# Supplementary material for: Crosstalk between Thyroid Hormone and Corticosteroid Signaling Targets Cell Proliferation in Xenopus tropicalis Tadpole Liver
Source: Int J Mol Sci. 2022 Nov 8;23(22):13715. doi: 10.3390/ijms232213715 (PMC9692397; doi:10.3390/ijms232213715)
Supplement: Supplementary file 1 [file ijms-23-13715-s001.zip]

Archive with 22 entries (22 files):
- Figure S1.pdf
- Table-S1.xlsx
- Table-S10.xlsx
- Table-S11.xlsx
- Table-S12.xlsx
- Table-S13.xlsx
- Table-S14.xlsx
- Table-S15.xlsx
- Table-S16.xlsx
- Table-S17.xlsx
- Table-S18.xlsx
- Table-S19.xlsx
- Table-S2.xlsx
- Table-S20.xlsx
- Table-S21.xlsx
- Table-S3.xlsx
- Table-S4.xlsx
- Table-S5.xlsx
- Table-S6.xlsx
- Table-S7.xlsx
- Table-S8.xlsx
- Table-S9.xls
