# Supplementary material for: Crosstalk between Thyroid Hormone and Corticosteroid Signaling Targets Cell Proliferation in Xenopus tropicalis Tadpole Liver
Source: Int J Mol Sci. 2022 Nov 8;23(22):13715. doi: 10.3390/ijms232213715 (PMC9692397; doi:10.3390/ijms232213715)
Supplement: Supplementary file 1 [file ijms-23-13715-s001.zip › Table-S1.xlsx]

## Sheet: Feuil1
Table S1: T3 differentially expressed genes
id	c_th_log2FoldChange	c_th_padj	locus_tag	product
M3990;.	8.37691952695694	1.58499738430499e-08
M448B;ENSXETG00000007922	8.36654360675808	2.46450971011525e-210	N/A	N/A
M47F3;ENSXETG00000027556	8.13496375359509	7.07717015731376e-27
M4F56;.	7.89899981068005	1.09345670226726e-17
M0A8B;ENSXETG00000022372	7.18032786985357	0.000403152686086709	MMP11	matrix metallopeptidase 11 (stromelysin 3) [Source:HGNC Symbol;Acc:HGNC:7157]
M0E58;ENSXETG00000002950	7.17527898567996	1.15783022248302e-19
M14DF;ENSXETG00000003678	6.82237922599568	3.23988678869575e-88
M026F;.	6.39909120892763	1.14871629829166e-80
M65FC;ENSXETG00000010457	6.11135905560581	2.30922768927123e-32	N/A	N/A
M47E7;ENSXETG00000027566	5.93983037968349	6.96475805042837e-11
M53E0;ENSXETG00000019731	5.9050616025621	7.55370394283995e-17
M68F2;ENSXETG00000004035	5.64139682733143	6.81997266881816e-59	PRSS12	protease	serine	12 (neurotrypsin	motopsin) [Source:HGNC Symbol;Acc:HGNC:9477]
M4B09;ENSXETG00000016111	5.57008202962129	2.15672712766527e-167
M5553;.	5.55612644101569	2.35767539076801e-172
M62D0;ENSXETG00000014014	5.33144526228191	2.04562166543039e-156	SLC1A4	solute carrier family 1 (glutamate/neutral amino acid transporter)	member 4 [Source:HGNC Symbol;Acc:HGNC:10942]
M50EC;ENSXETG00000000523	5.28512220585478	2.39994225605015e-157	BHMT	betaine--homocysteine S-methyltransferase [Source:HGNC Symbol;Acc:HGNC:1047]
M4629;.	4.89195606797309	1.73082473762121e-63
M40CB;ENSXETG00000008149	4.48586664054582	2.58760956954214e-37	NFIC	nuclear factor I/C (CCAAT-binding transcription factor) [Source:HGNC Symbol;Acc:HGNC:7786]
M4C0A;ENSXETG00000004408	4.26018848211419	4.47111853368158e-17
M4628;ENSXETG00000018779	4.20053368566882	7.41496835016606e-41	ADAMTS17	ADAM metallopeptidase with thrombospondin type 1 motif	17 [Source:HGNC Symbol;Acc:HGNC:17109]
M1C14;ENSXETG00000007900	4.11109800316472	9.70197339313987e-93
M414B;.	3.98777185209887	4.37803147841892e-10
M0A8D;ENSXETG00000022360	3.97230872095824	1.40511519933255e-08
M0A4B;.	3.94881954223697	1.83808623602086e-31
M2E13;ENSXETG00000007559	3.93678125375748	2.38864564208543e-26
M5D42;.	3.897139273428	6.75297213420552e-10
M576A;ENSXETG00000021046	3.86027805430412	7.5568237398552e-19
M0BD6;ENSXETG00000010058	3.83276138742719	9.24105390086927e-76	N/A	N/A
M2427;ENSXETG00000011728	3.80580342175667	2.61429094754929e-10	NAALAD2	N-acetylated alpha-linked acidic dipeptidase 2 [Source:HGNC Symbol;Acc:HGNC:14526]
M2AA6;ENSXETG00000003871	3.78503795115372	1.61865299975046e-28	THRB	thyroid hormone receptor	beta [Source:HGNC Symbol;Acc:HGNC:11799]
M6D57;ENSXETG00000022374	3.50887768234063	6.83125159374869e-37	BAAT	bile acid CoA:amino acid N-acyltransferase [Source:HGNC Symbol;Acc:HGNC:932]
M55DA;ENSXETG00000010680	3.40198161997888	2.96610829517891e-23	SHISA2	shisa family member 2 [Source:HGNC Symbol;Acc:HGNC:20366]
M637A;ENSXETG00000019779	3.39998088089073	2.44240483810104e-52	BCL6	B-cell CLL/lymphoma 6 [Source:HGNC Symbol;Acc:HGNC:1001]
M47F5;ENSXETG00000018715	3.26792296358918	1.96764289643975e-09	OLFM4	olfactomedin 4 [Source:HGNC Symbol;Acc:HGNC:17190]
M1C13;ENSXETG00000007903	3.14775710950225	8.73466581714729e-07	FBXL21	F-box and leucine-rich repeat protein 21 (gene/pseudogene) [Source:HGNC Symbol;Acc:HGNC:13600]
M22D3;.	3.1100414337468	7.85543834642763e-96
M1E29;ENSXETG00000019690	3.08623922243864	5.32037486067334e-33	CIDEA	cell death-inducing DFFA-like effector a [Source:HGNC Symbol;Acc:HGNC:1976]
M0E59;.	3.07176551318436	1.80161269373738e-24
M30E0;.	3.03344532599131	9.8013406808177e-63
M4D66;.	3.0115629979978	0.000751114496069172
M5A0A;ENSXETG00000006930	2.94241931238981	4.61021542833326e-38	KCTD1	potassium channel tetramerization domain containing 1 [Source:HGNC Symbol;Acc:HGNC:18249]
M0BDB;ENSXETG00000010085	2.91894639360735	1.27880207291346e-21
M4477;ENSXETG00000016718	2.9054969316281	4.08923081897643e-31	NFIX	nuclear factor I/X (CCAAT-binding transcription factor) [Source:HGNC Symbol;Acc:HGNC:7788]
M3D3E;ENSXETG00000027282	2.88914098669437	5.92107277514421e-75	FLVCR2	feline leukemia virus subgroup C cellular receptor family	member 2 [Source:HGNC Symbol;Acc:HGNC:20105]
M5029;ENSXETG00000000835	2.86581145835333	9.79861884726985e-26	NFIB	nuclear factor I/B [Source:HGNC Symbol;Acc:HGNC:7785]
M60A2;ENSXETG00000015130	2.81245493417717	4.89023908131299e-20	CACNA1S	calcium channel	voltage-dependent	L type	alpha 1S subunit [Source:HGNC Symbol;Acc:HGNC:1397]
M45F7;ENSXETG00000002840	2.81238409989103	1.57106575900093e-61	TSPAN15	tetraspanin 15 [Source:HGNC Symbol;Acc:HGNC:23298]
M30DF;ENSXETG00000023615	2.80614320821182	1.1600618160057e-18	FNDC3B	fibronectin type III domain containing 3B [Source:HGNC Symbol;Acc:HGNC:24670]
M3978;ENSXETG00000025667	2.80396911538863	1.32077519141781e-07
M24E5;ENSXETG00000002525	2.77659454716597	2.19899930197014e-37
M5587;ENSXETG00000000682	2.63647723795997	3.152939432951e-05	N/A	N/A
M1DDA;.	2.61637520893384	6.46146454292404e-51
M06CA;ENSXETG00000021322	2.6089607224808	5.01978067776925e-21	CISD2	CDGSH iron sulfur domain 2 [Source:HGNC Symbol;Acc:HGNC:24212]
M2F86;.	2.57475538555026	5.18268571951358e-09
M5E7E;.	2.57446792568623	4.47378127522946e-12
M174B;.	2.56680421734927	2.61152544340567e-15
M18B1;ENSXETG00000025879	2.53167930034922	6.1480086374678e-11	N/A	N/A
M3F9D;ENSXETG00000023724	2.51024728593165	1.03396148291142e-56	ETS2	v-ets avian erythroblastosis virus E26 oncogene homolog 2 [Source:HGNC Symbol;Acc:HGNC:3489]
M5968;ENSXETG00000025955	2.41779462700967	5.29891422918033e-12	N/A	N/A
M1ABD;ENSXETG00000010042	2.34999353303278	7.17540603069051e-43	GUSB	glucuronidase	beta [Source:HGNC Symbol;Acc:HGNC:4696]
M442C;ENSXETG00000012186	2.34210476965404	7.63444603901963e-16	CCNJ	cyclin J [Source:HGNC Symbol;Acc:HGNC:23434]
M63BB;ENSXETG00000016838	2.33491481190575	1.00350913389001e-06	HSPA5	heat shock 70kDa protein 5 (glucose-regulated protein	78kDa) [Source:HGNC Symbol;Acc:HGNC:5238]
M2B30;ENSXETG00000003133	2.31119734000193	1.04584573907504e-08	TMEM26	transmembrane protein 26 [Source:HGNC Symbol;Acc:HGNC:28550]
M2826;ENSXETG00000027990	2.30043142900774	2.67570965419508e-14	DRAM1	DNA-damage regulated autophagy modulator 1 [Source:HGNC Symbol;Acc:HGNC:25645]
M0CA1;ENSXETG00000020843	2.29782823328156	2.93622341688977e-06	GRAMD1C	GRAM domain containing 1C [Source:HGNC Symbol;Acc:HGNC:25252]
M5278;ENSXETG00000019126	2.2905954443173	8.37832163978114e-20	BACH2	BTB and CNC homology 1	basic leucine zipper transcription factor 2 [Source:HGNC Symbol;Acc:HGNC:14078]
M24E6;ENSXETG00000002526	2.26704266544672	8.96539631286442e-06	SLC25A29	solute carrier family 25 (mitochondrial carnitine/acylcarnitine carrier)	member 29 [Source:HGNC Symbol;Acc:HGNC:20116]
M174C;ENSXETG00000000089	2.26017290688122	2.37242394181359e-47	ACY1	aminoacylase 1 [Source:HGNC Symbol;Acc:HGNC:177]
M3CDC;ENSXETG00000021876	2.25607144250257	1.52324067319807e-55	ACSBG2	acyl-CoA synthetase bubblegum family member 2 [Source:HGNC Symbol;Acc:HGNC:24174]
M5DA7;ENSXETG00000001185	2.2325543211381	4.06499725518761e-15	MFSD2A	major facilitator superfamily domain containing 2A [Source:HGNC Symbol;Acc:HGNC:25897]
M3D20;.	2.22998912419275	1.38602970782964e-17
M47F1;ENSXETG00000018658	2.22769196030706	1.56791269399246e-05
M2612;ENSXETG00000000847	2.20761979402869	6.60469349377803e-19
M4E87;ENSXETG00000003032	2.2025121026075	7.25473598139435e-29	ST6GAL1	ST6 beta-galactosamide alpha-2	6-sialyltranferase 1 [Source:HGNC Symbol;Acc:HGNC:10860]
M0606;.	2.19805340925367	1.18425939215019e-10
M4E07;ENSXETG00000012500	2.18350980280242	5.39146231557176e-34	SLC16A5	solute carrier family 16 (monocarboxylate transporter)	member 5 [Source:HGNC Symbol;Acc:HGNC:10926]
M40D3;ENSXETG00000008154	2.18171749840746	1.98869277784021e-35	PPP1R3B	protein phosphatase 1	regulatory subunit 3B [Source:HGNC Symbol;Acc:HGNC:14942]
M395A;ENSXETG00000019036	2.16842774632844	0.0365800715335681	N/A	N/A
M576B;ENSXETG00000021043	2.15358387626064	7.15209366065833e-30
M0F2E;ENSXETG00000008812	2.1352518435209	3.90751487565854e-33	FZD8	frizzled class receptor 8 [Source:HGNC Symbol;Acc:HGNC:4046]
M2CC3;ENSXETG00000025408	2.13330127643449	3.5934767876924e-26
M4A2B;ENSXETG00000021554	2.1318874341623	1.55065904986758e-45	GCHFR	GTP cyclohydrolase I feedback regulator [Source:HGNC Symbol;Acc:HGNC:4194]
M2E14;ENSXETG00000007560	2.11842910122768	5.81472894330718e-12
M1E63;ENSXETG00000016585	2.10000131976842	0.000861662316330682	SLC7A5	solute carrier family 7 (amino acid transporter light chain	L system)	member 5 [Source:HGNC Symbol;Acc:HGNC:11063]
M3839;ENSXETG00000003328	2.09020785277239	1.069802412099e-14	EPT1	ethanolaminephosphotransferase 1 (CDP-ethanolamine-specific) [Source:HGNC Symbol;Acc:HGNC:29361]
M6308;ENSXETG00000014481	2.08834723164812	1.1288267330035e-07	GADL1	glutamate decarboxylase-like 1 [Source:HGNC Symbol;Acc:HGNC:27949]
M343E;ENSXETG00000019385	2.07735895968686	3.32835485614637e-19
M673E;ENSXETG00000016685	2.07568884393855	9.56356318290981e-40	HPS5	Hermansky-Pudlak syndrome 5 [Source:HGNC Symbol;Acc:HGNC:17022]
M5EB2;.	2.0726612042137	5.09872792203009e-19
M4BE8;ENSXETG00000011652	2.05068443412788	1.79244110297083e-11
M4B30;ENSXETG00000007987	2.01964644630483	0.0150070483811191	ARG2	arginase 2 [Source:HGNC Symbol;Acc:HGNC:664]
M36EE;ENSXETG00000005359	2.00737845182834	8.05345313904358e-09	HSP90B1	heat shock protein 90kDa beta (Grp94)	member 1 [Source:HGNC Symbol;Acc:HGNC:12028]
M3B2D;ENSXETG00000010208	2.00166431076993	6.17689476020273e-24	FOSL2	FOS-like antigen 2 [Source:HGNC Symbol;Acc:HGNC:3798]
M0E57;ENSXETG00000027176	1.99626803116184	1.62949240007062e-15
M0E54;ENSXETG00000002945	1.98255348957313	2.84047103460047e-32
M0605;ENSXETG00000014993	1.95889582634296	1.41795333932968e-14	KCP	kielin/chordin-like protein [Source:HGNC Symbol;Acc:HGNC:17585]
M0FC3;ENSXETG00000007794	1.95556216160662	1.73795024364329e-26
M0020;ENSXETG00000024500	1.94750643668107	0.000344785586575843
M562B;ENSXETG00000015382	1.94310302808656	3.1676010202777e-38	ASMTL	acetylserotonin O-methyltransferase-like [Source:HGNC Symbol;Acc:HGNC:751]
M1C5F;.	1.93552716283067	1.60727150002381e-28
M5F17;ENSXETG00000003530	1.9351543169728	3.63006598325459e-39	MAT1A	methionine adenosyltransferase I	alpha [Source:HGNC Symbol;Acc:HGNC:6903]
M5E15;ENSXETG00000006979	1.9328200463394	7.92182243300605e-19
M6768;ENSXETG00000023564	1.93159218273422	3.99471571403004e-09	CNDP1	carnosine dipeptidase 1 (metallopeptidase M20 family) [Source:HGNC Symbol;Acc:HGNC:20675]
M0021;ENSXETG00000004361	1.91423300438702	5.87103690873431e-05	N/A	N/A
M212A;ENSXETG00000014529	1.90614863035812	7.48893069421703e-19	PIM3	Pim-3 proto-oncogene	serine/threonine kinase [Source:HGNC Symbol;Acc:HGNC:19310]
M62BF;ENSXETG00000025936	1.89684437429328	1.60753835094091e-10
M3B32;.	1.88161422137535	5.80052936527972e-28
M50EF;ENSXETG00000000542	1.87100201515002	2.95356116137876e-29	ARSB	arylsulfatase B [Source:HGNC Symbol;Acc:HGNC:714]
M59EC;ENSXETG00000005387	1.85283070579218	1.58721133043156e-33	PM20D2	peptidase M20 domain containing 2 [Source:HGNC Symbol;Acc:HGNC:21408]
M0A07;.	1.85156256017911	6.7082530369876e-12
M2936;ENSXETG00000005990	1.84728155510983	5.36092534706464e-07	ABCB5	ATP-binding cassette	sub-family B (MDR/TAP)	member 5 [Source:HGNC Symbol;Acc:HGNC:46]
M1B6A;ENSXETG00000012160	1.83786285245323	1.21226011649507e-21	SREBF1	sterol regulatory element binding transcription factor 1 [Source:HGNC Symbol;Acc:HGNC:11289]
M448E;ENSXETG00000015094	1.82837265742654	6.30513309200899e-30	GBP6	guanylate binding protein family	member 6 [Source:HGNC Symbol;Acc:HGNC:25395]
M662F;ENSXETG00000021643	1.8264435567095	7.48342367418683e-14	DNAAF5	dynein	axonemal	assembly factor 5 [Source:HGNC Symbol;Acc:HGNC:26013]
M3FC3;.	1.82423837245093	5.88044496179202e-08
M604F;ENSXETG00000014937	1.81296535262953	1.07059243520736e-12
M5B18;.	1.78787625326306	2.45140821574464e-06
M087B;ENSXETG00000006919	1.78466687403693	2.36701052873905e-08
M3082;ENSXETG00000007319	1.78026390084051	1.29595926915382e-14	N/A	N/A
M5B29;ENSXETG00000002874	1.77364836109222	3.40617894767966e-24	N/A	N/A
M4975;ENSXETG00000015580	1.76241653237795	7.34955650658389e-15	HTRA1	HtrA serine peptidase 1 [Source:HGNC Symbol;Acc:HGNC:9476]
M174E;.	1.75843848758263	3.46159396104316e-13
M4DA2;ENSXETG00000023144	1.7465426790907	6.69871954852907e-26	MFAP3L	microfibrillar-associated protein 3-like [Source:HGNC Symbol;Acc:HGNC:29083]
M2CC9;.	1.74110882609653	4.84487709944367e-11
M2CA7;ENSXETG00000018427	1.72545462930139	7.17981926064768e-12	CNNM1	cyclin and CBS domain divalent metal cation transport mediator 1 [Source:HGNC Symbol;Acc:HGNC:102]
M116E;ENSXETG00000016662	1.71971891913224	1.77796043261879e-06	CDR2	cerebellar degeneration-related protein 2	62kDa [Source:HGNC Symbol;Acc:HGNC:1799]
M46C7;ENSXETG00000016596	1.70602632821247	0.00118549366971447	PLXDC2	plexin domain containing 2 [Source:HGNC Symbol;Acc:HGNC:21013]
M0C56;ENSXETG00000023250	1.70355266559924	2.85337934758588e-19	GNMT	glycine N-methyltransferase [Source:HGNC Symbol;Acc:HGNC:4415]
M47F0;ENSXETG00000027558	1.69764756203717	4.95337253982845e-24
M3B57;ENSXETG00000007352	1.68896113732135	5.70607732729017e-13	HUNK	hormonally up-regulated Neu-associated kinase [Source:HGNC Symbol;Acc:HGNC:13326]
M0BCF;ENSXETG00000010031	1.68611232262343	1.18097367363156e-07
M1D6B;ENSXETG00000025992	1.6840595937045	1.53973125689774e-19	CDH3	cadherin 3	type 1	P-cadherin (placental) [Source:HGNC Symbol;Acc:HGNC:1762]
M557C;ENSXETG00000000663	1.67542162008694	5.26161290088632e-24	TRAM2	translocation associated membrane protein 2 [Source:HGNC Symbol;Acc:HGNC:16855]
M3375;.	1.67471125846585	7.77842491482728e-11
M3D56;ENSXETG00000010075	1.67054216459942	5.56439709099577e-05	HYOU1	hypoxia up-regulated 1 [Source:HGNC Symbol;Acc:HGNC:16931]
M5EA2;ENSXETG00000021645	1.66028554732663	3.79865660518263e-29
M0726;.	1.65851803463931	2.86254487708142e-08
M212B;ENSXETG00000014527	1.65725263116336	1.95546666751774e-07	CRELD2	cysteine-rich with EGF-like domains 2 [Source:HGNC Symbol;Acc:HGNC:28150]
M2045;ENSXETG00000026706	1.65720646399525	6.83657423083261e-16
M555A;.	1.64903524990427	2.72742646842944e-13
M5194;ENSXETG00000026033	1.64854882316542	3.40152396043803e-07	PHLDA2	pleckstrin homology-like domain	family A	member 2 [Source:HGNC Symbol;Acc:HGNC:12385]
M388E;.	1.64529585157345	6.04504747037012e-09
M259B;ENSXETG00000001822	1.63320063667981	3.66739952355046e-22	SPRYD3	SPRY domain containing 3 [Source:HGNC Symbol;Acc:HGNC:25920]
M2599;ENSXETG00000012672	1.62575629756795	3.85148460357666e-07
M2457;.	1.62401395830355	0.000333568761253472
M3FEA;.	1.61312681029894	0.000976754020795033
M3B77;ENSXETG00000018660	1.61287457833116	2.70820937165481e-11	TPBG	trophoblast glycoprotein [Source:HGNC Symbol;Acc:HGNC:12004]
M62E6;ENSXETG00000019175	1.60685695910776	0.000593704740825869	HSPH1	heat shock 105kDa/110kDa protein 1 [Source:HGNC Symbol;Acc:HGNC:16969]
M116D;ENSXETG00000016661	1.60048475545358	2.05788127449856e-07	N/A	N/A
M5355;ENSXETG00000021688	1.59325444783279	4.42350307366091e-07	ARHGAP22	Rho GTPase activating protein 22 [Source:HGNC Symbol;Acc:HGNC:30320]
M5628;ENSXETG00000015374	1.5884642275035	7.56969760379385e-06
M3ACE;ENSXETG00000000301	1.58382414709076	7.21313856828487e-21	VPS39	vacuolar protein sorting 39 homolog (S. cerevisiae) [Source:HGNC Symbol;Acc:HGNC:20593]
M4194;ENSXETG00000006766	1.57871862014955	6.56540167176911e-24	C9	complement component 9 [Source:HGNC Symbol;Acc:HGNC:1358]
M0BD9;.	1.56890621773755	1.63521441712558e-15
M1709;ENSXETG00000019051	1.5507534486809	2.94722446250864e-07	KLF9	Kruppel-like factor 9 [Source:HGNC Symbol;Acc:HGNC:1123]
M4BC8;ENSXETG00000022798	1.55044361528792	1.13577008101355e-08	SOSTDC1	sclerostin domain containing 1 [Source:HGNC Symbol;Acc:HGNC:21748]
M1B69;.	1.54455826334662	5.88236715361849e-19
M1027;ENSXETG00000021730	1.54350316546539	5.20381966921575e-06	PAPPA	pregnancy-associated plasma protein A	pappalysin 1 [Source:HGNC Symbol;Acc:HGNC:8602]
M3F72;ENSXETG00000025707	1.54042450081436	1.50080964862289e-16	ASNS	asparagine synthetase (glutamine-hydrolyzing) [Source:HGNC Symbol;Acc:HGNC:753]
M3CE3;.	1.53956867670404	1.75502786391497e-05
M3AC8;.	1.53408783153234	9.6344371909217e-19
M31DE;ENSXETG00000004642	1.53001076099679	2.23067890663012e-21	CDC42EP4	CDC42 effector protein (Rho GTPase binding) 4 [Source:HGNC Symbol;Acc:HGNC:17147]
M1F5B;ENSXETG00000001347	1.52074038396925	0.000694168220193323	ASS1	argininosuccinate synthase 1 [Source:HGNC Symbol;Acc:HGNC:758]
M4E67;ENSXETG00000014759	1.51823893607765	4.5760548078378e-10	PID1	phosphotyrosine interaction domain containing 1 [Source:HGNC Symbol;Acc:HGNC:26084]
M6442;ENSXETG00000005516	1.51285706127682	0.000807676494435547	CNTNAP5	contactin associated protein-like 5 [Source:HGNC Symbol;Acc:HGNC:18748]
M59C1;ENSXETG00000011962	1.51247594412065	3.68530297827244e-08	DACT1	dishevelled-binding antagonist of beta-catenin 1 [Source:HGNC Symbol;Acc:HGNC:17748]
M4860;ENSXETG00000008691	1.51026572763762	5.498126542086e-17	ABAT	4-aminobutyrate aminotransferase [Source:HGNC Symbol;Acc:HGNC:23]
M245B;ENSXETG00000012973	1.50728817575324	7.16457353748011e-17	ANPEP	alanyl (membrane) aminopeptidase [Source:HGNC Symbol;Acc:HGNC:500]
M5004;ENSXETG00000003512	1.49823584146603	3.72205094916852e-07	PDIA6	protein disulfide isomerase family A	member 6 [Source:HGNC Symbol;Acc:HGNC:30168]
M5F31;ENSXETG00000008188	1.4904324536973	0.00867087146713141	N/A	N/A
M4A07;ENSXETG00000012263	1.48030565037051	1.00320278369506e-12
M1493;ENSXETG00000001339	1.47367195389068	0.0187816133593531	FRZB	frizzled-related protein [Source:HGNC Symbol;Acc:HGNC:3959]
M1E05;ENSXETG00000023339	1.4723019860788	8.90270669598381e-22
M69B6;ENSXETG00000007049	1.46256203190168	4.35937682390663e-11
M47A5;ENSXETG00000003471	1.45345470959521	3.35342795310737e-07	SLC2A10	solute carrier family 2 (facilitated glucose transporter)	member 10 [Source:HGNC Symbol;Acc:HGNC:13444]
M2276;ENSXETG00000012042	1.45290840427042	5.1852365334577e-07	LIPE	lipase	hormone-sensitive [Source:HGNC Symbol;Acc:HGNC:6621]
M2DB8;ENSXETG00000013492	1.44895383016306	1.58612145491454e-07	INSIG1	insulin induced gene 1 [Source:HGNC Symbol;Acc:HGNC:6083]
M3E61;ENSXETG00000016985	1.44078101157667	0.0003843971058167	TSPAN9	tetraspanin 9 [Source:HGNC Symbol;Acc:HGNC:21640]
M2BAC;.	1.43657989657722	9.71126218072391e-19
M47EC;.	1.43101441173312	4.55581864061204e-20
M6428;ENSXETG00000025489	1.42593221866615	7.17863586475444e-05	FGF19	fibroblast growth factor 19 [Source:HGNC Symbol;Acc:HGNC:3675]
M0B05;ENSXETG00000011566	1.42576945658178	1.30775000301217e-06	TFEC	transcription factor EC [Source:HGNC Symbol;Acc:HGNC:11754]
M0728;ENSXETG00000006458	1.42427788821792	1.68047089153138e-06	DNAJC3	DnaJ (Hsp40) homolog	subfamily C	member 3 [Source:HGNC Symbol;Acc:HGNC:9439]
M2E74;.	1.42260619452597	3.70404757814331e-07
M2DFC;ENSXETG00000022236	1.41967364576866	3.10396105515043e-11	TSPAN18	tetraspanin 18 [Source:HGNC Symbol;Acc:HGNC:20660]
M00ED;ENSXETG00000004478	1.41583523833684	0.000371338050517595
M340B;ENSXETG00000004313	1.41547365361202	6.92508924535698e-07	N/A	N/A
M2FC5;ENSXETG00000001388	1.41417694396931	6.60440115220308e-21	DHRS3	dehydrogenase/reductase (SDR family) member 3 [Source:HGNC Symbol;Acc:HGNC:17693]
M6D70;ENSXETG00000001232	1.40869982511383	7.17977285976287e-11	DNMT3A	DNA (cytosine-5-)-methyltransferase 3 alpha [Source:HGNC Symbol;Acc:HGNC:2978]
M3D82;ENSXETG00000003764	1.40845592121356	3.41940260580737e-13
M3008;ENSXETG00000021140	1.40714779591321	3.69559098218458e-22	CYP1A2	cytochrome P450	family 1	subfamily A	polypeptide 2 [Source:HGNC Symbol;Acc:HGNC:2596]
M4A0D;ENSXETG00000012306	1.39935444462925	0.00077420186491444	SLC33A1	solute carrier family 33 (acetyl-CoA transporter)	member 1 [Source:HGNC Symbol;Acc:HGNC:95]
M5DD7;ENSXETG00000018790	1.38962080220901	6.21497715431782e-13	SH3PXD2B	SH3 and PX domains 2B [Source:HGNC Symbol;Acc:HGNC:29242]
M02DA;.	1.38499428475481	5.15261510449323e-06
M27CF;ENSXETG00000009475	1.38443147233024	7.71541724285384e-20	NT5C2	5'-nucleotidase	cytosolic II [Source:HGNC Symbol;Acc:HGNC:8022]
M650E;.	1.38294525539456	1.09286774589133e-15
M20F3;ENSXETG00000008551	1.37905264848296	8.72396577731045e-05
M22F3;ENSXETG00000018025	1.37884193706125	7.26602256901611e-10	KRT80	keratin 80 [Source:HGNC Symbol;Acc:HGNC:27056]
M5048;ENSXETG00000024877	1.37819279643056	0.00497138736211149	N/A	N/A
M3B07;ENSXETG00000022131	1.37450645966436	5.55328550195213e-11	CHST2	carbohydrate (N-acetylglucosamine-6-O) sulfotransferase 2 [Source:HGNC Symbol;Acc:HGNC:1970]
M613A;ENSXETG00000011263	1.36965139395228	0.00268918080486138	N/A	N/A
M2663;ENSXETG00000012730	1.36682592193404	0.0155976389138977	STC2	stanniocalcin 2 [Source:HGNC Symbol;Acc:HGNC:11374]
M252E;.	1.36148483636843	1.11363963866415e-11
M675E;ENSXETG00000023558	1.36024357885189	0.000222988171694335	FBXO15	F-box protein 15 [Source:HGNC Symbol;Acc:HGNC:13617]
M4268;ENSXETG00000020404	1.35978626094325	4.59504406344128e-19	RAB25	RAB25	member RAS oncogene family [Source:HGNC Symbol;Acc:HGNC:18238]
M447B;ENSXETG00000007937	1.35490399282072	3.85002656973294e-15	CALR	calreticulin [Source:HGNC Symbol;Acc:HGNC:1455]
M3531;ENSXETG00000014408	1.34788886315716	2.48904014347783e-08	N/A	N/A
M53F0;ENSXETG00000015148	1.34506935260806	0.000331113409328277
M2379;ENSXETG00000005928	1.34388657093545	2.51427134407598e-18	DAG1	dystroglycan 1 (dystrophin-associated glycoprotein 1) [Source:HGNC Symbol;Acc:HGNC:2666]
M3BC0;ENSXETG00000021243	1.3399130153645	9.34098260322328e-09	MMEL1	membrane metallo-endopeptidase-like 1 [Source:HGNC Symbol;Acc:HGNC:14668]
M2943;.	1.33938842305673	1.03525225100534e-15
M53F1;ENSXETG00000015146	1.33274962790226	1.94728026811529e-06
M1760;ENSXETG00000000073	1.33207274784885	0.00130136713163777	MANF	mesencephalic astrocyte-derived neurotrophic factor [Source:HGNC Symbol;Acc:HGNC:15461]
M46BB;ENSXETG00000005916	1.32968223535022	2.83049779848979e-11	MSRB2	methionine sulfoxide reductase B2 [Source:HGNC Symbol;Acc:HGNC:17061]
M2934;ENSXETG00000006000	1.32821146258829	1.91463688295542e-06	PKDCC	protein kinase domain containing	cytoplasmic [Source:HGNC Symbol;Acc:HGNC:25123]
M600A;ENSXETG00000017929	1.3271061697615	1.4624838594216e-05	PDIA4	protein disulfide isomerase family A	member 4 [Source:HGNC Symbol;Acc:HGNC:30167]
M1BB7;ENSXETG00000004914	1.32630420675836	1.28545382824585e-08	MFSD7	major facilitator superfamily domain containing 7 [Source:HGNC Symbol;Acc:HGNC:26177]
M4FD2;ENSXETG00000016084	1.31682159301111	8.30779931075835e-05	BNC1	basonuclin 1 [Source:HGNC Symbol;Acc:HGNC:1081]
M2E73;.	1.31568217307201	1.12786978075741e-07
M0119;ENSXETG00000008904	1.31216997322358	6.95320112716093e-05
M6945;ENSXETG00000005851	1.30944236262495	0.000432297056786909	HSPA13	heat shock protein 70kDa family	member 13 [Source:HGNC Symbol;Acc:HGNC:11375]
M344E;ENSXETG00000003447	1.30289701077581	6.38666093915323e-08	ATP13A3	ATPase type 13A3 [Source:HGNC Symbol;Acc:HGNC:24113]
M2B34;ENSXETG00000008019	1.29880825539243	5.36711100259365e-07
M4731;ENSXETG00000020604	1.29673180917476	1.23481860169844e-12	N/A	N/A
M13AD;ENSXETG00000012825	1.28620336445644	7.64309823160779e-07	CBX4	chromobox homolog 4 [Source:HGNC Symbol;Acc:HGNC:1554]
M5E7B;ENSXETG00000009025	1.283082201179	0.000361579054628768	EIF2AK2	eukaryotic translation initiation factor 2-alpha kinase 2 [Source:HGNC Symbol;Acc:HGNC:9437]
M56BA;.	1.2799313483667	3.43638695391133e-07
M6E36;ENSXETG00000017676	1.2769218828205	0.000585307170847972	ADAMTS4	ADAM metallopeptidase with thrombospondin type 1 motif	4 [Source:HGNC Symbol;Acc:HGNC:220]
M10B2;.	1.27525340469226	2.40951136681096e-07
M1169;.	1.2731042431948	6.60942269446722e-13
M1E02;ENSXETG00000025891	1.27158134840858	0.000407042542697393
M0A49;ENSXETG00000023851	1.2695372111686	3.07819599698882e-15	FBRSL1	fibrosin-like 1 [Source:HGNC Symbol;Acc:HGNC:29308]
M6A5A;ENSXETG00000013633	1.26826155072594	1.07470076439276e-07	RAB30	RAB30	member RAS oncogene family [Source:HGNC Symbol;Acc:HGNC:9770]
M28D5;ENSXETG00000012198	1.26560037037944	3.2596810706403e-16	NID2	nidogen 2 (osteonidogen) [Source:HGNC Symbol;Acc:HGNC:13389]
M455B;ENSXETG00000017652	1.26471151546735	1.35219711500645e-07	FICD	FIC domain containing [Source:HGNC Symbol;Acc:HGNC:18416]
M1D84;ENSXETG00000002721	1.25663689690925	1.91985791105221e-14	SLC30A10	solute carrier family 30	member 10 [Source:HGNC Symbol;Acc:HGNC:25355]
M4688;ENSXETG00000005251	1.25627105775121	4.38458252570833e-11	TOR2A	torsin family 2	member A [Source:HGNC Symbol;Acc:HGNC:11996]
M477A;ENSXETG00000003683	1.25579281826548	3.85822170857192e-06	PTH1R	parathyroid hormone 1 receptor [Source:HGNC Symbol;Acc:HGNC:9608]
M64E1;ENSXETG00000003207	1.25171769347168	8.52025569534565e-07	N/A	N/A
M67EE;ENSXETG00000015954	1.24936249620678	8.34600397454071e-12	KDELR3	KDEL (Lys-Asp-Glu-Leu) endoplasmic reticulum protein retention receptor 3 [Source:HGNC Symbol;Acc:HGNC:6306]
M24E0;.	1.2481542654253	2.61909432658353e-05
M53FA;.	1.2447158829314	7.53717318509986e-14
M39D7;ENSXETG00000015752	1.24167900620536	0.00366800409923093	DNAJB9	DnaJ (Hsp40) homolog	subfamily B	member 9 [Source:HGNC Symbol;Acc:HGNC:6968]
M1A9C;ENSXETG00000017664	1.24053395393422	7.13376217881483e-15	TPST1	tyrosylprotein sulfotransferase 1 [Source:HGNC Symbol;Acc:HGNC:12020]
M651D;ENSXETG00000002710	1.22790075016861	2.98897376141941e-06	RCOR2	REST corepressor 2 [Source:HGNC Symbol;Acc:HGNC:27455]
M2E72;.	1.22769837761329	0.000438190271483461
M3D99;ENSXETG00000010165	1.22610367229279	0.00801903920310735	SIK2	salt-inducible kinase 2 [Source:HGNC Symbol;Acc:HGNC:21680]
M3353;.	1.22336408444784	7.52838751392412e-08
M2228;ENSXETG00000026559	1.21885560076368	3.38596175034924e-14	GPR157	G protein-coupled receptor 157 [Source:HGNC Symbol;Acc:HGNC:23687]
M25F8;ENSXETG00000010186	1.21645018646735	1.40208188688956e-12
M3CD7;ENSXETG00000021881	1.21605500311673	4.07308088049281e-07
M5279;ENSXETG00000025989	1.21527919830594	0.000223589077074142
M2046;ENSXETG00000026704	1.21382339338147	1.35983702216276e-11	NAT8	N-acetyltransferase 8 (GCN5-related	putative) [Source:HGNC Symbol;Acc:HGNC:18069]
M1ED2;ENSXETG00000004541	1.21212733712524	1.62330959060498e-11	EDEM3	ER degradation enhancer	mannosidase alpha-like 3 [Source:HGNC Symbol;Acc:HGNC:16787]
M67D7;ENSXETG00000006329	1.21036464047477	0.000861662316330682	SGSM3	small G protein signaling modulator 3 [Source:HGNC Symbol;Acc:HGNC:25228]
M2538;ENSXETG00000002964	1.20519190455797	9.5285355731782e-17
M230C;ENSXETG00000013519	1.20151367314436	9.52669607054088e-10	AVPI1	arginine vasopressin-induced 1 [Source:HGNC Symbol;Acc:HGNC:30898]
M33F7;ENSXETG00000009576	1.19454081695268	0.000112824195354301	OAT	ornithine aminotransferase [Source:HGNC Symbol;Acc:HGNC:8091]
M0339;ENSXETG00000003463	1.19408338419862	4.12555591436113e-08	N/A	N/A
M28D1;ENSXETG00000012205	1.18906302929334	4.51866516405766e-06	ERO1L	ERO1-like (S. cerevisiae) [Source:HGNC Symbol;Acc:HGNC:13280]
M5798;ENSXETG00000020467	1.18572135491352	0.000263063656292861	CDH11	cadherin 11	type 2	OB-cadherin (osteoblast) [Source:HGNC Symbol;Acc:HGNC:1750]
M1848;ENSXETG00000024483	1.18483477486995	0.0331034152850893	N/A	N/A
M29CB;.	1.17992654282956	0.00221831866492376
M21EA;ENSXETG00000004357	1.17727988862803	1.32702410734987e-13	ATRN	attractin [Source:HGNC Symbol;Acc:HGNC:885]
M4207;ENSXETG00000003598	1.17367926133842	1.93424223224611e-05	ANGPT1	angiopoietin 1 [Source:HGNC Symbol;Acc:HGNC:484]
M5C8C;ENSXETG00000020639	1.17329068590209	8.30779931075835e-05	AADAC	arylacetamide deacetylase [Source:HGNC Symbol;Acc:HGNC:17]
M65F1;ENSXETG00000025149	1.17302721182938	4.45332648060952e-09
M1847;ENSXETG00000009200	1.16759029468824	0.0464160385850657	DDX58	DEAD (Asp-Glu-Ala-Asp) box polypeptide 58 [Source:HGNC Symbol;Acc:HGNC:19102]
M0D45;ENSXETG00000015636	1.1632848146767	3.89005218727732e-13	KDM6B	lysine (K)-specific demethylase 6B [Source:HGNC Symbol;Acc:HGNC:29012]
M576C;ENSXETG00000021041	1.16075167993665	3.34094514239647e-06	DNAJC18	DnaJ (Hsp40) homolog	subfamily C	member 18 [Source:HGNC Symbol;Acc:HGNC:28429]
M2975;ENSXETG00000007242	1.15996443570335	0.00234032455996943
M1B58;ENSXETG00000012120	1.15918280570656	1.10536158015257e-09	JMJD8	jumonji domain containing 8 [Source:HGNC Symbol;Acc:HGNC:14148]
M039B;.	1.15792056907118	0.000927471467763738
M64AC;.	1.1543786975368	0.0464293119458396
M0403;ENSXETG00000000286	1.14561482313908	0.00510086980611282	CDKN1B	cyclin-dependent kinase inhibitor 1B (p27	Kip1) [Source:HGNC Symbol;Acc:HGNC:1785]
M1CB5;ENSXETG00000006155	1.14337371692934	9.81758391520781e-14
M447A;ENSXETG00000007938	1.13961597300949	0.0069299569959168
M5C29;ENSXETG00000014151	1.13828781422208	6.0181758106878e-11	FAM214B	family with sequence similarity 214	member B [Source:HGNC Symbol;Acc:HGNC:25666]
M6D5C;ENSXETG00000022388	1.13742120625397	3.70431697627495e-10	ME2	malic enzyme 2	NAD(+)-dependent	mitochondrial [Source:HGNC Symbol;Acc:HGNC:6984]
M3ACA;ENSXETG00000000298	1.1362636022641	1.53852606506095e-07	GEMIN2	gem (nuclear organelle) associated protein 2 [Source:HGNC Symbol;Acc:HGNC:10884]
M47E6;ENSXETG00000009665	1.13619199036511	2.45754954947564e-11
M46E0;ENSXETG00000021184	1.13139737406213	1.07529228902611e-05	DNAJC27	DnaJ (Hsp40) homolog	subfamily C	member 27 [Source:HGNC Symbol;Acc:HGNC:30290]
M0724;ENSXETG00000006456	1.1305013622926	0.000585307170847972	UGGT2	UDP-glucose glycoprotein glucosyltransferase 2 [Source:HGNC Symbol;Acc:HGNC:15664]
M3551;ENSXETG00000006435	1.12386295581768	0.00827130323837428
M2942;ENSXETG00000021337	1.12130689063259	5.21206371817119e-12	SLC16A10	solute carrier family 16 (aromatic amino acid transporter)	member 10 [Source:HGNC Symbol;Acc:HGNC:17027]
M63B1;.	1.11016745299495	1.26021619699563e-10
M654E;ENSXETG00000003149	1.1096035934874	0.0412721688947295
M618E;ENSXETG00000002569	1.10733950150599	0.00139133688211745	EPHX3	epoxide hydrolase 3 [Source:HGNC Symbol;Acc:HGNC:23760]
M2236;ENSXETG00000020252	1.10481319012387	0.00469551474994017	PLEKHN1	pleckstrin homology domain containing	family N member 1 [Source:HGNC Symbol;Acc:HGNC:25284]
M3751;ENSXETG00000015185	1.09259987314872	3.39897231870061e-06	PPAPDC1B	phosphatidic acid phosphatase type 2 domain containing 1B [Source:HGNC Symbol;Acc:HGNC:25026]
M2B00;ENSXETG00000018832	1.08811488683308	3.18903463199123e-13	SERP1	stress-associated endoplasmic reticulum protein 1 [Source:HGNC Symbol;Acc:HGNC:10759]
M3EF8;ENSXETG00000010851	1.08808387636477	8.66681077235362e-09	KANK4	KN motif and ankyrin repeat domains 4 [Source:HGNC Symbol;Acc:HGNC:27263]
M2ABD;ENSXETG00000015948	1.08748240344546	7.93549909912552e-13	TRAM1	translocation associated membrane protein 1 [Source:HGNC Symbol;Acc:HGNC:20568]
M620F;ENSXETG00000024167	1.08696972864491	5.77889997194354e-13	PLIN3	perilipin 3 [Source:HGNC Symbol;Acc:HGNC:16893]
M0C33;ENSXETG00000021586	1.08508084488945	5.7535185318493e-10	NLRX1	NLR family member X1 [Source:HGNC Symbol;Acc:HGNC:29890]
M36EB;ENSXETG00000005356	1.08429924252518	4.43089692078119e-13	STAB2	stabilin 2 [Source:HGNC Symbol;Acc:HGNC:18629]
M4CAF;ENSXETG00000024138	1.08364318679716	4.13485373463804e-06	RGMA	repulsive guidance molecule family member a [Source:HGNC Symbol;Acc:HGNC:30308]
M5184;.	1.0835540895957	1.09647966793636e-11
M083C;ENSXETG00000015950	1.08220440271517	1.22024730962615e-07
M284C;ENSXETG00000006739	1.07957788851624	2.73947689849623e-11	TMED9	transmembrane emp24 protein transport domain containing 9 [Source:HGNC Symbol;Acc:HGNC:24878]
M3752;ENSXETG00000015184	1.0787205460694	8.23591555660007e-07	DDHD2	DDHD domain containing 2 [Source:HGNC Symbol;Acc:HGNC:29106]
M3D8C;ENSXETG00000015391	1.07576056044369	7.15783694597174e-09	CADM1	cell adhesion molecule 1 [Source:HGNC Symbol;Acc:HGNC:5951]
M02DB;.	1.07052645891747	0.00759440390374046
M2412;ENSXETG00000010439	1.06960122136706	6.33607620324375e-05	C11ORF73	chromosome 11 open reading frame 73 [Source:HGNC Symbol;Acc:HGNC:26938]
M3F73;ENSXETG00000007295	1.06938935240143	5.49318400415223e-08	C1GALT1	core 1 synthase	glycoprotein-N-acetylgalactosamine 3-beta-galactosyltransferase 1 [Source:HGNC Symbol;Acc:HGNC:24337]
M35B3;ENSXETG00000001073	1.06809765178008	0.00870799017613828
M6353;ENSXETG00000002680	1.0656760858302	2.35816621265638e-05	DENND5B	DENN/MADD domain containing 5B [Source:HGNC Symbol;Acc:HGNC:28338]
M3E46;ENSXETG00000020367	1.06299876291701	1.04052049358155e-11	SLC39A7	solute carrier family 39 (zinc transporter)	member 7 [Source:HGNC Symbol;Acc:HGNC:4927]
M3951;.	1.06069496786196	0.000480647890904631
M0413;ENSXETG00000012343	1.05785041154215	0.00408202817381724	GBP6	guanylate binding protein family	member 6 [Source:HGNC Symbol;Acc:HGNC:25395]
M23E9;ENSXETG00000004154	1.05563121499354	4.20086386629448e-10	CYP20A1	cytochrome P450	family 20	subfamily A	polypeptide 1 [Source:HGNC Symbol;Acc:HGNC:20576]
M1450;ENSXETG00000010898	1.05330760058196	6.42737309977946e-12	FN1	fibronectin 1 [Source:HGNC Symbol;Acc:HGNC:3778]
M5047;ENSXETG00000001861	1.05129902585546	0.00719546958599146	INHBA	inhibin	beta A [Source:HGNC Symbol;Acc:HGNC:6066]
M298E;ENSXETG00000023234	1.05071092209333	4.27625467238227e-06	SOAT1	sterol O-acyltransferase 1 [Source:HGNC Symbol;Acc:HGNC:11177]
M2E3A;ENSXETG00000005405	1.04752035960036	1.54630744403221e-12	P4HB	prolyl 4-hydroxylase	beta polypeptide [Source:HGNC Symbol;Acc:HGNC:8548]
M5417;ENSXETG00000003920	1.04715040870146	1.31984255019067e-06	SRPR	signal recognition particle receptor (docking protein) [Source:HGNC Symbol;Acc:HGNC:11307]
M3B36;ENSXETG00000012454	1.04680149427894	0.00191541775763133
M56B0;ENSXETG00000000152	1.04632119171305	6.37503580598587e-10	KCNK6	potassium channel	two pore domain subfamily K	member 6 [Source:HGNC Symbol;Acc:HGNC:6281]
M1428;ENSXETG00000020570	1.04336411641498	1.35108623043299e-10	COLGALT1	collagen beta(1-O)galactosyltransferase 1 [Source:HGNC Symbol;Acc:HGNC:26182]
M1E03;.	1.04001336809382	7.96853399657141e-05
M4EB1;ENSXETG00000012138	1.03878639288198	0.00788248578055756	KIF1A	kinesin family member 1A [Source:HGNC Symbol;Acc:HGNC:888]
M2D9D;ENSXETG00000020999	1.03566511217233	0.01739122993717	ACVR2B	activin A receptor	type IIB [Source:HGNC Symbol;Acc:HGNC:174]
M2CCA;ENSXETG00000011217	1.03198501584372	2.1270491509882e-06	THBS1	thrombospondin 1 [Source:HGNC Symbol;Acc:HGNC:11785]
M3C92;ENSXETG00000000210	1.03119816282021	0.0111936487651539	SHANK1	SH3 and multiple ankyrin repeat domains 1 [Source:HGNC Symbol;Acc:HGNC:15474]
M68F5;ENSXETG00000004039	1.03012937230239	1.1554346944829e-05	SEC24D	SEC24 family member D [Source:HGNC Symbol;Acc:HGNC:10706]
M2E0A;.	1.02996550868138	0.0124510291230532
M134D;ENSXETG00000005810	1.02410961698647	1.47486770895899e-08	PLA2G15	phospholipase A2	group XV [Source:HGNC Symbol;Acc:HGNC:17163]
M0DA5;ENSXETG00000011815	1.02386625552353	4.45928139275005e-08	N/A	N/A
M2E04;.	1.01945334456508	1.12526475564556e-05
M067A;ENSXETG00000017032	1.01891562280367	0.00432737212857803	TLL1	tolloid-like 1 [Source:HGNC Symbol;Acc:HGNC:11843]
M02E5;.	1.01888529186601	6.62682373459296e-10
M43BA;ENSXETG00000024743	1.01713389906391	2.22763840298301e-09	SEC61A1	Sec61 alpha 1 subunit (S. cerevisiae) [Source:HGNC Symbol;Acc:HGNC:18276]
M393A;.	1.01521765810721	6.93555115338708e-08
M1775;.	1.01344858257034	6.96589032401679e-06
M5328;ENSXETG00000018857	1.01161291557293	0.00211033159095389
M26A6;ENSXETG00000027202	1.00953356887581	8.26256844814234e-08
M212C;ENSXETG00000025545	1.0004405737253	9.08322590615796e-07	ALG12	ALG12	alpha-1	6-mannosyltransferase [Source:HGNC Symbol;Acc:HGNC:19358]
M6A21;ENSXETG00000016157	0.997195698278826	1.4771817919674e-05	ZNF219	zinc finger protein 219 [Source:HGNC Symbol;Acc:HGNC:13011]
M4FC7;ENSXETG00000000783	0.99508126224055	4.51247185268181e-08	SEC23B	Sec23 homolog B (S. cerevisiae) [Source:HGNC Symbol;Acc:HGNC:10702]
M28FB;ENSXETG00000015195	0.992485610641975	0.00195534895104581	PSME4	proteasome (prosome	macropain) activator subunit 4 [Source:HGNC Symbol;Acc:HGNC:20635]
M4244;ENSXETG00000023684	0.991198088601743	0.00549421042236468	ZNF827	zinc finger protein 827 [Source:HGNC Symbol;Acc:HGNC:27193]
M113A;ENSXETG00000001379	0.991183675111808	5.85629552435312e-06	PDGFA	platelet-derived growth factor alpha polypeptide [Source:HGNC Symbol;Acc:HGNC:8799]
M35C7;ENSXETG00000020431	0.989613399627779	7.31782562788678e-11	SSR1	signal sequence receptor	alpha [Source:HGNC Symbol;Acc:HGNC:11323]
M6BD3;ENSXETG00000002071	0.98705137696231	6.42479097634864e-05	SLC35E1	solute carrier family 35	member E1 [Source:HGNC Symbol;Acc:HGNC:20803]
M5B80;ENSXETG00000018742	0.985416933380452	7.84418084597797e-09	TMED7-TICAM2	TMED7-TICAM2 readthrough [Source:HGNC Symbol;Acc:HGNC:33945]
M68FE;ENSXETG00000022980	0.985195620410204	3.43654142103004e-07	ANKRD50	ankyrin repeat domain 50 [Source:HGNC Symbol;Acc:HGNC:29223]
M3993;ENSXETG00000015707	0.984157806697372	7.20331337593267e-08	ARSA	arylsulfatase A [Source:HGNC Symbol;Acc:HGNC:713]
M6769;ENSXETG00000026681	0.981181233294008	0.0187640453104435
M2C9E;ENSXETG00000003746	0.979415571363223	0.00295047833315862	ENTPD7	ectonucleoside triphosphate diphosphohydrolase 7 [Source:HGNC Symbol;Acc:HGNC:19745]
M0271;.	0.979033457446616	0.00140362637916214
M28FD;ENSXETG00000015197	0.978520864352557	1.34246828504794e-06	ERLEC1	endoplasmic reticulum lectin 1 [Source:HGNC Symbol;Acc:HGNC:25222]
M3E73;ENSXETG00000027093	0.977134513520858	0.0122651907815473	N/A	N/A
M495B;ENSXETG00000010989	0.977119160725774	1.31984255019067e-06	ST3GAL1	ST3 beta-galactoside alpha-2	3-sialyltransferase 1 [Source:HGNC Symbol;Acc:HGNC:10862]
M1301;.	0.976740983927869	0.0122571892033423
M6077;ENSXETG00000019242	0.972891443713774	6.35129900665991e-09	GMPPA	GDP-mannose pyrophosphorylase A [Source:HGNC Symbol;Acc:HGNC:22923]
M5B50;.	0.97118081259897	0.00686603095329051
M10B3;ENSXETG00000009117	0.968261801869894	0.000341396275022602	BEND7	BEN domain containing 7 [Source:HGNC Symbol;Acc:HGNC:23514]
M28E1;.	0.96627764672782	1.88389610936176e-05
M206E;ENSXETG00000006457	0.965593968139909	0.00709463201643385	N/A	N/A
M2D7D;ENSXETG00000008119	0.964497413587633	0.0282612816432091
M2451;.	0.964314549643636	0.0307134936620774
M1769;ENSXETG00000007330	0.963541940781876	7.65060205308701e-07	HYAL2	hyaluronoglucosaminidase 2 [Source:HGNC Symbol;Acc:HGNC:5321]
M151D;ENSXETG00000000377	0.963080847846728	2.91928600180364e-06	FRAS1	Fraser extracellular matrix complex subunit 1 [Source:HGNC Symbol;Acc:HGNC:19185]
M2630;ENSXETG00000009183	0.962739289920497	5.40725952965989e-05	DERL2	derlin 2 [Source:HGNC Symbol;Acc:HGNC:17943]
M6756;ENSXETG00000025562	0.962651343894434	0.000217597539705255	N/A	N/A
M31B9;.	0.961599104745786	0.0188313665189335
M3FD5;ENSXETG00000015914	0.961584057029717	0.00276136144589198	RYBP	RING1 and YY1 binding protein [Source:HGNC Symbol;Acc:HGNC:10480]
M420E;ENSXETG00000003604	0.961212691954111	4.57866014111481e-09	EMC2	ER membrane protein complex subunit 2 [Source:HGNC Symbol;Acc:HGNC:28963]
M3EFD;.	0.961102762196208	0.0437079303373727
M5E78;ENSXETG00000018453	0.960683065975004	2.52346683740258e-07	MTR	5-methyltetrahydrofolate-homocysteine methyltransferase [Source:HGNC Symbol;Acc:HGNC:7468]
M5EA1;ENSXETG00000021636	0.960316772819505	2.84248237035513e-08
M02E0;.	0.95662261665618	3.20287644365797e-06
M1306;ENSXETG00000013207	0.955393319594535	0.000312524857893823	GBA2	glucosidase	beta (bile acid) 2 [Source:HGNC Symbol;Acc:HGNC:18986]
M5D9A;ENSXETG00000001170	0.954966763024465	9.53983250511026e-07	GALE	UDP-galactose-4-epimerase [Source:HGNC Symbol;Acc:HGNC:4116]
M3810;ENSXETG00000009121	0.954393366302633	4.22151375628336e-09	MGAT2	mannosyl (alpha-1	6-)-glycoprotein beta-1	2-N-acetylglucosaminyltransferase [Source:HGNC Symbol;Acc:HGNC:7045]
M1ED1;.	0.94899466161967	6.70908437710211e-07
M56F0;ENSXETG00000001875	0.947360553614445	1.78186724029553e-08	PCDH1	protocadherin 1 [Source:HGNC Symbol;Acc:HGNC:8655]
M1ABC;ENSXETG00000000846	0.946996553883646	1.57650426383391e-09	ASL	argininosuccinate lyase [Source:HGNC Symbol;Acc:HGNC:746]
M113C;ENSXETG00000001395	0.94671274960636	9.46437242221998e-09	FAM20C	family with sequence similarity 20	member C [Source:HGNC Symbol;Acc:HGNC:22140]
M4F61;ENSXETG00000012041	0.945395980001514	9.28657986345031e-06	CREB5	cAMP responsive element binding protein 5 [Source:HGNC Symbol;Acc:HGNC:16844]
M6538;ENSXETG00000020534	0.944711295529668	0.000252997940156531
M18F6;ENSXETG00000015126	0.944252988970965	0.00118702343914899	SLC35B1	solute carrier family 35	member B1 [Source:HGNC Symbol;Acc:HGNC:20798]
M4824;ENSXETG00000028025	0.942728188116805	0.00566821418627878	SRM	spermidine synthase [Source:HGNC Symbol;Acc:HGNC:11296]
M34B4;ENSXETG00000019375	0.942277188373512	6.74921183872327e-07	REV1	REV1	polymerase (DNA directed) [Source:HGNC Symbol;Acc:HGNC:14060]
M32D8;.	0.940786201376084	0.00629137927433367
M55A2;ENSXETG00000017649	0.939474589869439	0.0139786527099199	TMEM132E	transmembrane protein 132E [Source:HGNC Symbol;Acc:HGNC:26991]
M6DDB;ENSXETG00000022286	0.939073243761146	8.14663696678295e-05	FAM89A	family with sequence similarity 89	member A [Source:HGNC Symbol;Acc:HGNC:25057]
M07CE;ENSXETG00000005087	0.937838237297692	1.33669729026878e-05	POLK	polymerase (DNA directed) kappa [Source:HGNC Symbol;Acc:HGNC:9183]
M616E;ENSXETG00000020726	0.934720347744712	0.0159443507364167	CGN	cingulin [Source:HGNC Symbol;Acc:HGNC:17429]
M35AB;ENSXETG00000024641	0.931757306500546	5.07900476072875e-08	ELOVL2	ELOVL fatty acid elongase 2 [Source:HGNC Symbol;Acc:HGNC:14416]
M46ED;ENSXETG00000006175	0.929452007904122	0.0140491233988772	GJC2	gap junction protein	gamma 2	47kDa [Source:HGNC Symbol;Acc:HGNC:17494]
M64F2;ENSXETG00000013696	0.928330408363244	3.83687609251782e-08	USP47	ubiquitin specific peptidase 47 [Source:HGNC Symbol;Acc:HGNC:20076]
M24BB;.	0.928119974280903	4.79707322089119e-07
M42E2;.	0.927129217160507	6.81117019505523e-07
M3352;ENSXETG00000003773	0.926370318779684	0.0393671665805925	MLXIP	MLX interacting protein [Source:HGNC Symbol;Acc:HGNC:17055]
M12E9;ENSXETG00000012301	0.925567030107391	0.00091319561761624	N/A	N/A
M3680;ENSXETG00000009049	0.924990911756216	3.75969982764258e-08	FAR1	fatty acyl CoA reductase 1 [Source:HGNC Symbol;Acc:HGNC:26222]
M14BE;ENSXETG00000009264	0.923601267008235	0.00137330733025037	PAPSS2	3'-phosphoadenosine 5'-phosphosulfate synthase 2 [Source:HGNC Symbol;Acc:HGNC:8604]
M56CD;ENSXETG00000005583	0.92307766297842	5.10811659696496e-09	N/A	N/A
M39F8;ENSXETG00000005217	0.922500473429561	5.15477536555468e-07	EDEM1	ER degradation enhancer	mannosidase alpha-like 1 [Source:HGNC Symbol;Acc:HGNC:18967]
M2D4E;ENSXETG00000027978	0.922317812437932	0.0465546374286062	N/A	N/A
M1D8A;ENSXETG00000015347	0.921304001379959	3.06744302747498e-05	TGFB2	transforming growth factor	beta 2 [Source:HGNC Symbol;Acc:HGNC:11768]
M3E9C;ENSXETG00000008174	0.919300262263963	1.57665495563947e-07	RCN1	reticulocalbin 1	EF-hand calcium binding domain [Source:HGNC Symbol;Acc:HGNC:9934]
M5621;ENSXETG00000021812	0.918590737538151	0.000112275566087583	PDK3	pyruvate dehydrogenase kinase	isozyme 3 [Source:HGNC Symbol;Acc:HGNC:8811]
M0379;ENSXETG00000017911	0.91803318407968	6.35129900665991e-09	HSPG2	heparan sulfate proteoglycan 2 [Source:HGNC Symbol;Acc:HGNC:5273]
M3AE2;ENSXETG00000014165	0.9180225624209	5.5855648985029e-08	SCFD1	sec1 family domain containing 1 [Source:HGNC Symbol;Acc:HGNC:20726]
M051B;ENSXETG00000014375	0.915838412513665	0.0281686607587328	ATF3	activating transcription factor 3 [Source:HGNC Symbol;Acc:HGNC:785]
M0E1B;ENSXETG00000000572	0.915376174127107	0.000111807455408433	ACVR1B	activin A receptor	type IB [Source:HGNC Symbol;Acc:HGNC:172]
M6382;ENSXETG00000003079	0.915042712288981	4.23203882253295e-09	PCYT1A	phosphate cytidylyltransferase 1	choline	alpha [Source:HGNC Symbol;Acc:HGNC:8754]
M204B;ENSXETG00000011758	0.913655055873997	3.43669638831191e-06	ADAM33	ADAM metallopeptidase domain 33 [Source:HGNC Symbol;Acc:HGNC:15478]
M6352;.	0.912412390737006	0.000121381249548046
M0A1F;ENSXETG00000011988	0.912110539214335	1.84814873606806e-08
M0A7B;.	0.911523067961381	1.12969045519299e-05
M1B56;.	0.911121016026909	6.07366109707867e-08
M4F80;ENSXETG00000012180	0.910177306596049	0.000133159110173721	SNX10	sorting nexin 10 [Source:HGNC Symbol;Acc:HGNC:14974]
M0EF3;ENSXETG00000017290	0.906571280558293	0.0350110130633705	CHRD	chordin [Source:HGNC Symbol;Acc:HGNC:1949]
M4889;ENSXETG00000024085	0.906440131853472	7.88637780875405e-09	FLOT1	flotillin 1 [Source:HGNC Symbol;Acc:HGNC:3757]
M22FD;.	0.903305453782804	0.00549294150819542
M6A1B;ENSXETG00000024778	0.903088375227464	0.0127904741320664	N/A	N/A
M6089;ENSXETG00000019291	0.901627674179624	3.3942668846984e-06	GLB1L	galactosidase	beta 1-like [Source:HGNC Symbol;Acc:HGNC:28129]
M0665;ENSXETG00000019484	0.900681381950441	3.86885079302566e-07	PPID	peptidylprolyl isomerase D [Source:HGNC Symbol;Acc:HGNC:9257]
M661B;ENSXETG00000000486	0.900095262245556	1.11669264154362e-08	N/A	N/A
M1142;ENSXETG00000024036	0.899544097505021	0.000363165989504234	BAIAP2L1	BAI1-associated protein 2-like 1 [Source:HGNC Symbol;Acc:HGNC:21649]
M0400;ENSXETG00000000293	0.899081159986572	0.0217452283174078	N/A	N/A
M3AF8;ENSXETG00000018061	0.899067973418447	0.0493379718675404	FAM98B	family with sequence similarity 98	member B [Source:HGNC Symbol;Acc:HGNC:26773]
M4842;.	0.899034767702429	0.00704247100712277
M5B16;ENSXETG00000024510	0.897956893732335	3.61677618320953e-05
M00F9;.	0.896813881952699	4.28292901066038e-05
M36ED;ENSXETG00000005358	0.896620169282753	1.97072278367882e-05	N/A	N/A
M5ACF;ENSXETG00000017998	0.896526479506589	1.25564191641643e-06	AGPAT3	1-acylglycerol-3-phosphate O-acyltransferase 3 [Source:HGNC Symbol;Acc:HGNC:326]
M164B;ENSXETG00000007362	0.896366386552299	8.59482880142216e-06	SLC35C2	solute carrier family 35 (GDP-fucose transporter)	member C2 [Source:HGNC Symbol;Acc:HGNC:17117]
M26B0;ENSXETG00000020712	0.896016110308867	3.96129879328784e-06	ALG11	ALG11	alpha-1	2-mannosyltransferase [Source:HGNC Symbol;Acc:HGNC:32456]
M6181;ENSXETG00000026281	0.896001480924005	0.041250969589225
M39C3;ENSXETG00000026830	0.895629031677026	7.43354126263173e-06	TWF1	twinfilin actin-binding protein 1 [Source:HGNC Symbol;Acc:HGNC:9620]
M3780;.	0.892502743460245	0.000436503494629474
M3EC9;ENSXETG00000002253	0.892412712031891	3.55464589527228e-07	HYI	hydroxypyruvate isomerase (putative) [Source:HGNC Symbol;Acc:HGNC:26948]
M42B6;.	0.892349750163736	1.82275543870131e-07
M5B81;ENSXETG00000018747	0.891930084008486	6.48818433302394e-07	FEM1C	fem-1 homolog c (C. elegans) [Source:HGNC Symbol;Acc:HGNC:16933]
M465D;ENSXETG00000010953	0.88960150128069	0.00100667260943337	GPR180	G protein-coupled receptor 180 [Source:HGNC Symbol;Acc:HGNC:28899]
M4360;.	0.88914877496003	9.99530696541334e-06
M50F1;ENSXETG00000000547	0.888956447428201	1.29706555702804e-06	SCAMP1	secretory carrier membrane protein 1 [Source:HGNC Symbol;Acc:HGNC:10563]
M4DD3;ENSXETG00000000706	0.888110019596784	0.0253549739511699	DNAJC21	DnaJ (Hsp40) homolog	subfamily C	member 21 [Source:HGNC Symbol;Acc:HGNC:27030]
M65BC;.	0.887121807731777	1.39880922971364e-05
M4C47;ENSXETG00000023062	0.886588453236833	6.48858156099857e-08	ZFYVE21	zinc finger	FYVE domain containing 21 [Source:HGNC Symbol;Acc:HGNC:20760]
M3BBC;ENSXETG00000021233	0.885899581530038	0.000615042184698522	N/A	N/A
M4269;ENSXETG00000020413	0.884449965202589	0.00610156677185574	FKBP9	FK506 binding protein 9	63 kDa [Source:HGNC Symbol;Acc:HGNC:3725]
M2661;ENSXETG00000012728	0.881834161365513	3.23590801799463e-06	BNIP1	BCL2/adenovirus E1B 19kDa interacting protein 1 [Source:HGNC Symbol;Acc:HGNC:1082]
M466D;ENSXETG00000021099	0.880768687198658	1.38998720759396e-08	OSTC	oligosaccharyltransferase complex subunit (non-catalytic) [Source:HGNC Symbol;Acc:HGNC:24448]
M5B12;ENSXETG00000021860	0.880700402147163	3.83687609251782e-08	N/A	N/A
M2E24;ENSXETG00000019624	0.87887560122792	1.09329108086205e-05	SLC26A11	solute carrier family 26 (anion exchanger)	member 11 [Source:HGNC Symbol;Acc:HGNC:14471]
M3616;ENSXETG00000005328	0.877279342762559	0.000609502664307142	TANC2	tetratricopeptide repeat	ankyrin repeat and coiled-coil containing 2 [Source:HGNC Symbol;Acc:HGNC:30212]
M5F49;.	0.87667817086234	0.000745361462735561
M11E0;ENSXETG00000001210	0.875974563336254	0.00918355799801016	AACS	acetoacetyl-CoA synthetase [Source:HGNC Symbol;Acc:HGNC:21298]
M20A1;ENSXETG00000007501	0.875526000610433	6.63035204697317e-06	FSCN1	fascin actin-bundling protein 1 [Source:HGNC Symbol;Acc:HGNC:11148]
M550E;.	0.873238595806344	0.000205910847805716
M4A06;ENSXETG00000027723	0.870769570549388	3.1173044046391e-06	SSR3	signal sequence receptor	gamma (translocon-associated protein gamma) [Source:HGNC Symbol;Acc:HGNC:11325]
M693B;ENSXETG00000007834	0.870622270228291	0.00111930771404762	CCDC167	coiled-coil domain containing 167 [Source:HGNC Symbol;Acc:HGNC:21239]
M6BAB;ENSXETG00000025580	0.870139945285525	2.56379950476435e-07	SMIM7	small integral membrane protein 7 [Source:HGNC Symbol;Acc:HGNC:28419]
M43B2;ENSXETG00000016175	0.86997556890529	2.48904014347783e-08	RPN1	ribophorin I [Source:HGNC Symbol;Acc:HGNC:10381]
M6DE0;ENSXETG00000013956	0.869105090084511	0.00233655137586784	MTHFD1L	methylenetetrahydrofolate dehydrogenase (NADP+ dependent) 1-like [Source:HGNC Symbol;Acc:HGNC:21055]
M1A08;ENSXETG00000022294	0.866135776700052	0.00044807130002967	ACACB	acetyl-CoA carboxylase beta [Source:HGNC Symbol;Acc:HGNC:85]
M65FB;ENSXETG00000025145	0.86477981523714	6.07366109707867e-08	N/A	N/A
M4597;ENSXETG00000005500	0.863021382827332	5.87220800743918e-06	LRPAP1	low density lipoprotein receptor-related protein associated protein 1 [Source:HGNC Symbol;Acc:HGNC:6701]
M286B;.	0.861973917026019	6.41500846697395e-05
M688C;ENSXETG00000021762	0.861775269563005	2.2874990642652e-06	ANGPTL2	angiopoietin-like 2 [Source:HGNC Symbol;Acc:HGNC:490]
M66D7;ENSXETG00000009908	0.861083084885291	1.82275543870131e-07	ATP6V1A	ATPase	H+ transporting	lysosomal 70kDa	V1 subunit A [Source:HGNC Symbol;Acc:HGNC:851]
M4A70;ENSXETG00000006835	0.859575348894791	0.000813506483954337	LRRC59	leucine rich repeat containing 59 [Source:HGNC Symbol;Acc:HGNC:28817]
M5C3B;ENSXETG00000013350	0.859419019790041	2.17626163672095e-07	TFG	TRK-fused gene [Source:HGNC Symbol;Acc:HGNC:11758]
M0747;ENSXETG00000012935	0.857803031924192	1.53677267927936e-05	MAST3	microtubule associated serine/threonine kinase 3 [Source:HGNC Symbol;Acc:HGNC:19036]
M0DEF;ENSXETG00000015463	0.856948426220788	3.34094514239647e-06	FBXL3	F-box and leucine-rich repeat protein 3 [Source:HGNC Symbol;Acc:HGNC:13599]
M662B;ENSXETG00000021642	0.856812772560845	3.73240178499583e-05	SUN1	Sad1 and UNC84 domain containing 1 [Source:HGNC Symbol;Acc:HGNC:18587]
M47D6;ENSXETG00000023059	0.856065131200361	3.22945322760633e-08	CALU	calumenin [Source:HGNC Symbol;Acc:HGNC:1458]
M38CB;ENSXETG00000006338	0.855930180564713	0.00864410478903047	THBS3	thrombospondin 3 [Source:HGNC Symbol;Acc:HGNC:11787]
M3096;ENSXETG00000006665	0.855883606556051	0.00637902387082433	TP53INP1	tumor protein p53 inducible nuclear protein 1 [Source:HGNC Symbol;Acc:HGNC:18022]
M523B;ENSXETG00000019855	0.855769379314111	3.10474988517592e-06	PAPSS1	3'-phosphoadenosine 5'-phosphosulfate synthase 1 [Source:HGNC Symbol;Acc:HGNC:8603]
M3EF9;ENSXETG00000010841	0.855316953359097	0.000104747607651907	DOCK7	dedicator of cytokinesis 7 [Source:HGNC Symbol;Acc:HGNC:19190]
M0037;ENSXETG00000016340	0.854168475857262	3.1836521315287e-05	CMPK1	cytidine monophosphate (UMP-CMP) kinase 1	cytosolic [Source:HGNC Symbol;Acc:HGNC:18170]
M1CDD;ENSXETG00000025077	0.851567410158971	8.11242609325018e-07	NUS1	nuclear undecaprenyl pyrophosphate synthase 1 homolog (S. cerevisiae) [Source:HGNC Symbol;Acc:HGNC:21042]
M3342;ENSXETG00000020947	0.851375085092916	0.0110816237199391	P2RX4	purinergic receptor P2X	ligand gated ion channel	4 [Source:HGNC Symbol;Acc:HGNC:8535]
M1E04;ENSXETG00000025889	0.850879588962604	3.15377215018311e-07
M2EFA;.	0.848718480587201	0.0283862118849633
M4DA5;ENSXETG00000023146	0.84700317405707	3.36478346398947e-07	CLCN3	chloride channel	voltage-sensitive 3 [Source:HGNC Symbol;Acc:HGNC:2021]
M52EB;ENSXETG00000025004	0.846178638363289	5.10524367374678e-07	ITFG1	integrin alpha FG-GAP repeat containing 1 [Source:HGNC Symbol;Acc:HGNC:30697]
M1C22;.	0.846083155857652	2.21367625743224e-06
M4B16;ENSXETG00000022049	0.84601518473934	1.29706555702804e-06
M38A3;ENSXETG00000026105	0.84587213240328	0.00178063710203183	N/A	N/A
M357A;ENSXETG00000016257	0.845572656235344	1.67181498177106e-05	CYP39A1	cytochrome P450	family 39	subfamily A	polypeptide 1 [Source:HGNC Symbol;Acc:HGNC:17449]
M0247;ENSXETG00000014418	0.845132393140879	2.21327189685753e-08	N/A	N/A
M5C6D;ENSXETG00000000959	0.844943921516018	4.55682612653847e-06	N/A	N/A
M3A8E;.	0.84360498661101	6.81117019505523e-07
M2EF2;ENSXETG00000003282	0.843164116860525	2.30089395269284e-06	MIDN	midnolin [Source:HGNC Symbol;Acc:HGNC:16298]
M3EFA;ENSXETG00000010849	0.840566658698576	1.51974259005302e-08
M0A4D;ENSXETG00000023849	0.839182337924024	0.000497215222350251	GOLGA3	golgin A3 [Source:HGNC Symbol;Acc:HGNC:4426]
M474F;ENSXETG00000014178	0.839149702946356	0.000341576859172713	CRYZL1	crystallin	zeta (quinone reductase)-like 1 [Source:HGNC Symbol;Acc:HGNC:2420]
M436A;ENSXETG00000014633	0.838974048658435	6.38252672424658e-05	OLAH	oleoyl-ACP hydrolase [Source:HGNC Symbol;Acc:HGNC:25625]
M5B53;ENSXETG00000027410	0.838572873978949	6.36342043391875e-07	PRRC1	proline-rich coiled-coil 1 [Source:HGNC Symbol;Acc:HGNC:28164]
M13A9;ENSXETG00000012824	0.837288572191323	2.20141954194619e-06	N/A	N/A
M603B;ENSXETG00000014875	0.835905100079196	1.08428041339213e-07	HNMT	histamine N-methyltransferase [Source:HGNC Symbol;Acc:HGNC:5028]
M284D;ENSXETG00000006741	0.835209170843085	1.19059711664399e-06	LMAN2	lectin	mannose-binding 2 [Source:HGNC Symbol;Acc:HGNC:16986]
M4677;ENSXETG00000005239	0.83391335553168	2.38363987778283e-07	PTP4A2	protein tyrosine phosphatase type IVA	member 2 [Source:HGNC Symbol;Acc:HGNC:9635]
M4A67;ENSXETG00000006841	0.833835572813366	0.0397364679402086	PKD1L2	polycystic kidney disease 1-like 2 (gene/pseudogene) [Source:HGNC Symbol;Acc:HGNC:21715]
M4D88;ENSXETG00000027917	0.833094626266091	5.39360706342057e-07	SPCS3	signal peptidase complex subunit 3 homolog (S. cerevisiae) [Source:HGNC Symbol;Acc:HGNC:26212]
M2BEA;ENSXETG00000020279	0.832473335556629	2.61018519846168e-06	AMDHD2	amidohydrolase domain containing 2 [Source:HGNC Symbol;Acc:HGNC:24262]
M64ED;ENSXETG00000013702	0.831933949348866	7.97219107460224e-07	MICAL2	microtubule associated monooxygenase	calponin and LIM domain containing 2 [Source:HGNC Symbol;Acc:HGNC:24693]
M435D;ENSXETG00000014614	0.831587863163561	0.0401125043907936	EMC9	ER membrane protein complex subunit 9 [Source:HGNC Symbol;Acc:HGNC:20273]
M57FA;ENSXETG00000024695	0.83043740652068	2.06692950881765e-05	ADSSL1	adenylosuccinate synthase like 1 [Source:HGNC Symbol;Acc:HGNC:20093]
M3A59;ENSXETG00000010038	0.829892697644711	2.7205999696911e-07	SEL1L	sel-1 suppressor of lin-12-like (C. elegans) [Source:HGNC Symbol;Acc:HGNC:10717]
M1B5A;ENSXETG00000012131	0.829507189396235	1.79477933320948e-05	TMEM8A	transmembrane protein 8A [Source:HGNC Symbol;Acc:HGNC:17205]
M4B77;ENSXETG00000008953	0.829137586378675	0.0112173040475389	TADA2A	transcriptional adaptor 2A [Source:HGNC Symbol;Acc:HGNC:11531]
M2204;ENSXETG00000017992	0.828940741359243	1.53976822433055e-06	SMOX	spermine oxidase [Source:HGNC Symbol;Acc:HGNC:15862]
M1F7F;ENSXETG00000003607	0.828593956737666	4.80007606000977e-07	TMEM30A	transmembrane protein 30A [Source:HGNC Symbol;Acc:HGNC:16667]
M24A5;ENSXETG00000027904	0.827053458476277	4.95986917438928e-06	RER1	retention in endoplasmic reticulum sorting receptor 1 [Source:HGNC Symbol;Acc:HGNC:30309]
M6E70;ENSXETG00000004865	0.82678195444038	6.05012861611004e-06	PNPLA5	patatin-like phospholipase domain containing 5 [Source:HGNC Symbol;Acc:HGNC:24888]
M123E;ENSXETG00000008514	0.826123525644852	2.05368902951804e-06	TIA1	TIA1 cytotoxic granule-associated RNA binding protein [Source:HGNC Symbol;Acc:HGNC:11802]
M161E;ENSXETG00000009643	0.825772582919948	0.0244767525254736	ZBTB43	zinc finger and BTB domain containing 43 [Source:HGNC Symbol;Acc:HGNC:17908]
M0DB0;ENSXETG00000011802	0.825529506035484	3.27331160031406e-06	UAP1L1	UDP-N-acetylglucosamine pyrophosphorylase 1 like 1 [Source:HGNC Symbol;Acc:HGNC:28082]
M0DAD;.	0.825189467577843	4.41865645726215e-05
M4B19;ENSXETG00000022040	0.824453970112911	1.49511404845243e-05	SLC30A4	solute carrier family 30 (zinc transporter)	member 4 [Source:HGNC Symbol;Acc:HGNC:11015]
M47A1;ENSXETG00000003480	0.823140314797816	0.000427367240718001	NCOA3	nuclear receptor coactivator 3 [Source:HGNC Symbol;Acc:HGNC:7670]
M65E1;ENSXETG00000025164	0.821773519883895	1.11262389247683e-05	SLC30A7	solute carrier family 30 (zinc transporter)	member 7 [Source:HGNC Symbol;Acc:HGNC:19306]
M0E43;ENSXETG00000011186	0.821293321510251	7.51748731629738e-06	TUBA1A	tubulin	alpha 1a [Source:HGNC Symbol;Acc:HGNC:20766]
M3DAE;ENSXETG00000001037	0.821254243256033	2.48645224938655e-07	SDF4	stromal cell derived factor 4 [Source:HGNC Symbol;Acc:HGNC:24188]
M00E7;ENSXETG00000025606	0.821198301164931	0.000248861424443343	C1GALT1C1	C1GALT1-specific chaperone 1 [Source:HGNC Symbol;Acc:HGNC:24338]
M466C;ENSXETG00000021098	0.821118296477333	6.05012861611004e-06	ETNPPL	ethanolamine-phosphate phospho-lyase [Source:HGNC Symbol;Acc:HGNC:14404]
M197E;ENSXETG00000015677	0.819642194216645	8.90342748925097e-07	KPNA3	karyopherin alpha 3 (importin alpha 4) [Source:HGNC Symbol;Acc:HGNC:6396]
M1FD3;ENSXETG00000023015	0.819569999032512	0.000121381249548046	TMEM39A	transmembrane protein 39A [Source:HGNC Symbol;Acc:HGNC:25600]
M39FD;ENSXETG00000025633	0.81919030272435	9.81473336207618e-07	DAP	death-associated protein [Source:HGNC Symbol;Acc:HGNC:2672]
M4453;ENSXETG00000020842	0.817566284445184	0.00307674756751751	N/A	N/A
M3167;.	0.817208161168414	0.0064061844935569
M049D;ENSXETG00000026574	0.816111929218113	1.02775197009514e-06	TMEM165	transmembrane protein 165 [Source:HGNC Symbol;Acc:HGNC:30760]
M68BB;ENSXETG00000023935	0.816057977613734	1.72650667595466e-07	RNF121	ring finger protein 121 [Source:HGNC Symbol;Acc:HGNC:21070]
M2EFB;ENSXETG00000027257	0.815774865609467	0.00377300382573074	GPX4	glutathione peroxidase 4 [Source:HGNC Symbol;Acc:HGNC:4556]
M5DFA;ENSXETG00000023911	0.815315771236885	0.0021391307827703	N/A	N/A
M1889;ENSXETG00000015018	0.814784451555451	0.0492255376640709	FKBP7	FK506 binding protein 7 [Source:HGNC Symbol;Acc:HGNC:3723]
M12E6;ENSXETG00000012290	0.812251305285782	8.53565231158412e-07	SRP54	signal recognition particle 54kDa [Source:HGNC Symbol;Acc:HGNC:11301]
M5693;ENSXETG00000010136	0.811972773902317	0.000590143270433886	HOMER3	homer homolog 3 (Drosophila) [Source:HGNC Symbol;Acc:HGNC:17514]
M1081;.	0.809928287161092	0.00801903920310735
M5E7D;ENSXETG00000025302	0.809638062198833	0.00180661333733711	EIF2AK2	eukaryotic translation initiation factor 2-alpha kinase 2 [Source:HGNC Symbol;Acc:HGNC:9437]
M6D86;ENSXETG00000007850	0.809408176259438	0.000180347156895613	SLC13A3	solute carrier family 13 (sodium-dependent dicarboxylate transporter)	member 3 [Source:HGNC Symbol;Acc:HGNC:14430]
M5F1A;ENSXETG00000003529	0.807630293621124	6.9217316195794e-07	FAM213A	family with sequence similarity 213	member A [Source:HGNC Symbol;Acc:HGNC:28651]
M6D7B;ENSXETG00000022130	0.806344123101	0.0389651707063385
M459A;ENSXETG00000002801	0.805339750536499	0.000343125781998531	MMP2	matrix metallopeptidase 2 (gelatinase A	72kDa gelatinase	72kDa type IV collagenase) [Source:HGNC Symbol;Acc:HGNC:7166]
M667D;ENSXETG00000015712	0.804678300405857	0.00011492921911815	RABL2A	RAB	member of RAS oncogene family-like 2A [Source:HGNC Symbol;Acc:HGNC:9799]
M41AA;ENSXETG00000024954	0.803401275443411	3.61713210774842e-05
M51D5;.	0.801763552280139	7.65942101918847e-05
M2C5C;ENSXETG00000026099	0.801568284898832	0.000400389198536633	HERPUD1	homocysteine-inducible	endoplasmic reticulum stress-inducible	ubiquitin-like domain member 1 [Source:HGNC Symbol;Acc:HGNC:13744]
M032A;.	0.800453358312496	1.46530895509199e-06
M3BC6;ENSXETG00000017875	0.798682339018793	0.000358586337523393	PDXK	pyridoxal (pyridoxine	vitamin B6) kinase [Source:HGNC Symbol;Acc:HGNC:8819]
M1D3A;ENSXETG00000026101	0.797204780216205	1.11538994303404e-06	FKBP1B	FK506 binding protein 1B	12.6 kDa [Source:HGNC Symbol;Acc:HGNC:3712]
M4C0B;ENSXETG00000004409	0.796385853814681	0.0249479079903774	HSD17B6	hydroxysteroid (17-beta) dehydrogenase 6 [Source:HGNC Symbol;Acc:HGNC:23316]
M590D;ENSXETG00000013069	0.796290171787839	1.97072278367882e-05	ERP44	endoplasmic reticulum protein 44 [Source:HGNC Symbol;Acc:HGNC:18311]
M53F2;ENSXETG00000015145	0.795854254503043	0.0003130832056138	ERBB2	erb-b2 receptor tyrosine kinase 2 [Source:HGNC Symbol;Acc:HGNC:3430]
M1240;ENSXETG00000008513	0.794919413249792	1.02616555449526e-05	PCYOX1	prenylcysteine oxidase 1 [Source:HGNC Symbol;Acc:HGNC:20588]
M3DB5;ENSXETG00000001021	0.794004218479029	2.21367625743224e-06	ACAP3	ArfGAP with coiled-coil	ankyrin repeat and PH domains 3 [Source:HGNC Symbol;Acc:HGNC:16754]
M4E50;.	0.792996463781909	0.00147983376253435
M53CA;ENSXETG00000008937	0.792786873507304	0.0181957109848749	VN1R1	vomeronasal 1 receptor 1 [Source:HGNC Symbol;Acc:HGNC:13548]
M6435;ENSXETG00000009133	0.790744134429671	2.05916619999137e-06	N/A	N/A
M6193;.	0.790372566813632	7.47745790296646e-05
M528F;ENSXETG00000008633	0.788788774445019	6.25068854635432e-05	MCOLN3	mucolipin 3 [Source:HGNC Symbol;Acc:HGNC:13358]
M2C10;ENSXETG00000010327	0.787093239455626	0.0318673961673975	NME4	NME/NM23 nucleoside diphosphate kinase 4 [Source:HGNC Symbol;Acc:HGNC:7852]
M148B;ENSXETG00000011481	0.785522464364135	1.39918139372526e-05	COL18A1	collagen	type XVIII	alpha 1 [Source:HGNC Symbol;Acc:HGNC:2195]
M206F;ENSXETG00000016770	0.785318074460043	0.00383755019361126	UGGT1	UDP-glucose glycoprotein glucosyltransferase 1 [Source:HGNC Symbol;Acc:HGNC:15663]
M0458;ENSXETG00000008922	0.784653241179742	0.0137365332131129
M1D31;ENSXETG00000018211	0.784546195059398	1.09359257100456e-06	ATAD2B	ATPase family	AAA domain containing 2B [Source:HGNC Symbol;Acc:HGNC:29230]
M260C;ENSXETG00000009267	0.783651472759296	2.15122820049695e-06	SULT1C3	sulfotransferase family	cytosolic	1C	member 3 [Source:HGNC Symbol;Acc:HGNC:33543]
M23E6;.	0.782777169556555	3.21334391393841e-06
M0C2E;ENSXETG00000021573	0.782074110463417	0.011272475362614	N/A	N/A
M1080;.	0.781434985253698	0.00920828321038226
M12EE;ENSXETG00000025867	0.780096289115448	3.10523135765586e-06
M0599;ENSXETG00000000247	0.779223214779971	0.000598157808989079	FOXRED2	FAD-dependent oxidoreductase domain containing 2 [Source:HGNC Symbol;Acc:HGNC:26264]
M4A6A;.	0.778404975680452	0.000697129653150899
M0A64;ENSXETG00000018604	0.776654202870691	3.10098604176993e-06	CLDN5	claudin 5 [Source:HGNC Symbol;Acc:HGNC:2047]
M6E2A;ENSXETG00000025473	0.776464949486851	2.16126129167931e-05	SELK	selenoprotein K [Source:EntrezGene;Acc:58515]
M247C;ENSXETG00000004650	0.775708024230684	9.5245024792909e-07	PDIA3	protein disulfide isomerase family A	member 3 [Source:HGNC Symbol;Acc:HGNC:4606]
M1B38;ENSXETG00000013098	0.775656312131825	0.000698170949142611	QPCT	glutaminyl-peptide cyclotransferase [Source:HGNC Symbol;Acc:HGNC:9753]
M4C5F;.	0.775409201201918	0.00491758588207178
M0FC5;ENSXETG00000007796	0.77533509034831	0.00039826127278252	WBSCR27	Williams Beuren syndrome chromosome region 27 [Source:HGNC Symbol;Acc:HGNC:19068]
M0246;.	0.774963017269903	0.000641844398584602
M4DC6;ENSXETG00000013312	0.772814703734902	0.00137250183145278	KRR1	KRR1	small subunit (SSU) processome component	homolog (yeast) [Source:HGNC Symbol;Acc:HGNC:5176]
M5DCF;ENSXETG00000004274	0.771950411846885	0.00064384633964251	N/A	N/A
M1790;ENSXETG00000018392	0.771852120911827	0.00349993936439624	SLC12A9	solute carrier family 12	member 9 [Source:HGNC Symbol;Acc:HGNC:17435]
M1A82;ENSXETG00000018291	0.771023059655267	3.86885079302566e-07	CEBPA	CCAAT/enhancer binding protein (C/EBP)	alpha [Source:HGNC Symbol;Acc:HGNC:1833]
M38FF;ENSXETG00000011540	0.770893847684021	0.000142128551380482	TMEM43	transmembrane protein 43 [Source:HGNC Symbol;Acc:HGNC:28472]
M2CF7;ENSXETG00000014246	0.770815226864876	6.56692994503024e-05	IRAK1	interleukin-1 receptor-associated kinase 1 [Source:HGNC Symbol;Acc:HGNC:6112]
M5C08;ENSXETG00000016620	0.769825772513675	3.73409318689798e-05	TXNDC11	thioredoxin domain containing 11 [Source:HGNC Symbol;Acc:HGNC:28030]
M260E;.	0.769715804938	0.00983882762624263
M4E53;ENSXETG00000023572	0.769032356598843	0.0365756422927371	GK5	glycerol kinase 5 (putative) [Source:HGNC Symbol;Acc:HGNC:28635]
M1453;.	0.766015021898639	0.000102545304646285
M0A94;ENSXETG00000022357	0.765306787609042	1.45066880728781e-05	DDT	D-dopachrome tautomerase [Source:HGNC Symbol;Acc:HGNC:2732]
M4D05;ENSXETG00000011866	0.763699722135422	2.98897376141941e-06
M0949;ENSXETG00000009043	0.762664962577824	3.74222509963544e-07	FADS2	fatty acid desaturase 2 [Source:HGNC Symbol;Acc:HGNC:3575]
M4005;.	0.762647984362343	0.0023315040892359
M4C0D;ENSXETG00000025416	0.761912238222755	0.00565374162095929	HSD17B6	hydroxysteroid (17-beta) dehydrogenase 6 [Source:HGNC Symbol;Acc:HGNC:23316]
M5A94;ENSXETG00000017353	0.761188869455726	1.036811966672e-05	TMCO1	transmembrane and coiled-coil domains 1 [Source:HGNC Symbol;Acc:HGNC:18188]
M245C;ENSXETG00000012972	0.760946995230062	6.46791691605571e-05	AP3S2	adaptor-related protein complex 3	sigma 2 subunit [Source:HGNC Symbol;Acc:HGNC:571]
M4EC5;.	0.760854218578236	0.0439904148488302
M333D;ENSXETG00000002512	0.760189618181309	0.000569705206190781	ATP2A2	ATPase	Ca++ transporting	cardiac muscle	slow twitch 2 [Source:HGNC Symbol;Acc:HGNC:812]
M1128;ENSXETG00000021670	0.759163316848898	0.0224785256236467	C2ORF40	chromosome 2 open reading frame 40 [Source:HGNC Symbol;Acc:HGNC:24642]
M0177;ENSXETG00000021830	0.756927038624522	5.33295260606196e-05	STAT2	signal transducer and activator of transcription 2	113kDa [Source:HGNC Symbol;Acc:HGNC:11363]
M32FC;ENSXETG00000019084	0.75507947255788	4.85003701930822e-06	PPP1R37	protein phosphatase 1	regulatory subunit 37 [Source:HGNC Symbol;Acc:HGNC:27607]
M5336;ENSXETG00000011514	0.754605642221708	0.00279216172527952	TIMP3	TIMP metallopeptidase inhibitor 3 [Source:HGNC Symbol;Acc:HGNC:11822]
M5B39;ENSXETG00000027416	0.753920255871721	3.57613236334743e-06	XBP1	X-box binding protein 1 [Source:HGNC Symbol;Acc:HGNC:12801]
M3BDA;ENSXETG00000024219	0.75373759500049	5.34800200197277e-06	A2M	alpha-2-macroglobulin [Source:HGNC Symbol;Acc:HGNC:7]
M5A8A;ENSXETG00000017388	0.752722303530923	6.38252672424658e-05	C1ORF27	chromosome 1 open reading frame 27 [Source:HGNC Symbol;Acc:HGNC:24299]
M1246;ENSXETG00000008208	0.750752626117169	0.00383119177638736	GMCL1	germ cell-less	spermatogenesis associated 1 [Source:HGNC Symbol;Acc:HGNC:23843]
M0695;.	0.74996336914125	1.62103180594795e-05
M4C00;ENSXETG00000018080	0.749571564442285	1.67902421812419e-05
M4E78;ENSXETG00000008250	0.749215178349802	3.3942668846984e-06	COPB2	coatomer protein complex	subunit beta 2 (beta prime) [Source:HGNC Symbol;Acc:HGNC:2232]
M53BA;ENSXETG00000019430	0.744279635789409	0.047314244739315	LRRC32	leucine rich repeat containing 32 [Source:HGNC Symbol;Acc:HGNC:4161]
M1BEC;ENSXETG00000009976	0.74190040644967	0.00103476236882003	SLC39A11	solute carrier family 39	member 11 [Source:HGNC Symbol;Acc:HGNC:14463]
M3585;ENSXETG00000001404	0.740782163277337	0.0119073060928455	SUPT3H	suppressor of Ty 3 homolog (S. cerevisiae) [Source:HGNC Symbol;Acc:HGNC:11466]
M0B25;ENSXETG00000002966	0.740687756178112	0.00101820937095824	SSR2	signal sequence receptor	beta (translocon-associated protein beta) [Source:HGNC Symbol;Acc:HGNC:11324]
M36E0;ENSXETG00000001883	0.740323288005284	8.66122159896398e-06	SLC41A2	solute carrier family 41 (magnesium transporter)	member 2 [Source:HGNC Symbol;Acc:HGNC:31045]
M327C;ENSXETG00000010861	0.739567623894722	3.60423425753369e-06
M4E2F;ENSXETG00000012631	0.73848123900755	3.19290488344711e-05	SRP68	signal recognition particle 68kDa [Source:HGNC Symbol;Acc:HGNC:11302]
M2083;ENSXETG00000006961	0.738142483565546	0.0482133625081099	TRAPPC12	trafficking protein particle complex 12 [Source:HGNC Symbol;Acc:HGNC:24284]
M4EC3;ENSXETG00000020984	0.737865231200312	0.00313420558286946	PPP1R3C	protein phosphatase 1	regulatory subunit 3C [Source:HGNC Symbol;Acc:HGNC:9293]
M2F11;ENSXETG00000027231	0.737024512338637	7.34842623631187e-05	TIMM10	translocase of inner mitochondrial membrane 10 homolog (yeast) [Source:HGNC Symbol;Acc:HGNC:11814]
M6818;ENSXETG00000009362	0.736958835947226	1.99295972773095e-05	PFKFB4	6-phosphofructo-2-kinase/fructose-2	6-biphosphatase 4 [Source:HGNC Symbol;Acc:HGNC:8875]
M07CD;ENSXETG00000005085	0.736837593059382	1.2536019388081e-05	COL4A3BP	collagen	type IV	alpha 3 (Goodpasture antigen) binding protein [Source:HGNC Symbol;Acc:HGNC:2205]
M445B;.	0.734281353034423	0.017386897429661
M3D9D;ENSXETG00000010172	0.73316865431903	0.0393527992119066	FDXACB1	ferredoxin-fold anticodon binding domain containing 1 [Source:HGNC Symbol;Acc:HGNC:25110]
M3D9C;ENSXETG00000010169	0.732963302516775	7.80775644876581e-05	ALG9	ALG9	alpha-1	2-mannosyltransferase [Source:HGNC Symbol;Acc:HGNC:15672]
M3920;ENSXETG00000005805	0.730175311310737	9.19922824881179e-05	TBL2	transducin (beta)-like 2 [Source:HGNC Symbol;Acc:HGNC:11586]
M01E5;ENSXETG00000011972	0.728525444656198	0.00198033822458825	ALG2	ALG2	alpha-1	2020-01-03	6-mannosyltransferase [Source:HGNC Symbol;Acc:HGNC:23159]
M6A1F;.	0.728368875010699	0.000863262821187877
M28D7;.	0.727739224155201	0.00342709550766689
M5168;ENSXETG00000007209	0.727275889619086	0.0142637838085692	N/A	N/A
M2F77;ENSXETG00000024903	0.726920741142381	8.23856474641571e-05
M150F;ENSXETG00000000368	0.72506175580501	0.0050667725819634	SEC31A	SEC31 homolog A (S. cerevisiae) [Source:HGNC Symbol;Acc:HGNC:17052]
M68AE;ENSXETG00000023927	0.724015409811194	0.00428786250304216	ZNF48	zinc finger protein 48 [Source:HGNC Symbol;Acc:HGNC:13114]
M5555;ENSXETG00000011104	0.722917620576769	0.0314409051798678	N/A	N/A
M5767;ENSXETG00000021051	0.722834712692125	1.10849718612543e-05
M555C;ENSXETG00000011117	0.722605251698076	5.45106770066227e-06
M37BD;ENSXETG00000025755	0.722124993414065	0.000312992878728701
M5C09;ENSXETG00000016622	0.721700923179426	0.000411191141629228	SNN	stannin [Source:HGNC Symbol;Acc:HGNC:11149]
M166B;ENSXETG00000003175	0.721291330139751	2.72414263467416e-05
M0FDC;ENSXETG00000005824	0.721170592114556	6.3023229280526e-06	TMED2	transmembrane emp24 domain trafficking protein 2 [Source:HGNC Symbol;Acc:HGNC:16996]
M4193;.	0.720806285599972	3.152939432951e-05
M5793;ENSXETG00000026640	0.720261681552605	0.00447109557362525	FUK	fucokinase [Source:HGNC Symbol;Acc:HGNC:29500]
M107F;.	0.719237982958123	0.00622742782084752
M42B4;.	0.715274941554183	1.05621989692881e-06
M269A;.	0.714818500432866	0.00394877567205586
M2969;ENSXETG00000007233	0.71424599490362	0.00721222193299539	NSD1	nuclear receptor binding SET domain protein 1 [Source:HGNC Symbol;Acc:HGNC:14234]
M423D;ENSXETG00000007111	0.713064647719273	0.0258400430144343	EDNRA	endothelin receptor type A [Source:HGNC Symbol;Acc:HGNC:3179]
M299E;ENSXETG00000017776	0.712262218344087	0.000270895698690425	TFDP3	transcription factor Dp family	member 3 [Source:HGNC Symbol;Acc:HGNC:24603]
M1E78;ENSXETG00000025153	0.709101545323015	0.000371004419697233	EMC8	ER membrane protein complex subunit 8 [Source:HGNC Symbol;Acc:HGNC:7864]
M5CE7;ENSXETG00000022634	0.708524720233352	0.0181502781649597	ACBD3	acyl-CoA binding domain containing 3 [Source:HGNC Symbol;Acc:HGNC:15453]
M39C4;ENSXETG00000006812	0.707930196944673	0.000100564158473849	MCOLN1	mucolipin 1 [Source:HGNC Symbol;Acc:HGNC:13356]
M0DFB;ENSXETG00000004713	0.707865293905239	0.00125295557015389	TBC1D4	TBC1 domain family	member 4 [Source:HGNC Symbol;Acc:HGNC:19165]
M05DA;ENSXETG00000003006	0.707466081933836	1.39880922971364e-05
M3F39;ENSXETG00000007845	0.707284852533262	4.09220713395886e-05	CASC4	cancer susceptibility candidate 4 [Source:HGNC Symbol;Acc:HGNC:24892]
M48C8;ENSXETG00000015833	0.70683271879624	0.000588701449732597	N/A	N/A
M3B70;ENSXETG00000022672	0.706486710157304	0.0422865985824408	RWDD2A	RWD domain containing 2A [Source:HGNC Symbol;Acc:HGNC:21385]
M43E3;ENSXETG00000002290	0.705341251457081	0.00984247770785725	NT5C3B	5'-nucleotidase	cytosolic IIIB [Source:HGNC Symbol;Acc:HGNC:28300]
M1C23;ENSXETG00000010407	0.703923174972576	0.000146734387639219	SEC24A	SEC24 family member A [Source:HGNC Symbol;Acc:HGNC:10703]
M43A8;ENSXETG00000016180	0.703877109122109	2.25188837359482e-05	COPG1	coatomer protein complex	subunit gamma 1 [Source:HGNC Symbol;Acc:HGNC:2236]
M3624;ENSXETG00000025675	0.70370889154364	4.12883847489494e-05	CDC42BPB	CDC42 binding protein kinase beta (DMPK-like) [Source:HGNC Symbol;Acc:HGNC:1738]
M0CD3;ENSXETG00000008654	0.702619565126355	1.54455568446567e-05	ARF4	ADP-ribosylation factor 4 [Source:HGNC Symbol;Acc:HGNC:655]
M4823;ENSXETG00000006314	0.701979961775444	1.83909458284613e-05
M2D2F;ENSXETG00000010703	0.701631985827774	1.07529228902611e-05	N/A	N/A
M3B8F;ENSXETG00000011047	0.701266911942674	0.000252998921726573	HFE2	hemochromatosis type 2 (juvenile) [Source:HGNC Symbol;Acc:HGNC:4887]
M1DDE;.	0.700228038386802	0.000278290853041176
M2D67;ENSXETG00000005840	0.698932476541869	2.13879080911018e-05	COPA	coatomer protein complex	subunit alpha [Source:HGNC Symbol;Acc:HGNC:2230]
M19E9;ENSXETG00000024879	0.698533986921804	0.00719869663462079	N/A	N/A
M4FBD;ENSXETG00000000777	0.698289101768747	1.56791269399246e-05	RRBP1	ribosome binding protein 1 [Source:HGNC Symbol;Acc:HGNC:10448]
M309F;ENSXETG00000006633	0.696206157430992	0.00151291039136485	ZNF706	zinc finger protein 706 [Source:HGNC Symbol;Acc:HGNC:24992]
M444F;ENSXETG00000019879	0.693945525773452	0.000386464406517303	IGFBP5	insulin-like growth factor binding protein 5 [Source:HGNC Symbol;Acc:HGNC:5474]
M47D3;ENSXETG00000023047	0.692362205807226	0.00144613010382012	IMPDH1	IMP (inosine 5'-monophosphate) dehydrogenase 1 [Source:HGNC Symbol;Acc:HGNC:6052]
M6AD0;.	0.691915352001571	0.00119899200326269
M53DF;ENSXETG00000017618	0.69190507511146	0.00146178203510805	MED31	mediator complex subunit 31 [Source:HGNC Symbol;Acc:HGNC:24260]
M68A8;.	0.68940021168039	0.00125728308700289
M0A5B;ENSXETG00000006315	0.687894717151222	1.81636509972421e-05	COMT	catechol-O-methyltransferase [Source:HGNC Symbol;Acc:HGNC:2228]
M0220;ENSXETG00000004999	0.686310944679177	0.000173749296546534	TBC1D8	TBC1 domain family	member 8 (with GRAM domain) [Source:HGNC Symbol;Acc:HGNC:17791]
M3C40;ENSXETG00000007449	0.684375043291404	0.000155906326495451	EDEM2	ER degradation enhancer	mannosidase alpha-like 2 [Source:HGNC Symbol;Acc:HGNC:15877]
M3B47;.	0.684161997860085	0.00451143169829233
M2F2F;ENSXETG00000012591	0.684039407293861	0.00933126650544996	PSME3	proteasome (prosome	macropain) activator subunit 3 (PA28 gamma; Ki) [Source:HGNC Symbol;Acc:HGNC:9570]
M3789;ENSXETG00000022373	0.683708254490036	0.0102843878524391
M4C34;ENSXETG00000003099	0.683079856674716	0.019280431939853	N/A	N/A
M655D;ENSXETG00000015100	0.682813620652981	0.000969003607049568	TTC39C	tetratricopeptide repeat domain 39C [Source:HGNC Symbol;Acc:HGNC:26595]
M1459;ENSXETG00000010910	0.682212239639956	0.00509709620563747	SH3BP4	SH3-domain binding protein 4 [Source:HGNC Symbol;Acc:HGNC:10826]
M0359;ENSXETG00000027380	0.681250284287775	0.039040707909689	BET1	Bet1 golgi vesicular membrane trafficking protein [Source:HGNC Symbol;Acc:HGNC:14562]
M68F4;ENSXETG00000004037	0.680305960370979	0.00153762556823675	METTL14	methyltransferase like 14 [Source:HGNC Symbol;Acc:HGNC:29330]
M48A4;ENSXETG00000027058	0.680225128786614	0.0175543404886477	HINT3	histidine triad nucleotide binding protein 3 [Source:HGNC Symbol;Acc:HGNC:18468]
M4107;.	0.680195309583221	0.000149995418507596
M4B70;ENSXETG00000008949	0.679240327803594	0.000861662316330682	CUEDC1	CUE domain containing 1 [Source:HGNC Symbol;Acc:HGNC:31350]
M5B1C;ENSXETG00000021870	0.678884019317855	0.0261612547871805	ZSWIM4	zinc finger	SWIM-type containing 4 [Source:HGNC Symbol;Acc:HGNC:25704]
M1119;ENSXETG00000005469	0.678170479253812	5.58768398719232e-05	YIPF5	Yip1 domain family	member 5 [Source:HGNC Symbol;Acc:HGNC:24877]
M2C13;ENSXETG00000010325	0.678074615937795	0.0199954850701557
M4921;ENSXETG00000018778	0.677245320134074	1.87033852543706e-05
M03B0;ENSXETG00000018839	0.676770456230929	7.06976248708553e-05	GORASP2	golgi reassembly stacking protein 2	55kDa [Source:HGNC Symbol;Acc:HGNC:17500]
M12F7;ENSXETG00000002912	0.675848244841069	0.00445771007800034	BRMS1L	breast cancer metastasis-suppressor 1-like [Source:HGNC Symbol;Acc:HGNC:20512]
M19C4;ENSXETG00000021443	0.675006324532732	0.000154790094827107
M56B1;ENSXETG00000000151	0.674765432290339	0.000528594966682577	YIF1B	Yip1 interacting factor homolog B (S. cerevisiae) [Source:HGNC Symbol;Acc:HGNC:30511]
M5BA1;ENSXETG00000008227	0.67442085171852	0.000137885366316299	FNBP1L	formin binding protein 1-like [Source:HGNC Symbol;Acc:HGNC:20851]
M391F;ENSXETG00000005802	0.674372388420765	0.0284964624476475	BCL7B	B-cell CLL/lymphoma 7B [Source:HGNC Symbol;Acc:HGNC:1005]
M56EE;.	0.67400954152516	0.0175543404886477
M1702;ENSXETG00000014368	0.673420468355276	0.000188270405629505	ZFAND5	zinc finger	AN1-type domain 5 [Source:HGNC Symbol;Acc:HGNC:13008]
M4362;ENSXETG00000014621	0.673335177484235	0.0293910893342055	RP11-468E2.2	Importin-4 {ECO:0000313|Ensembl:ENSP00000453349} [Source:UniProtKB/TrEMBL;Acc:H0YLV0]
M1D6F;ENSXETG00000016389	0.673114239513072	8.2636398641555e-05
M50BD;ENSXETG00000005720	0.671905048383766	0.00239916479958673	IKBIP	IKBKB interacting protein [Source:HGNC Symbol;Acc:HGNC:26430]
M3012;ENSXETG00000023327	0.67145658084989	0.000116986967811892	SYVN1	synovial apoptosis inhibitor 1	synoviolin [Source:HGNC Symbol;Acc:HGNC:20738]
M57E8;ENSXETG00000028002	0.671218000212702	3.09585639131695e-05	BCKDK	branched chain ketoacid dehydrogenase kinase [Source:HGNC Symbol;Acc:HGNC:16902]
M6968;ENSXETG00000026476	0.670726213871385	0.0373954690638522
M4A80;ENSXETG00000009990	0.670279505606771	0.000167502212614171	MOSPD2	motile sperm domain containing 2 [Source:HGNC Symbol;Acc:HGNC:28381]
M64E9;ENSXETG00000023592	0.66884253755098	0.000182265592408943
M0E19;ENSXETG00000000559	0.667989049354184	0.000229726741976208	RCBTB2	regulator of chromosome condensation (RCC1) and BTB (POZ) domain containing protein 2 [Source:HGNC Symbol;Acc:HGNC:1914]
M5698;ENSXETG00000010205	0.665412493064515	0.000128138499215162	SRP72	signal recognition particle 72kDa [Source:HGNC Symbol;Acc:HGNC:11303]
M127B;ENSXETG00000012821	0.663968858400522	2.32578754715927e-05	SULT1A2	sulfotransferase family	cytosolic	1A	phenol-preferring	member 2 [Source:HGNC Symbol;Acc:HGNC:11454]
M47F2;ENSXETG00000018696	0.663777870410342	0.000292821574759909	N/A	N/A
M0BB6;ENSXETG00000004571	0.663553202977685	0.0287472808584898	PLEKHA4	pleckstrin homology domain containing	family A (phosphoinositide binding specific) member 4 [Source:HGNC Symbol;Acc:HGNC:14339]
M4803;ENSXETG00000018761	0.663180646863984	8.77601189845045e-05	PRSS16	protease	serine	16 (thymus) [Source:HGNC Symbol;Acc:HGNC:9480]
M5012;ENSXETG00000026242	0.663078713240464	0.00422944386286834	FAM109A	family with sequence similarity 109	member A [Source:HGNC Symbol;Acc:HGNC:26509]
M631E;ENSXETG00000016026	0.662883217739731	0.000137434470547546	NUCB2	nucleobindin 2 [Source:HGNC Symbol;Acc:HGNC:8044]
M470A;ENSXETG00000013007	0.662477665858195	2.55556792455042e-05	UGP2	UDP-glucose pyrophosphorylase 2 [Source:HGNC Symbol;Acc:HGNC:12527]
M281F;ENSXETG00000013313	0.662396532795918	0.00573364162644592	ARFGAP1	ADP-ribosylation factor GTPase activating protein 1 [Source:HGNC Symbol;Acc:HGNC:15852]
M373D;ENSXETG00000016796	0.662326045610999	0.000128543196762341	AP3M2	adaptor-related protein complex 3	mu 2 subunit [Source:HGNC Symbol;Acc:HGNC:570]
M29C4;ENSXETG00000021115	0.661697533896177	0.000652941212962977	AVL9	AVL9 homolog (S. cerevisiase) [Source:HGNC Symbol;Acc:HGNC:28994]
M5BCD;.	0.660487539203304	0.00295838867292962
M0887;ENSXETG00000001064	0.658510784546622	0.000343541432257614	UFL1	UFM1-specific ligase 1 [Source:HGNC Symbol;Acc:HGNC:23039]
M1FF3;ENSXETG00000001453	0.658437096694888	8.75376110344347e-05	SEC13	SEC13 homolog (S. cerevisiae) [Source:HGNC Symbol;Acc:HGNC:10697]
M0053;ENSXETG00000008054	0.658221427844111	0.029301856112335	NRD1	nardilysin (N-arginine dibasic convertase) [Source:HGNC Symbol;Acc:HGNC:7995]
M6979;ENSXETG00000001533	0.654847673930874	0.0381807500925241	STOX2	storkhead box 2 [Source:HGNC Symbol;Acc:HGNC:25450]
M3A2F;ENSXETG00000006647	0.654313112321266	0.000158040347746928	IGDCC4	immunoglobulin superfamily	DCC subclass	member 4 [Source:HGNC Symbol;Acc:HGNC:13770]
M5414;ENSXETG00000000843	0.653918344129963	0.00395166249924429	FOXRED1	FAD-dependent oxidoreductase domain containing 1 [Source:HGNC Symbol;Acc:HGNC:26927]
M6141;ENSXETG00000011272	0.65309598605891	0.0273584153752441	N/A	N/A
M32F9;.	0.652717060038182	0.000183332491199619
M5B76;ENSXETG00000017568	0.652701113378932	0.000534171569940788	DMXL1	Dmx-like 1 [Source:HGNC Symbol;Acc:HGNC:2937]
M2254;ENSXETG00000026058	0.651067784427236	0.0140391953443022	CNFN	cornifelin [Source:HGNC Symbol;Acc:HGNC:30183]
M54B7;ENSXETG00000007609	0.649459953328018	0.0188769475112918	N/A	N/A
M3974;ENSXETG00000001143	0.649235923165795	0.0310166556245864	SNRNP25	small nuclear ribonucleoprotein 25kDa (U11/U12) [Source:HGNC Symbol;Acc:HGNC:14161]
M2D37;ENSXETG00000010725	0.648639059852488	0.000471241629606837	SERPINH1	serpin peptidase inhibitor	clade H (heat shock protein 47)	member 1	(collagen binding protein 1) [Source:HGNC Symbol;Acc:HGNC:1546]
M53EF;ENSXETG00000015147	0.64847810665189	0.00180780582917655	MIEN1	migration and invasion enhancer 1 [Source:HGNC Symbol;Acc:HGNC:28230]
M0060;ENSXETG00000008062	0.648430472156805	0.0178091850951591	GPX7	glutathione peroxidase 7 [Source:HGNC Symbol;Acc:HGNC:4559]
M529F;ENSXETG00000003085	0.648233970958386	0.00591862718147784
M29F6;ENSXETG00000016323	0.646779307421079	0.0181257886816118
M380F;ENSXETG00000009122	0.646566758561524	0.0258398713225209	DNAAF2	dynein	axonemal	assembly factor 2 [Source:HGNC Symbol;Acc:HGNC:20188]
M3B71;ENSXETG00000022673	0.646545401318189	0.00287708407826783	PGM3	phosphoglucomutase 3 [Source:HGNC Symbol;Acc:HGNC:8907]
M286D;ENSXETG00000008848	0.646388953106654	0.000166712591575973	VPS26A	vacuolar protein sorting 26 homolog A (S. pombe) [Source:HGNC Symbol;Acc:HGNC:12711]
M23FA;ENSXETG00000018628	0.64595672996726	0.00018398554748279	UBE2G2	ubiquitin-conjugating enzyme E2G 2 [Source:HGNC Symbol;Acc:HGNC:12483]
M3011;.	0.645810920951016	0.00366632491897787
M379D;ENSXETG00000000869	0.645732649167006	0.000273643914138148	ATP6V1E2	ATPase	H+ transporting	lysosomal 31kDa	V1 subunit E2 [Source:HGNC Symbol;Acc:HGNC:18125]
M284B;ENSXETG00000006736	0.644878923399769	0.00436404154982978	B4GALT7	xylosylprotein beta 1	4-galactosyltransferase	polypeptide 7 [Source:HGNC Symbol;Acc:HGNC:930]
M2510;ENSXETG00000026791	0.643873810598653	0.00170677661644215	ZMPSTE24	zinc metallopeptidase STE24 [Source:HGNC Symbol;Acc:HGNC:12877]
M68A9;ENSXETG00000003961	0.643850507277776	0.00505975940676715
M1BE3;ENSXETG00000022954	0.643814712923773	0.000800871085549439	MAP2K6	mitogen-activated protein kinase kinase 6 [Source:HGNC Symbol;Acc:HGNC:6846]
M1099;ENSXETG00000017509	0.643637443505989	0.0173640865850962	EFR3B	EFR3 homolog B (S. cerevisiae) [Source:HGNC Symbol;Acc:HGNC:29155]
M475E;ENSXETG00000013159	0.643504722187065	0.0250894276160975	N/A	N/A
M304A;ENSXETG00000017775	0.643265935370551	0.000138856586891085	STT3A	STT3A	subunit of the oligosaccharyltransferase complex (catalytic) [Source:HGNC Symbol;Acc:HGNC:6172]
M69A0;ENSXETG00000018105	0.643228187237715	0.00148745535439027	MICALL2	MICAL-like 2 [Source:HGNC Symbol;Acc:HGNC:29672]
M429D;ENSXETG00000014258	0.64294285310012	0.00091319561761624	RP11-156P1.2	Golgi SNAP receptor complex member 2 {ECO:0000256|PIRNR:PIRNR028865} [Source:UniProtKB/TrEMBL;Acc:E7EQ34]
M4887;ENSXETG00000024084	0.642349759611259	0.000177932402573945	TUBB	tubulin	beta class I [Source:HGNC Symbol;Acc:HGNC:20778]
M3E15;ENSXETG00000018489	0.639904663863587	0.0024707668986734	TLR6	toll-like receptor 6 [Source:HGNC Symbol;Acc:HGNC:16711]
M0160;.	0.639717440357471	0.0018898081577235
M27C2;.	0.639088856423192	0.000120815990874295
M19E7;ENSXETG00000002426	0.638973946180694	0.0108111226936717	SLC35A5	solute carrier family 35	member A5 [Source:HGNC Symbol;Acc:HGNC:20792]
M475D;ENSXETG00000013147	0.638608760283183	0.0214077406922475	ADAMTS9	ADAM metallopeptidase with thrombospondin type 1 motif	9 [Source:HGNC Symbol;Acc:HGNC:13202]
M43CF;ENSXETG00000012467	0.638589187728201	0.00177267401935492
M3AF6;ENSXETG00000018057	0.638542955073545	0.00631062262726123	SPRED1	sprouty-related	EVH1 domain containing 1 [Source:HGNC Symbol;Acc:HGNC:20249]
M562D;.	0.638473784163732	0.00106295766658842
M1564;ENSXETG00000021260	0.638017677952384	0.00106228796833839	N/A	N/A
M386D;.	0.636632023650911	0.00279216172527952
M0D97;ENSXETG00000008313	0.635428232699018	0.025342590582768
M12B2;ENSXETG00000023853	0.634423857147953	0.00133358800703228	VEZT	vezatin	adherens junctions transmembrane protein [Source:HGNC Symbol;Acc:HGNC:18258]
M63B4;.	0.634150085335531	0.000482293723778443
M07C3;ENSXETG00000005074	0.633577212723946	0.0269084705215505	ENC1	ectodermal-neural cortex 1 (with BTB domain) [Source:HGNC Symbol;Acc:HGNC:3345]
M4B8B;ENSXETG00000008383	0.633443841217105	0.00108649547933121	GOLT1B	golgi transport 1B [Source:HGNC Symbol;Acc:HGNC:20175]
M2296;ENSXETG00000019683	0.633387557615982	0.000230021448935459	NOMO1	NODAL modulator 1 [Source:HGNC Symbol;Acc:HGNC:30060]
M5E72;ENSXETG00000018494	0.632472633686091	0.0235238271312666	THUMPD2	THUMP domain containing 2 [Source:HGNC Symbol;Acc:HGNC:14890]
M5AE3;ENSXETG00000018070	0.631468987745293	0.000188010409800387	N/A	N/A
M0316;ENSXETG00000023400	0.631398828526218	0.00217814744611501	PARP14	poly (ADP-ribose) polymerase family	member 14 [Source:HGNC Symbol;Acc:HGNC:29232]
M1ECB;ENSXETG00000026025	0.630983329867426	0.005067420845416	DESI1	desumoylating isopeptidase 1 [Source:HGNC Symbol;Acc:HGNC:24577]
M2382;ENSXETG00000005948	0.630726641984661	0.000940650684830327	TCTA	T-cell leukemia translocation altered [Source:HGNC Symbol;Acc:HGNC:11692]
M3083;ENSXETG00000007318	0.628549689449932	0.00134244223395208	GNS	glucosamine (N-acetyl)-6-sulfatase [Source:HGNC Symbol;Acc:HGNC:4422]
M3929;ENSXETG00000011601	0.628083270299842	0.00387398635086521	JAKMIP1	janus kinase and microtubule interacting protein 1 [Source:HGNC Symbol;Acc:HGNC:26460]
M6C50;ENSXETG00000029906	0.627416159357636	0.000131049900971619
M11DF;ENSXETG00000001207	0.627264137356546	0.0089815833320561	BRI3BP	BRI3 binding protein [Source:HGNC Symbol;Acc:HGNC:14251]
M4DFB;ENSXETG00000006135	0.625908796816415	0.0373780666792088	TBC1D16	TBC1 domain family	member 16 [Source:HGNC Symbol;Acc:HGNC:28356]
M1C74;ENSXETG00000019492	0.625288504002816	0.00290865586529912	MFSD11	major facilitator superfamily domain containing 11 [Source:HGNC Symbol;Acc:HGNC:25458]
M50D3;ENSXETG00000002931	0.624687639399984	0.000438190271483461	FZD10	frizzled class receptor 10 [Source:HGNC Symbol;Acc:HGNC:4039]
M6739;ENSXETG00000014831	0.623691646113857	0.00951200330928658	KIF2A	kinesin heavy chain member 2A [Source:HGNC Symbol;Acc:HGNC:6318]
M01E1;ENSXETG00000027356	0.623344145538491	0.00101283606658381	SEC61B	Sec61 beta subunit [Source:HGNC Symbol;Acc:HGNC:16993]
M5D07;ENSXETG00000008983	0.62308527136056	0.000314720097340762	POR	P450 (cytochrome) oxidoreductase [Source:HGNC Symbol;Acc:HGNC:9208]
M49DC;ENSXETG00000024326	0.623040528421189	0.000785441838659788	UBE3A	ubiquitin protein ligase E3A [Source:HGNC Symbol;Acc:HGNC:12496]
M4E7E;ENSXETG00000008256	0.622957276015192	0.0398215913495651	PER2	period circadian clock 2 [Source:HGNC Symbol;Acc:HGNC:8846]
M3603;.	0.622488156542477	0.00276061662187899
M2EC3;ENSXETG00000022814	0.6214573912351	0.000834711219089128	FAM20B	family with sequence similarity 20	member B [Source:HGNC Symbol;Acc:HGNC:23017]
M2DBC;ENSXETG00000013497	0.62142662981859	0.00232421904468857	CNPY1	canopy FGF signaling regulator 1 [Source:HGNC Symbol;Acc:HGNC:27786]
M51E5;.	0.620623526027304	0.00197720643977849
M48A9;ENSXETG00000011704	0.62049224069071	0.0217980538186078	FLRT2	fibronectin leucine rich transmembrane protein 2 [Source:HGNC Symbol;Acc:HGNC:3761]
M2854;.	0.620316676912352	0.00812230970766925
M0518;ENSXETG00000014356	0.618332908617537	0.00296116882058807	TMEM206	transmembrane protein 206 [Source:HGNC Symbol;Acc:HGNC:25593]
M2A42;ENSXETG00000013461	0.617525056447982	0.00296116882058807	PPCS	phosphopantothenoylcysteine synthetase [Source:HGNC Symbol;Acc:HGNC:25686]
M58B4;.	0.616633759477297	0.00525374983885884
M08BE;ENSXETG00000022781	0.616035447075032	0.000815187001490975	ETS1	v-ets avian erythroblastosis virus E26 oncogene homolog 1 [Source:HGNC Symbol;Acc:HGNC:3488]
M1782;ENSXETG00000021714	0.61578101494232	0.00311814272571138	RTKN	rhotekin [Source:HGNC Symbol;Acc:HGNC:10466]
M4B17;ENSXETG00000022045	0.615157559168282	0.00756466851386747	BLOC1S6	biogenesis of lysosomal organelles complex-1	subunit 6	pallidin [Source:HGNC Symbol;Acc:HGNC:8549]
M0057;.	0.614800915160862	0.000585414048594441
M5AA1;ENSXETG00000004747	0.614203890974199	0.00353636051975033	ATF6	activating transcription factor 6 [Source:HGNC Symbol;Acc:HGNC:791]
M14BD;ENSXETG00000006618	0.614120337075444	0.000969003607049568	MINPP1	multiple inositol-polyphosphate phosphatase 1 [Source:HGNC Symbol;Acc:HGNC:7102]
M549A;ENSXETG00000012463	0.613150656847755	0.000577446358331507	ASAH1	N-acylsphingosine amidohydrolase (acid ceramidase) 1 [Source:HGNC Symbol;Acc:HGNC:735]
M1CA6;ENSXETG00000026979	0.612595002242927	0.000321876066174463	SAR1A	secretion associated	Ras related GTPase 1A [Source:HGNC Symbol;Acc:HGNC:10534]
M28A1;.	0.611967689261279	0.0294088871512032
M597B;ENSXETG00000017135	0.611666052106181	0.000404457193523757	FAT1	FAT atypical cadherin 1 [Source:HGNC Symbol;Acc:HGNC:3595]
M20D0;.	0.611162720692645	0.0159443507364167
M2526;ENSXETG00000002934	0.610492653970551	0.0482133625081099	FARSB	phenylalanyl-tRNA synthetase	beta subunit [Source:HGNC Symbol;Acc:HGNC:17800]
M187A;ENSXETG00000007570	0.610046262929341	0.0028182447435026	KIAA1715	KIAA1715 [Source:HGNC Symbol;Acc:HGNC:21610]
M3B63;ENSXETG00000024840	0.610029146337487	0.00219369157876223	C21ORF62	chromosome 21 open reading frame 62 [Source:HGNC Symbol;Acc:HGNC:1305]
M4C71;ENSXETG00000018586	0.609414120733339	0.000268961067811074	DEGS1	delta(4)-desaturase	sphingolipid 1 [Source:HGNC Symbol;Acc:HGNC:13709]
M3214;ENSXETG00000027007	0.609328837306324	0.000693926833591658	SDF2	stromal cell-derived factor 2 [Source:HGNC Symbol;Acc:HGNC:10675]
M00CC;ENSXETG00000004581	0.608240180784983	0.00326636571988425	SLC16A2	solute carrier family 16	member 2 (thyroid hormone transporter) [Source:HGNC Symbol;Acc:HGNC:10923]
M311D;ENSXETG00000001264	0.607438673891638	0.00035877245884761	GGCX	gamma-glutamyl carboxylase [Source:HGNC Symbol;Acc:HGNC:4247]
M1DCF;ENSXETG00000003858	0.607431701153441	0.00259184068448829	N/A	N/A
M290E;ENSXETG00000022745	0.607297772895009	0.000328781150165008	MCFD2	multiple coagulation factor deficiency 2 [Source:HGNC Symbol;Acc:HGNC:18451]
M5844;ENSXETG00000023454	0.605470396319143	0.0130947069517229	PPARA	peroxisome proliferator-activated receptor alpha [Source:HGNC Symbol;Acc:HGNC:9232]
M516C;ENSXETG00000007211	0.605193879293301	0.00168142405978021	ESRRA	estrogen-related receptor alpha [Source:HGNC Symbol;Acc:HGNC:3471]
M032E;ENSXETG00000009961	0.604899039731137	0.00350429945638011	KCNK5	potassium channel	two pore domain subfamily K	member 5 [Source:HGNC Symbol;Acc:HGNC:6280]
M0FB7;ENSXETG00000007787	0.604178648701359	0.000585414048594441	EPX	eosinophil peroxidase [Source:HGNC Symbol;Acc:HGNC:3423]
M38A8;ENSXETG00000004796	0.603620608581156	0.0345576583793386	LMBRD2	LMBR1 domain containing 2 [Source:HGNC Symbol;Acc:HGNC:25287]
M6597;ENSXETG00000002260	0.603127687278877	0.00109925315451498	TMED1	transmembrane emp24 protein transport domain containing 1 [Source:HGNC Symbol;Acc:HGNC:17291]
M4E83;ENSXETG00000003023	0.602846263274275	0.0100591156416648
M3428;.	0.602826078587505	0.041717222917357
M2825;ENSXETG00000002536	0.602711179131577	0.0126066004112406	CCDC53	coiled-coil domain containing 53 [Source:HGNC Symbol;Acc:HGNC:24256]
M2EA2;.	0.602194119439766	0.000405935081206407
M4F84;ENSXETG00000012174	0.601948527222137	0.00653307251110634	NFE2L3	nuclear factor	erythroid 2-like 3 [Source:HGNC Symbol;Acc:HGNC:7783]
M45BC;ENSXETG00000007537	0.601882216530595	0.00253816896778029	N/A	N/A
M4F4B;ENSXETG00000011876	0.601444722829095	0.000757313303350886	ETF1	eukaryotic translation termination factor 1 [Source:HGNC Symbol;Acc:HGNC:3477]
M3C5A;.	0.601218585243433	0.00438028965587245
M0B07;ENSXETG00000011568	0.600901948281914	0.00323844234433969	TES	testis derived transcript (3 LIM domains) [Source:HGNC Symbol;Acc:HGNC:14620]
M6158;ENSXETG00000019453	0.600625266482556	0.0304855498772354	STX5	syntaxin 5 [Source:HGNC Symbol;Acc:HGNC:11440]
M3F5D;.	0.600090572450196	0.0240479556195888
M501A;ENSXETG00000004301	0.599476083872097	0.00159129627353942	NAA25	N(alpha)-acetyltransferase 25	NatB auxiliary subunit [Source:HGNC Symbol;Acc:HGNC:25783]
M4C0E;ENSXETG00000015108	0.598919034490141	0.000303318419766529
M31A6;ENSXETG00000025356	0.598416235564615	0.00366800409923093	SPCS2	signal peptidase complex subunit 2 homolog (S. cerevisiae) [Source:HGNC Symbol;Acc:HGNC:28962]
M6ABF;.	0.598197728441854	0.0345999085771224
M2F02;ENSXETG00000021612	0.597453151268207	0.00466580466101737	WDR18	WD repeat domain 18 [Source:HGNC Symbol;Acc:HGNC:17956]
M1D1A;ENSXETG00000017106	0.596214961137142	0.00789369854024145
M6B6B;ENSXETG00000011383	0.594701179113406	0.000638929347251858
M0853;ENSXETG00000006884	0.593884898195099	0.00299021656617847	SLC2A6	solute carrier family 2 (facilitated glucose transporter)	member 6 [Source:HGNC Symbol;Acc:HGNC:11011]
M0D17;.	0.59360193543571	0.0115558467269743
M3885;ENSXETG00000015523	0.593540672116489	0.00117529490640704	ATP6AP2	ATPase	H+ transporting	lysosomal accessory protein 2 [Source:HGNC Symbol;Acc:HGNC:18305]
M0121;ENSXETG00000026768	0.593302979872645	0.000359725881041536
M602A;ENSXETG00000023186	0.591943071240038	0.00054630246510695	DERL1	derlin 1 [Source:HGNC Symbol;Acc:HGNC:28454]
M68A7;.	0.591080266770151	0.0101250036957612
M3743;ENSXETG00000016788	0.590099038980948	0.00606611436848086	POLB	polymerase (DNA directed)	beta [Source:HGNC Symbol;Acc:HGNC:9174]
M1213;ENSXETG00000024608	0.590001097700466	0.00505282628687572	N/A	N/A
M1AD9;ENSXETG00000025013	0.589812345028634	0.0307380722486537	N/A	N/A
M14DD;ENSXETG00000025754	0.5897344686033	0.00147786808879555	N/A	N/A
M313B;ENSXETG00000018999	0.589365151901801	0.000667888198988411	N/A	N/A
M5766;ENSXETG00000021053	0.589201569370681	0.00435163139238434	N/A	N/A
M68F3;ENSXETG00000004036	0.588104676107392	0.04519038443169	CTU1	cytosolic thiouridylase subunit 1 [Source:HGNC Symbol;Acc:HGNC:29590]
M3033;ENSXETG00000001672	0.587877563351456	0.00109925315451498	DPF2	D4	zinc and double PHD fingers family 2 [Source:HGNC Symbol;Acc:HGNC:9964]
M46E5;ENSXETG00000013916	0.586850135988697	0.000785779536347298	ARF1	ADP-ribosylation factor 1 [Source:HGNC Symbol;Acc:HGNC:652]
M3BAC;ENSXETG00000004776	0.585704530063661	0.00106609259569279	SMAP2	small ArfGAP2 [Source:HGNC Symbol;Acc:HGNC:25082]
M42DB;ENSXETG00000012400	0.583644668401243	0.00199644245092525	SLC35D1	solute carrier family 35 (UDP-GlcA/UDP-GalNAc transporter)	member D1 [Source:HGNC Symbol;Acc:HGNC:20800]
M123B;.	0.583257849757971	0.0194832585014269
M5BB0;ENSXETG00000023009	0.583047354259992	0.0460227452102793	GLMN	glomulin	FKBP associated protein [Source:HGNC Symbol;Acc:HGNC:14373]
M0975;ENSXETG00000005581	0.582412629702217	0.0302497765173393	B3GAT3	beta-1	3-glucuronyltransferase 3 [Source:HGNC Symbol;Acc:HGNC:923]
M462A;ENSXETG00000018786	0.58200961140856	0.020706315746157	LYSMD4	LysM	putative peptidoglycan-binding	domain containing 4 [Source:HGNC Symbol;Acc:HGNC:26571]
M3EF0;ENSXETG00000008880	0.581681799345683	0.0160847096004333	HOOK1	hook microtubule-tethering protein 1 [Source:HGNC Symbol;Acc:HGNC:19884]
M653B;ENSXETG00000004734	0.580055481936993	0.00109369927895463	TRAPPC8	trafficking protein particle complex 8 [Source:HGNC Symbol;Acc:HGNC:29169]
M2BD4;.	0.579355975801783	0.0483516782413605
M465E;ENSXETG00000010948	0.578878896301239	0.00689805220984696	TGDS	TDP-glucose 4	6-dehydratase [Source:HGNC Symbol;Acc:HGNC:20324]
M0A6F;.	0.578302818570518	0.000704238895686442
M4CB0;ENSXETG00000024129	0.5782784423895	0.000834711219089128	CHD2	chromodomain helicase DNA binding protein 2 [Source:HGNC Symbol;Acc:HGNC:1917]
M2EE0;ENSXETG00000007092	0.578139458442934	0.005067420845416	TIPRL	TOR signaling pathway regulator [Source:HGNC Symbol;Acc:HGNC:30231]
M4C01;.	0.577513940282172	0.0441702075124921
M0779;.	0.577323339675903	0.00497138736211149
M182F;ENSXETG00000001226	0.577000064690815	0.00451921714133045	TMEM214	transmembrane protein 214 [Source:HGNC Symbol;Acc:HGNC:25983]
M2C98;ENSXETG00000003740	0.576534200872018	0.0127922920104561
M1818;ENSXETG00000029192	0.57585867239296	0.00117226423902105
M359B;ENSXETG00000002645	0.574693988985357	0.00102303687332031	CRYL1	crystallin	lambda 1 [Source:HGNC Symbol;Acc:HGNC:18246]
M19E5;ENSXETG00000002423	0.57466945674291	0.00103476236882003
M47B5;ENSXETG00000001783	0.574559240457514	0.0023568358691353	STAU1	staufen double-stranded RNA binding protein 1 [Source:HGNC Symbol;Acc:HGNC:11370]
M1A71;.	0.574540124572973	0.00599923229105812
M5690;ENSXETG00000010134	0.574001336362814	0.000682777661657974	COPE	coatomer protein complex	subunit epsilon [Source:HGNC Symbol;Acc:HGNC:2234]
M4299;ENSXETG00000014250	0.573976351727197	0.000689097392748135	N/A	N/A
M1C5C;.	0.573958839351152	0.0289361667946164
M0865;ENSXETG00000003377	0.573652571014914	0.00181340193853057	ATP6AP1	ATPase	H+ transporting	lysosomal accessory protein 1 [Source:HGNC Symbol;Acc:HGNC:868]
M0BC9;ENSXETG00000010606	0.572958927187249	0.00143217903859564	KDELR1	KDEL (Lys-Asp-Glu-Leu) endoplasmic reticulum protein retention receptor 1 [Source:HGNC Symbol;Acc:HGNC:6304]
M2313;ENSXETG00000013529	0.572555752430264	0.014943433462531	ZFYVE27	zinc finger	FYVE domain containing 27 [Source:HGNC Symbol;Acc:HGNC:26559]
M43E2;ENSXETG00000002288	0.57066670271846	0.00390006561136306	FKBP10	FK506 binding protein 10	65 kDa [Source:HGNC Symbol;Acc:HGNC:18169]
M51C5;ENSXETG00000009836	0.570659404024545	0.00245993467975937	NFXL1	nuclear transcription factor	X-box binding-like 1 [Source:HGNC Symbol;Acc:HGNC:18726]
M2699;ENSXETG00000015989	0.570442103026047	0.00500840095808081	FREM2	FRAS1 related extracellular matrix protein 2 [Source:HGNC Symbol;Acc:HGNC:25396]
M2692;ENSXETG00000019427	0.56981246237769	0.00668626037531429	SLC50A1	solute carrier family 50 (sugar efflux transporter)	member 1 [Source:HGNC Symbol;Acc:HGNC:30657]
M1401;ENSXETG00000013026	0.56967900205364	0.00166768180804136	WIZ	widely interspaced zinc finger motifs [Source:HGNC Symbol;Acc:HGNC:30917]
M5009;ENSXETG00000003519	0.569341994980563	0.00194113308150275	ODC1	ornithine decarboxylase 1 [Source:HGNC Symbol;Acc:HGNC:8109]
M391A;ENSXETG00000005795	0.569027219049021	0.0026847057218285	CTNS	cystinosin	lysosomal cystine transporter [Source:HGNC Symbol;Acc:HGNC:2518]
M29C6;ENSXETG00000021117	0.56853155121867	0.0152988439199727	KBTBD2	kelch repeat and BTB (POZ) domain containing 2 [Source:HGNC Symbol;Acc:HGNC:21751]
M0173;ENSXETG00000021798	0.567542116954613	0.00699339478551839	GLS2	glutaminase 2 (liver	mitochondrial) [Source:HGNC Symbol;Acc:HGNC:29570]
M1EAA;ENSXETG00000021654	0.567449565401638	0.00106228796833839	GGH	gamma-glutamyl hydrolase (conjugase	folylpolygammaglutamyl hydrolase) [Source:HGNC Symbol;Acc:HGNC:4248]
M01E9;ENSXETG00000011975	0.567358574020017	0.00268918080486138	SACM1L	SAC1 suppressor of actin mutations 1-like (yeast) [Source:HGNC Symbol;Acc:HGNC:17059]
M2F10;ENSXETG00000014629	0.567246824727664	0.0136229418372027	PGPEP1	pyroglutamyl-peptidase I [Source:HGNC Symbol;Acc:HGNC:13568]
M4FAD;ENSXETG00000015401	0.566975567875771	0.00258418293787912	SLC38A10	solute carrier family 38	member 10 [Source:HGNC Symbol;Acc:HGNC:28237]
M47E0;ENSXETG00000023089	0.566890162398584	0.00723751373872236	LMF2	lipase maturation factor 2 [Source:HGNC Symbol;Acc:HGNC:25096]
M4B86;ENSXETG00000003436	0.566816941834323	0.0136506394053543	ZDHHC16	zinc finger	DHHC-type containing 16 [Source:HGNC Symbol;Acc:HGNC:20714]
M51CE;ENSXETG00000008437	0.56609127992324	0.00929549386533676	GNPDA2	glucosamine-6-phosphate deaminase 2 [Source:HGNC Symbol;Acc:HGNC:21526]
M282E;ENSXETG00000002540	0.565898274159459	0.002657142749263	ARL1	ADP-ribosylation factor-like 1 [Source:HGNC Symbol;Acc:HGNC:692]
M63BA;ENSXETG00000016831	0.565614840548802	0.0021319080284845	PPP6C	protein phosphatase 6	catalytic subunit [Source:HGNC Symbol;Acc:HGNC:9323]
M1539;ENSXETG00000008931	0.565264668951924	0.00151291039136485	CERS2	ceramide synthase 2 [Source:HGNC Symbol;Acc:HGNC:14076]
M42D2;ENSXETG00000012387	0.565101208569425	0.00689525339206797	WLS	wntless Wnt ligand secretion mediator [Source:HGNC Symbol;Acc:HGNC:30238]
M6963;ENSXETG00000020160	0.564928845157574	0.00696671404090515	PROS1	protein S (alpha) [Source:HGNC Symbol;Acc:HGNC:9456]
M4C46;ENSXETG00000023061	0.564436907764697	0.00883556408650818	XRCC3	X-ray repair complementing defective repair in Chinese hamster cells 3 [Source:HGNC Symbol;Acc:HGNC:12830]
M6752;ENSXETG00000003636	0.564182703649241	0.00125202596964252	RCAN1	regulator of calcineurin 1 [Source:HGNC Symbol;Acc:HGNC:3040]
M1565;ENSXETG00000026530	0.563984514157499	0.00469524866468699	MAN2A1	mannosidase	alpha	class 2A	member 1 [Source:HGNC Symbol;Acc:HGNC:6824]
M0ED5;ENSXETG00000014296	0.563790009163078	0.0470520226511064	N/A	N/A
M5418;ENSXETG00000003924	0.563332353321859	0.0136877632794187	FAM118B	family with sequence similarity 118	member B [Source:HGNC Symbol;Acc:HGNC:26110]
M0A96;ENSXETG00000004263	0.563204195125334	0.00286655284368855	CABIN1	calcineurin binding protein 1 [Source:HGNC Symbol;Acc:HGNC:24187]
M3E8D;ENSXETG00000023095	0.562963473587565	0.00334205602737242	ZFPL1	zinc finger protein-like 1 [Source:HGNC Symbol;Acc:HGNC:12868]
M6558;ENSXETG00000017179	0.562876037366066	0.00758952384681861	TMEM241	transmembrane protein 241 [Source:HGNC Symbol;Acc:HGNC:31723]
M330C;ENSXETG00000019026	0.562829430976625	0.0100356364568761	MGAT1	mannosyl (alpha-1	3-)-glycoprotein beta-1	2-N-acetylglucosaminyltransferase [Source:HGNC Symbol;Acc:HGNC:7044]
M4FC3;ENSXETG00000000784	0.561887422379208	0.000349203811170262	HEBP2	heme binding protein 2 [Source:HGNC Symbol;Acc:HGNC:15716]
M4992;ENSXETG00000006987	0.560955529176951	0.0294983672501701	P4HA2	prolyl 4-hydroxylase	alpha polypeptide II [Source:HGNC Symbol;Acc:HGNC:8547]
M69DE;ENSXETG00000027419	0.560535105371165	0.000988323770507533
M6B96;.	0.560131263940054	0.00731749028128398
M0E22;.	0.559684016535352	0.0170579555459052
M2070;ENSXETG00000016769	0.559166864585557	0.0039205737250789	HS6ST1	heparan sulfate 6-O-sulfotransferase 1 [Source:HGNC Symbol;Acc:HGNC:5201]
M0976;ENSXETG00000005580	0.558078782509504	0.00173289959918063	GANAB	glucosidase	alpha; neutral AB [Source:HGNC Symbol;Acc:HGNC:4138]
M6C6A;ENSXETG00000023092	0.556319581500016	0.00533250480936338	SURF4	surfeit 4 [Source:HGNC Symbol;Acc:HGNC:11476]
M084F;ENSXETG00000017395	0.555660010942042	0.00788805293034453	SPAG7	sperm associated antigen 7 [Source:HGNC Symbol;Acc:HGNC:11216]
M5F1D;ENSXETG00000003514	0.555346389901713	0.00451143169829233	TSPAN14	tetraspanin 14 [Source:HGNC Symbol;Acc:HGNC:23303]
M461E;ENSXETG00000018744	0.555011383777985	0.0080916174400719	CHSY1	chondroitin sulfate synthase 1 [Source:HGNC Symbol;Acc:HGNC:17198]
M02DF;.	0.554929771069499	0.0150015365433752
M13E8;.	0.554783594697326	0.0326216548889711
M3C0E;ENSXETG00000019460	0.554574563311572	0.0473049900923799	TGIF2-C20ORF24	TGIF2-C20orf24 readthrough [Source:HGNC Symbol;Acc:HGNC:44664]
M2CD3;ENSXETG00000007650	0.554176375920603	0.00960024631095242	MAX	MYC associated factor X [Source:HGNC Symbol;Acc:HGNC:6913]
M6A43;ENSXETG00000016946	0.553918399732192	0.0203311709420993	DNAJA4	DnaJ (Hsp40) homolog	subfamily A	member 4 [Source:HGNC Symbol;Acc:HGNC:14885]
M4749;ENSXETG00000014148	0.553465067390836	0.0421211565783255	GART	phosphoribosylglycinamide formyltransferase	phosphoribosylglycinamide synthetase	phosphoribosylaminoimidazole synthetase [Source:HGNC Symbol;Acc:HGNC:4163]
M4FDB;ENSXETG00000023985	0.55325243318672	0.00417949207862772	ZNF644	zinc finger protein 644 [Source:HGNC Symbol;Acc:HGNC:29222]
M6002;.	0.552636131247837	0.0196219197252856
M6838;ENSXETG00000027890	0.552462843760788	0.00253918464265569
M370F;ENSXETG00000016476	0.552424563735594	0.00179417055670744	ATP6V1B2	ATPase	H+ transporting	lysosomal 56/58kDa	V1 subunit B2 [Source:HGNC Symbol;Acc:HGNC:854]
M2281;ENSXETG00000012067	0.550828610500469	0.00319578915338607	ERF	Ets2 repressor factor [Source:HGNC Symbol;Acc:HGNC:3444]
M5CC6;ENSXETG00000026847	0.550321649881634	0.00342762895471298	C19ORF25	chromosome 19 open reading frame 25 [Source:HGNC Symbol;Acc:HGNC:26711]
M6816;.	0.549885305597644	0.0260542203102236
M0CBD;.	0.549453707351945	0.00959656280419329
M6845;ENSXETG00000010815	0.548866734899445	0.00411212931444991	PICK1	protein interacting with PRKCA 1 [Source:HGNC Symbol;Acc:HGNC:9394]
M4DAC;.	0.548432072062135	0.0122571892033423
M66E7;ENSXETG00000005097	0.54807125874937	0.00203353667428309	ARFGAP2	ADP-ribosylation factor GTPase activating protein 2 [Source:HGNC Symbol;Acc:HGNC:13504]
M42B7;ENSXETG00000005560	0.547915977861311	0.0113272642889055	GHR	growth hormone receptor [Source:HGNC Symbol;Acc:HGNC:4263]
M56B9;ENSXETG00000000161	0.547302226598756	0.0240052505616245	SAE1	SUMO1 activating enzyme subunit 1 [Source:HGNC Symbol;Acc:HGNC:30660]
M3A28;.	0.545556968611265	0.0220523757064041
M15C7;.	0.545314619218124	0.00494490301282663
M5C5C;ENSXETG00000010567	0.544443404630965	0.00913106799899265	TAB3	TGF-beta activated kinase 1/MAP3K7 binding protein 3 [Source:HGNC Symbol;Acc:HGNC:30681]
M3A9F;ENSXETG00000021530	0.543909340199613	0.0102878505276589	AC007040.11	Uncharacterized protein {ECO:0000313|Ensembl:ENSP00000475757} [Source:UniProtKB/TrEMBL;Acc:U3KQC7]
M1D7F;ENSXETG00000002725	0.543320577386912	0.00284721159837773	BPNT1	3'(2')	5'-bisphosphate nucleotidase 1 [Source:HGNC Symbol;Acc:HGNC:1096]
M4901;ENSXETG00000014420	0.542659444646967	0.0126673234892456	YRDC	yrdC N(6)-threonylcarbamoyltransferase domain containing [Source:HGNC Symbol;Acc:HGNC:28905]
M4797;ENSXETG00000027366	0.542574202770175	0.0175543404886477	SNAI1	snail family zinc finger 1 [Source:HGNC Symbol;Acc:HGNC:11128]
M32E9;ENSXETG00000019104	0.541376621214881	0.011526300952056	MARK4	MAP/microtubule affinity-regulating kinase 4 [Source:HGNC Symbol;Acc:HGNC:13538]
M4BDD;ENSXETG00000011638	0.540899449530093	0.00243679163045992	KEAP1	kelch-like ECH-associated protein 1 [Source:HGNC Symbol;Acc:HGNC:23177]
M1D68;ENSXETG00000016378	0.540880708695411	0.0267492112062831	TANGO6	transport and golgi organization 6 homolog (Drosophila) [Source:HGNC Symbol;Acc:HGNC:25749]
M28CA;ENSXETG00000012224	0.538948654283904	0.00553715720986225	GMFB	glia maturation factor	beta [Source:HGNC Symbol;Acc:HGNC:4373]
M5373;ENSXETG00000026160	0.538441306973494	0.00587863706186358	N/A	N/A
M1A16;ENSXETG00000018625	0.538063846400872	0.00422877547083843	GLTP	glycolipid transfer protein [Source:HGNC Symbol;Acc:HGNC:24867]
M31E6;ENSXETG00000024014	0.535894568660387	0.00222551100355828	HM13	histocompatibility (minor) 13 [Source:HGNC Symbol;Acc:HGNC:16435]
M1DC8;ENSXETG00000010285	0.53583730163759	0.00444442715165661	RPS6KA3	ribosomal protein S6 kinase	90kDa	polypeptide 3 [Source:HGNC Symbol;Acc:HGNC:10432]
M0C2D;ENSXETG00000021568	0.535486128699299	0.0101817685319746	ARCN1	archain 1 [Source:HGNC Symbol;Acc:HGNC:649]
M0957;ENSXETG00000021342	0.535129807904398	0.0204479158926905	BLMH	bleomycin hydrolase [Source:HGNC Symbol;Acc:HGNC:1059]
M450F;ENSXETG00000013724	0.534486378446606	0.00273181550561162	RMDN1	regulator of microtubule dynamics 1 [Source:HGNC Symbol;Acc:HGNC:24285]
M00FC;ENSXETG00000004498	0.534015523577309	0.00648867592320934	MAGT1	magnesium transporter 1 [Source:HGNC Symbol;Acc:HGNC:28880]
M4DCB;.	0.534007157742704	0.0431850141449296
M036A;ENSXETG00000011183	0.532534941113814	0.00493135730190563	CTH	cystathionine gamma-lyase [Source:HGNC Symbol;Acc:HGNC:2501]
M0C30;ENSXETG00000021576	0.531925409808095	0.0342488371645108	C2CD2L	C2CD2-like [Source:HGNC Symbol;Acc:HGNC:29000]
M64E4;ENSXETG00000003203	0.531516610839319	0.0440350267769716	HADHB	hydroxyacyl-CoA dehydrogenase/3-ketoacyl-CoA thiolase/enoyl-CoA hydratase (trifunctional protein)	beta subunit [Source:HGNC Symbol;Acc:HGNC:4803]
M1C24;ENSXETG00000010408	0.530951513405274	0.00332826177395892
M3858;.	0.530530969720165	0.0281622545377101
M0D98;.	0.530346188272337	0.0465001274363623
M4A29;ENSXETG00000021550	0.530147248381854	0.0290732032624256	RMDN3	regulator of microtubule dynamics 3 [Source:HGNC Symbol;Acc:HGNC:25550]
M5A52;ENSXETG00000026120	0.528500421864659	0.0370713103135153	N/A	N/A
M4108;ENSXETG00000022070	0.528429073808201	0.00484428709839549	EHD3	EH-domain containing 3 [Source:HGNC Symbol;Acc:HGNC:3244]
M1FA8;ENSXETG00000004388	0.528204062402308	0.0169265768626588	DENND2D	DENN/MADD domain containing 2D [Source:HGNC Symbol;Acc:HGNC:26192]
M13EA;ENSXETG00000008191	0.527300054534893	0.0115644735799282	PCBD1	pterin-4 alpha-carbinolamine dehydratase/dimerization cofactor of hepatocyte nuclear factor 1 alpha [Source:HGNC Symbol;Acc:HGNC:8646]
M66C1;ENSXETG00000005093	0.527136701446786	0.00416480585239661	YIPF6	Yip1 domain family	member 6 [Source:HGNC Symbol;Acc:HGNC:28304]
M0B94;ENSXETG00000022553	0.526044729083223	0.00458597174942875	FAM120A	family with sequence similarity 120A [Source:HGNC Symbol;Acc:HGNC:13247]
M54B5;ENSXETG00000007608	0.525485291754272	0.00631548759841897	TSPAN6	tetraspanin 6 [Source:HGNC Symbol;Acc:HGNC:11858]
M2923;ENSXETG00000002746	0.524139827423819	0.00466283367613588	PPM1B	protein phosphatase	Mg2+/Mn2+ dependent	1B [Source:HGNC Symbol;Acc:HGNC:9276]
M6550;ENSXETG00000003147	0.523612008970937	0.0175543404886477	ABHD3	abhydrolase domain containing 3 [Source:HGNC Symbol;Acc:HGNC:18718]
M46F7;ENSXETG00000006161	0.522906529447602	0.0114365439799407	SEC22C	SEC22 vesicle trafficking protein homolog C (S. cerevisiae) [Source:HGNC Symbol;Acc:HGNC:16828]
M241E;ENSXETG00000011748	0.52273199594174	0.00146178203510805	CTSC	cathepsin C [Source:HGNC Symbol;Acc:HGNC:2528]
M33B3;ENSXETG00000025266	0.522201118773256	0.00654063814562418	UBA5	ubiquitin-like modifier activating enzyme 5 [Source:HGNC Symbol;Acc:HGNC:23230]
M20D6;ENSXETG00000023341	0.521394300460967	0.0067923055179502	TMEM181	transmembrane protein 181 [Source:HGNC Symbol;Acc:HGNC:20958]
M3DEB;.	0.52103395903085	0.00461417527037799
M5AEC;ENSXETG00000005780	0.521019899492889	0.0189846637440723	CXADR	coxsackie virus and adenovirus receptor [Source:HGNC Symbol;Acc:HGNC:2559]
M1CCB;ENSXETG00000010642	0.521019113767577	0.00698819540524531	TM9SF3	transmembrane 9 superfamily member 3 [Source:HGNC Symbol;Acc:HGNC:21529]
M3DCD;ENSXETG00000000333	0.519577546610794	0.00246738903031609	USO1	USO1 vesicle transport factor [Source:HGNC Symbol;Acc:HGNC:30904]
M06DD;ENSXETG00000009307	0.51889578252355	0.0206471500823174	MTTP	microsomal triglyceride transfer protein [Source:HGNC Symbol;Acc:HGNC:7467]
M57A2;ENSXETG00000011236	0.518874002511377	0.0102384910582329	DYNC1LI2	dynein	cytoplasmic 1	light intermediate chain 2 [Source:HGNC Symbol;Acc:HGNC:2966]
M2BA3;ENSXETG00000019347	0.518724887172847	0.021018444075356	PIGS	phosphatidylinositol glycan anchor biosynthesis	class S [Source:HGNC Symbol;Acc:HGNC:14937]
M4AE0;ENSXETG00000007584	0.518160752787002	0.011840834785988	BAZ2B	bromodomain adjacent to zinc finger domain	2B [Source:HGNC Symbol;Acc:HGNC:963]
M6385;ENSXETG00000003076	0.518130270848429	0.00440459925019746	TNK2	tyrosine kinase	non-receptor	2 [Source:HGNC Symbol;Acc:HGNC:19297]
M51F9;ENSXETG00000025736	0.518034132594586	0.00426905176086495	ID4	inhibitor of DNA binding 4	dominant negative helix-loop-helix protein [Source:HGNC Symbol;Acc:HGNC:5363]
M321D;ENSXETG00000017639	0.517936848192421	0.0109340166698184	SLC2A1	solute carrier family 2 (facilitated glucose transporter)	member 1 [Source:HGNC Symbol;Acc:HGNC:11005]
M112A;ENSXETG00000021671	0.517514685406328	0.0342467525996255	UXS1	UDP-glucuronate decarboxylase 1 [Source:HGNC Symbol;Acc:HGNC:17729]
M3938;ENSXETG00000022909	0.517311860681581	0.00500840095808081	KIAA0232	KIAA0232 [Source:HGNC Symbol;Acc:HGNC:28992]
M5C0C;.	0.517253770388092	0.0173172370995983
M695D;ENSXETG00000007628	0.516461231657693	0.0344068217623063	C3ORF38	chromosome 3 open reading frame 38 [Source:HGNC Symbol;Acc:HGNC:28384]
M0E41;ENSXETG00000011184	0.516341069570046	0.0357862621805223	LMBR1L	limb development membrane protein 1-like [Source:HGNC Symbol;Acc:HGNC:18268]
M1683;.	0.516231556124802	0.00816469104971966
M2A83;ENSXETG00000021871	0.516057869631809	0.00798588087916555	DUSP6	dual specificity phosphatase 6 [Source:HGNC Symbol;Acc:HGNC:3072]
M5D23;ENSXETG00000010721	0.515504327464372	0.0420930370679221	INTS2	integrator complex subunit 2 [Source:HGNC Symbol;Acc:HGNC:29241]
M5DB8;ENSXETG00000025515	0.51540649251178	0.00853013348670501	VAMP3	vesicle-associated membrane protein 3 [Source:HGNC Symbol;Acc:HGNC:12644]
M1882;ENSXETG00000015003	0.514996786725085	0.0443858049671102	CHN1	chimerin 1 [Source:HGNC Symbol;Acc:HGNC:1943]
M1EA7;ENSXETG00000021644	0.514573323963033	0.00435222334091326	ASPH	aspartate beta-hydroxylase [Source:HGNC Symbol;Acc:HGNC:757]
M1B07;ENSXETG00000000104	0.513490377372482	0.0225095819605623
M5190;ENSXETG00000002877	0.513315219544694	0.00801903920310735	PRMT1	protein arginine methyltransferase 1 [Source:HGNC Symbol;Acc:HGNC:5187]
M33AE;ENSXETG00000001859	0.512655977827135	0.0050667725819634	CDV3	CDV3 homolog (mouse) [Source:HGNC Symbol;Acc:HGNC:26928]
M5B7E;ENSXETG00000018739	0.510763465627343	0.00692216508111474	CDO1	cysteine dioxygenase type 1 [Source:HGNC Symbol;Acc:HGNC:1795]
M671D;ENSXETG00000000472	0.510582959952314	0.0113429261430694	SLC30A5	solute carrier family 30 (zinc transporter)	member 5 [Source:HGNC Symbol;Acc:HGNC:19089]
M3C53;ENSXETG00000009042	0.510448172910419	0.0135254603298207	RAB3IP	RAB3A interacting protein [Source:HGNC Symbol;Acc:HGNC:16508]
M4B4C;ENSXETG00000013148	0.509451404055422	0.00731801804488148	GIPC2	GIPC PDZ domain containing family	member 2 [Source:HGNC Symbol;Acc:HGNC:18177]
M38A5;ENSXETG00000004798	0.509344350057913	0.0100356364568761	NADK2	NAD kinase 2	mitochondrial [Source:HGNC Symbol;Acc:HGNC:26404]
M2403;ENSXETG00000018700	0.5084674145457	0.0220442264674129	POFUT2	protein O-fucosyltransferase 2 [Source:HGNC Symbol;Acc:HGNC:14683]
M5768;ENSXETG00000021048	0.508433355301441	0.0343997604307194
M2BD3;ENSXETG00000024393	0.508405043416606	0.00872817397405611	SNX3	sorting nexin 3 [Source:HGNC Symbol;Acc:HGNC:11174]
M39AC;ENSXETG00000020146	0.507590067622715	0.0114016574773576	EZH2	enhancer of zeste 2 polycomb repressive complex 2 subunit [Source:HGNC Symbol;Acc:HGNC:3527]
M55DC;ENSXETG00000010682	0.507032080597554	0.0460227452102793	MTMR6	myotubularin related protein 6 [Source:HGNC Symbol;Acc:HGNC:7453]
M58DB;ENSXETG00000008530	0.506734291319121	0.0471489168309417	PHGDH	phosphoglycerate dehydrogenase [Source:HGNC Symbol;Acc:HGNC:8923]
M6778;ENSXETG00000028068	0.506700194627596	0.0196846857839266	N/A	N/A
M3E36;ENSXETG00000020416	0.504913361783203	0.0112657256329237	RXRB	retinoid X receptor	beta [Source:HGNC Symbol;Acc:HGNC:10478]
M28C8;ENSXETG00000008620	0.504297690329412	0.0281686607587328	BMP4	bone morphogenetic protein 4 [Source:HGNC Symbol;Acc:HGNC:1071]
M3C57;ENSXETG00000001410	0.503917110822207	0.00827858539416774	CCT2	chaperonin containing TCP1	subunit 2 (beta) [Source:HGNC Symbol;Acc:HGNC:1615]
M0C0F;.	0.503581765871208	0.00297171372094148
M4B72;ENSXETG00000008951	0.503454524493342	0.0102878505276589	VEZF1	vascular endothelial zinc finger 1 [Source:HGNC Symbol;Acc:HGNC:12949]
M3137;ENSXETG00000018991	0.503259433224995	0.00726087708638025	ZMIZ2	zinc finger	MIZ-type containing 2 [Source:HGNC Symbol;Acc:HGNC:22229]
M3930;ENSXETG00000011611	0.503149538628155	0.0363969037805257	AFAP1	actin filament associated protein 1 [Source:HGNC Symbol;Acc:HGNC:24017]
M10FF;ENSXETG00000004172	0.502690504848793	0.005799756637671	GNPDA1	glucosamine-6-phosphate deaminase 1 [Source:HGNC Symbol;Acc:HGNC:4417]
M25CF;ENSXETG00000027226	0.502010554645554	0.0108273894476109	SEC11C	SEC11 homolog C (S. cerevisiae) [Source:HGNC Symbol;Acc:HGNC:23400]
M35CD;ENSXETG00000024629	0.501879424468646	0.0294701917274792	N/A	N/A
M4E51;ENSXETG00000000029	0.501397101291517	0.0319030619181089	CDON	cell adhesion associated	oncogene regulated [Source:HGNC Symbol;Acc:HGNC:17104]
M1021;ENSXETG00000021724	0.500211429757109	0.0433223056186693	NAA10	N(alpha)-acetyltransferase 10	NatA catalytic subunit [Source:HGNC Symbol;Acc:HGNC:18704]
M4401;.	0.499835384406296	0.00843852663515325
M40D5;ENSXETG00000007104	0.498996361351913	0.0220891744077883	SDC3	syndecan 3 [Source:HGNC Symbol;Acc:HGNC:10660]
M094C;.	0.498423551620522	0.0115437443768577
M168A;ENSXETG00000003251	0.497824007167319	0.0114365439799407	LIMD2	LIM domain containing 2 [Source:HGNC Symbol;Acc:HGNC:28142]
M6A53;.	0.497536850536764	0.0181957109848749
M030A;ENSXETG00000013418	0.497104191274052	0.0279961702981372	NECAP2	NECAP endocytosis associated 2 [Source:HGNC Symbol;Acc:HGNC:25528]
M5164;ENSXETG00000007199	0.496925069284004	0.0217980538186078	PPP1R14B	protein phosphatase 1	regulatory (inhibitor) subunit 14B [Source:HGNC Symbol;Acc:HGNC:9057]
M110D;ENSXETG00000004167	0.49687546150835	0.00570210865743435	SHROOM1	shroom family member 1 [Source:HGNC Symbol;Acc:HGNC:24084]
M0DAB;ENSXETG00000011811	0.496851811012941	0.00719824817287112	FBXO45	F-box protein 45 [Source:HGNC Symbol;Acc:HGNC:29148]
M3097;ENSXETG00000006658	0.496694765432027	0.0402801300274891	DPY19L4	dpy-19-like 4 (C. elegans) [Source:HGNC Symbol;Acc:HGNC:27829]
M67CB;ENSXETG00000007635	0.496672867144918	0.0143443091328064	ATP6V0A1	ATPase	H+ transporting	lysosomal V0 subunit a1 [Source:HGNC Symbol;Acc:HGNC:865]
M011A;ENSXETG00000026772	0.495928523388351	0.0051964863165259	RHOB	ras homolog family member B [Source:HGNC Symbol;Acc:HGNC:668]
M3400;ENSXETG00000001322	0.495831743432912	0.00710304660747182	SYNGR2	synaptogyrin 2 [Source:HGNC Symbol;Acc:HGNC:11499]
M5BA6;ENSXETG00000023000	0.495754606596091	0.0470649490959014	TMED5	transmembrane emp24 protein transport domain containing 5 [Source:HGNC Symbol;Acc:HGNC:24251]
M54A7;ENSXETG00000000701	0.495434569475097	0.028633212987148	CNOT7	CCR4-NOT transcription complex	subunit 7 [Source:HGNC Symbol;Acc:HGNC:14101]
M263B;.	0.494989220694817	0.0345999085771224
M16AB;ENSXETG00000007078	0.494724056445865	0.0224785256236467	ENDOD1	endonuclease domain containing 1 [Source:HGNC Symbol;Acc:HGNC:29129]
M65F8;ENSXETG00000010460	0.493470895802988	0.0477399526701087	NOS1AP	nitric oxide synthase 1 (neuronal) adaptor protein [Source:HGNC Symbol;Acc:HGNC:16859]
M3626;ENSXETG00000025673	0.492893276638587	0.00956906806141197	N/A	N/A
M4EBC;.	0.492761313835269	0.00858778254543506
M5D2C;ENSXETG00000010738	0.491872921243312	0.00787261370422056	CLTC	clathrin	heavy chain (Hc) [Source:HGNC Symbol;Acc:HGNC:2092]
M64A4;.	0.490644819111251	0.0312167503455518
M6190;ENSXETG00000002570	0.49049340102113	0.0281269644334817	NOTCH3	notch 3 [Source:HGNC Symbol;Acc:HGNC:7883]
M0010;ENSXETG00000003260	0.48938574524028	0.011840834785988	ATP6V0B	ATPase	H+ transporting	lysosomal 21kDa	V0 subunit b [Source:HGNC Symbol;Acc:HGNC:861]
M4A42;ENSXETG00000017941	0.489100896299934	0.00350957449595159	N/A	N/A
M67BB;ENSXETG00000005010	0.489081803988305	0.0277508839245634	MED22	mediator complex subunit 22 [Source:HGNC Symbol;Acc:HGNC:11477]
M15DF;ENSXETG00000012915	0.488917323589867	0.00705901207550088	GOLGA8M	golgin A8 family	member M [Source:HGNC Symbol;Acc:HGNC:44404]
M52A5;.	0.488532221777376	0.0211534823884522
M0A33;ENSXETG00000027339	0.488509681054238	0.048688249265549	N/A	N/A
M5E67;ENSXETG00000008384	0.488340278650788	0.0331048940607004	SLC30A6	solute carrier family 30 (zinc transporter)	member 6 [Source:HGNC Symbol;Acc:HGNC:19305]
M644C;ENSXETG00000019682	0.486152778847288	0.00631548759841897	COPB1	coatomer protein complex	subunit beta 1 [Source:HGNC Symbol;Acc:HGNC:2231]
M4B37;ENSXETG00000008004	0.485971613038795	0.00909376940072317	TMEM167B	transmembrane protein 167B [Source:HGNC Symbol;Acc:HGNC:30187]
M6A1C;ENSXETG00000016155	0.485698589041464	0.0268393319013988	SMTN	smoothelin [Source:HGNC Symbol;Acc:HGNC:11126]
M6800;.	0.485001710033613	0.0180470453305008
M121D;ENSXETG00000001022	0.484765988853111	0.015586281413934	TMEM248	transmembrane protein 248 [Source:HGNC Symbol;Acc:HGNC:25476]
M02BA;ENSXETG00000009751	0.484421786644938	0.0185183427969513	TBC1D2B	TBC1 domain family	member 2B [Source:HGNC Symbol;Acc:HGNC:29183]
M3553;.	0.484349071311102	0.00943811001185597
M016B;ENSXETG00000021779	0.483335834241572	0.0235342397547659	PDCL3	phosducin-like 3 [Source:HGNC Symbol;Acc:HGNC:28860]
M4C59;ENSXETG00000013305	0.482607943838607	0.0260379124607417	PREP	prolyl endopeptidase [Source:HGNC Symbol;Acc:HGNC:9358]
M69A6;ENSXETG00000018120	0.482364049042738	0.0196846857839266	TMEM184A	transmembrane protein 184A [Source:HGNC Symbol;Acc:HGNC:28797]
M443E;ENSXETG00000000957	0.48226657930857	0.02672103510114	ANAPC4	anaphase promoting complex subunit 4 [Source:HGNC Symbol;Acc:HGNC:19990]
M11DA;ENSXETG00000001195	0.478870285156699	0.0150070483811191	SCARB1	scavenger receptor class B	member 1 [Source:HGNC Symbol;Acc:HGNC:1664]
M06D8;ENSXETG00000011164	0.478225540156863	0.00390057184469796	ADH7	alcohol dehydrogenase 7 (class IV)	mu or sigma polypeptide [Source:HGNC Symbol;Acc:HGNC:256]
M1C1D;ENSXETG00000010403	0.477175126588885	0.0193694690411366	TXNDC15	thioredoxin domain containing 15 [Source:HGNC Symbol;Acc:HGNC:20652]
M3320;ENSXETG00000005540	0.476991919872215	0.0198442020572983	GSPT2	G1 to S phase transition 2 [Source:HGNC Symbol;Acc:HGNC:4622]
M67DF;ENSXETG00000006339	0.47670026892818	0.0152948494423837	TOM1	target of myb1 (chicken) [Source:HGNC Symbol;Acc:HGNC:11982]
M41E2;ENSXETG00000002652	0.475814886731104	0.0183681464202241	ABHD13	abhydrolase domain containing 13 [Source:HGNC Symbol;Acc:HGNC:20293]
M19A2;ENSXETG00000010014	0.47518239688525	0.0159850745292983	NOLC1	nucleolar and coiled-body phosphoprotein 1 [Source:HGNC Symbol;Acc:HGNC:15608]
M3F8A;ENSXETG00000015217	0.475133575873165	0.0131781549885252	ACTR1A	ARP1 actin-related protein 1 homolog A	centractin alpha (yeast) [Source:HGNC Symbol;Acc:HGNC:167]
M5F01;ENSXETG00000000635	0.474339260192269	0.0124187246474259	ATP13A1	ATPase type 13A1 [Source:HGNC Symbol;Acc:HGNC:24215]
M3D7C;ENSXETG00000003763	0.474286388660658	0.0360551850610155
M2626;ENSXETG00000016124	0.473585490675084	0.0202011402246131	ALCAM	activated leukocyte cell adhesion molecule [Source:HGNC Symbol;Acc:HGNC:400]
M2EB2;ENSXETG00000012514	0.472342904240351	0.0233099436919826	NPL	N-acetylneuraminate pyruvate lyase (dihydrodipicolinate synthase) [Source:HGNC Symbol;Acc:HGNC:16781]
M585C;ENSXETG00000027185	0.472177697932592	0.0287843183059321	ZDHHC20	zinc finger	DHHC-type containing 20 [Source:HGNC Symbol;Acc:HGNC:20749]
M5D2A;ENSXETG00000010736	0.471942101297901	0.0181502781649597	VMP1	vacuole membrane protein 1 [Source:HGNC Symbol;Acc:HGNC:29559]
M0A79;ENSXETG00000022417	0.471180172605625	0.00573211298009123
M3D3B;ENSXETG00000013236	0.470965412222608	0.00566134430827281	TMED10	transmembrane emp24-like trafficking protein 10 (yeast) [Source:HGNC Symbol;Acc:HGNC:16998]
M66AA;ENSXETG00000029005	0.470723223123401	0.0158649374792936
M19B0;ENSXETG00000006461	0.469304916127388	0.0353172323047441	C10ORF35	chromosome 10 open reading frame 35 [Source:HGNC Symbol;Acc:HGNC:23519]
M6607;ENSXETG00000010444	0.469235661838738	0.0381432571896974	VAMP4	vesicle-associated membrane protein 4 [Source:HGNC Symbol;Acc:HGNC:12645]
M07FF;ENSXETG00000010252	0.468842861546797	0.0390117930940948	DCTN6	dynactin 6 [Source:HGNC Symbol;Acc:HGNC:16964]
M2B3B;ENSXETG00000008032	0.468318851032948	0.0205374267734202	IDH1	isocitrate dehydrogenase 1 (NADP+)	soluble [Source:HGNC Symbol;Acc:HGNC:5382]
M2F81;ENSXETG00000004660	0.468273906089834	0.0203555436964142	DNAJB11	DnaJ (Hsp40) homolog	subfamily B	member 11 [Source:HGNC Symbol;Acc:HGNC:14889]
M04B5;ENSXETG00000014410	0.468237473186355	0.0302358937474342	ABCF2	ATP-binding cassette	sub-family F (GCN20)	member 2 [Source:HGNC Symbol;Acc:HGNC:71]
M0A25;ENSXETG00000019826	0.468074399703403	0.0101817685319746	DDOST	dolichyl-diphosphooligosaccharide--protein glycosyltransferase subunit (non-catalytic) [Source:HGNC Symbol;Acc:HGNC:2728]
M196D;ENSXETG00000013352	0.467225777710266	0.0184137642042161	N/A	N/A
M4F2A;.	0.466988981176656	0.0160847096004333
M2DF3;.	0.465975494134033	0.0106468693201085
M5381;ENSXETG00000010234	0.465686751493059	0.0184978402352834	TIAL1	TIA1 cytotoxic granule-associated RNA binding protein-like 1 [Source:HGNC Symbol;Acc:HGNC:11804]
M1A15;.	0.464312797717849	0.0290128255250814
M506A;ENSXETG00000004994	0.464080898428234	0.0267255711683757	LRRFIP2	leucine rich repeat (in FLII) interacting protein 2 [Source:HGNC Symbol;Acc:HGNC:6703]
M44FF;ENSXETG00000002126	0.46405399481153	0.0159383642713995	TMEM97	transmembrane protein 97 [Source:HGNC Symbol;Acc:HGNC:28106]
M48F9;ENSXETG00000014459	0.46357679545418	0.0254035807119079	SLC38A6	solute carrier family 38	member 6 [Source:HGNC Symbol;Acc:HGNC:19863]
M0630;ENSXETG00000018173	0.463532754744182	0.04519038443169	MKLN1	muskelin 1	intracellular mediator containing kelch motifs [Source:HGNC Symbol;Acc:HGNC:7109]
M45C5;ENSXETG00000007908	0.462633814292195	0.00661599771534618	N/A	N/A
M0946;ENSXETG00000006578	0.462580374659901	0.0203311709420993	EFNB1	ephrin-B1 [Source:HGNC Symbol;Acc:HGNC:3226]
M4DBB;ENSXETG00000017825	0.462279298143681	0.0215033821740235	DDX1	DEAD (Asp-Glu-Ala-Asp) box helicase 1 [Source:HGNC Symbol;Acc:HGNC:2734]
M636D;ENSXETG00000015044	0.46225735345184	0.0201056440831977	IL1RAP	interleukin 1 receptor accessory protein [Source:HGNC Symbol;Acc:HGNC:5995]
M149F;ENSXETG00000025046	0.462256879413279	0.0265830463786652	N/A	N/A
M2E75;ENSXETG00000016060	0.459551098062433	0.0307551318261841	HPS3	Hermansky-Pudlak syndrome 3 [Source:HGNC Symbol;Acc:HGNC:15597]
M32D7;ENSXETG00000018261	0.459167147614546	0.0282916318011403	QPCTL	glutaminyl-peptide cyclotransferase-like [Source:HGNC Symbol;Acc:HGNC:25952]
M446D;ENSXETG00000016744	0.45826967330019	0.0163303642181971	PRKCSH	protein kinase C substrate 80K-H [Source:HGNC Symbol;Acc:HGNC:9411]
M6CDF;.	0.457232573729754	0.0173172370995983
M2E44;ENSXETG00000005381	0.457179422858006	0.0253704456679257	RP4-559A3.7	Uncharacterized protein {ECO:0000313|Ensembl:ENSP00000414068} [Source:UniProtKB/TrEMBL;Acc:J3KR12]
M6085;ENSXETG00000019288	0.456913755623285	0.01716815150492	TUBA4A	tubulin	alpha 4a [Source:HGNC Symbol;Acc:HGNC:12407]
M1BF9;ENSXETG00000009987	0.456528743436064	0.0423849934112426	PGS1	phosphatidylglycerophosphate synthase 1 [Source:HGNC Symbol;Acc:HGNC:30029]
M19A6;ENSXETG00000010012	0.455647033576237	0.0194832585014269	SEC24C	SEC24 family member C [Source:HGNC Symbol;Acc:HGNC:10705]
M36E7;ENSXETG00000025927	0.45470225877665	0.0217098703761418	TDG	thymine-DNA glycosylase [Source:HGNC Symbol;Acc:HGNC:11700]
M50F6;ENSXETG00000018085	0.45333776815383	0.0427592266907087	ARRDC3	arrestin domain containing 3 [Source:HGNC Symbol;Acc:HGNC:29263]
M27C5;.	0.452648329534939	0.041365684519421
M4E49;.	0.452610528216167	0.0153205489108682
M3DF2;ENSXETG00000020338	0.451386253570235	0.0148111024557829	TAPT1	transmembrane anterior posterior transformation 1 [Source:HGNC Symbol;Acc:HGNC:26887]
M5A72;ENSXETG00000006894	0.451135682696285	0.0268737099411112	GTPBP1	GTP binding protein 1 [Source:HGNC Symbol;Acc:HGNC:4669]
M5EB0;ENSXETG00000011576	0.450315811451396	0.0181257886816118	LLPH	LLP homolog	long-term synaptic facilitation (Aplysia) [Source:HGNC Symbol;Acc:HGNC:28229]
M2DD6;ENSXETG00000001926	0.450205880621168	0.0261117023921794	EIF2AK3	eukaryotic translation initiation factor 2-alpha kinase 3 [Source:HGNC Symbol;Acc:HGNC:3255]
M1161;.	0.449359503504573	0.0197523358900221
M5D9F;ENSXETG00000001176	0.449248060860779	0.0392271621967031	TCEB3	transcription elongation factor B (SIII)	polypeptide 3 (110kDa	elongin A) [Source:HGNC Symbol;Acc:HGNC:11620]
M3BED;ENSXETG00000017318	0.44882028632996	0.0288559947173884	SRC	SRC proto-oncogene	non-receptor tyrosine kinase [Source:HGNC Symbol;Acc:HGNC:11283]
M09B0;.	0.448660042220559	0.0423943999336107
M17A2;ENSXETG00000016973	0.448355512633174	0.0283862118849633	SCOC	short coiled-coil protein [Source:HGNC Symbol;Acc:HGNC:20335]
M2985;ENSXETG00000023156	0.447971036004604	0.0231407528104886	QSOX1	quiescin Q6 sulfhydryl oxidase 1 [Source:HGNC Symbol;Acc:HGNC:9756]
M3991;ENSXETG00000014077	0.447732725093121	0.0242309858010818	RWDD1	RWD domain containing 1 [Source:HGNC Symbol;Acc:HGNC:20993]
M0162;ENSXETG00000004960	0.447453759603655	0.0291720583632517	RNF149	ring finger protein 149 [Source:HGNC Symbol;Acc:HGNC:23137]
M30A9;ENSXETG00000004115	0.447094308175541	0.036195149492824	ATP6V1C1	ATPase	H+ transporting	lysosomal 42kDa	V1 subunit C1 [Source:HGNC Symbol;Acc:HGNC:856]
M247D;ENSXETG00000004651	0.446983967368246	0.0393549030993192	N/A	N/A
M1C09;ENSXETG00000007909	0.446218400808664	0.0201056440831977	CCNG1	cyclin G1 [Source:HGNC Symbol;Acc:HGNC:1592]
M654C;ENSXETG00000003152	0.445845998958434	0.0442581301256453	USP14	ubiquitin specific peptidase 14 (tRNA-guanine transglycosylase) [Source:HGNC Symbol;Acc:HGNC:12612]
M4A59;ENSXETG00000011658	0.444613638579097	0.0185183427969513	KIF5B	kinesin family member 5B [Source:HGNC Symbol;Acc:HGNC:6324]
M4083;ENSXETG00000002003	0.442317746158153	0.0348001776215913	N/A	N/A
M5DD4;ENSXETG00000014423	0.441266797635516	0.0332686106766895	STK10	serine/threonine kinase 10 [Source:HGNC Symbol;Acc:HGNC:11388]
M469C;ENSXETG00000004556	0.44123512867943	0.0182523549820105	RAB18	RAB18	member RAS oncogene family [Source:HGNC Symbol;Acc:HGNC:14244]
M07ED;ENSXETG00000011296	0.441215793006373	0.0375178599001691	PGGT1B	protein geranylgeranyltransferase type I	beta subunit [Source:HGNC Symbol;Acc:HGNC:8895]
M3E71;ENSXETG00000006015	0.441206491212798	0.0224461500455223	HNRNPUL2	heterogeneous nuclear ribonucleoprotein U-like 2 [Source:HGNC Symbol;Acc:HGNC:25451]
M6AB9;ENSXETG00000022465	0.440492953913523	0.0231785282742427	RFFL	ring finger and FYVE-like domain containing E3 ubiquitin protein ligase [Source:HGNC Symbol;Acc:HGNC:24821]
M28A8;.	0.439405817154318	0.027362606109459
M09D3;ENSXETG00000003062	0.438944447778104	0.0397364679402086	KIAA0930	KIAA0930 [Source:HGNC Symbol;Acc:HGNC:1314]
M1469;.	0.438410932322582	0.0305584481152055
M6CD3;ENSXETG00000014601	0.436976760393086	0.0350836575201578	NECAB1	N-terminal EF-hand calcium binding protein 1 [Source:HGNC Symbol;Acc:HGNC:20983]
M408E;ENSXETG00000002023	0.436155402370573	0.0327324752410447	AHCYL1	adenosylhomocysteinase-like 1 [Source:HGNC Symbol;Acc:HGNC:344]
M3330;ENSXETG00000024480	0.434416106206627	0.0263470561587715	PPP1CC	protein phosphatase 1	catalytic subunit	gamma isozyme [Source:HGNC Symbol;Acc:HGNC:9283]
M0839;ENSXETG00000015964	0.433077547204314	0.0304405472565091	TMEM14A	transmembrane protein 14A [Source:HGNC Symbol;Acc:HGNC:21076]
M1FA0;ENSXETG00000004378	0.43266508382708	0.0451862615445479	TRAPPC3	trafficking protein particle complex 3 [Source:HGNC Symbol;Acc:HGNC:19942]
M4B55;.	0.430896911539934	0.0381296968547727
M3569;ENSXETG00000014034	0.430780852916329	0.0395655000683785	LIX1L	Lix1 homolog (chicken) like [Source:HGNC Symbol;Acc:HGNC:28715]
M2F1F;ENSXETG00000020212	0.430658041070001	0.0298271856068909	CANT1	calcium activated nucleotidase 1 [Source:HGNC Symbol;Acc:HGNC:19721]
M3BD8;ENSXETG00000024224	0.430120993032766	0.0158765408147275	PHC1	polyhomeotic homolog 1 (Drosophila) [Source:HGNC Symbol;Acc:HGNC:3182]
M2196;ENSXETG00000014331	0.429872941729838	0.0302497765173393	TM6SF2	transmembrane 6 superfamily member 2 [Source:HGNC Symbol;Acc:HGNC:11861]
M1E9F;ENSXETG00000020178	0.429843159643487	0.0268393319013988	RAB2A	RAB2A	member RAS oncogene family [Source:HGNC Symbol;Acc:HGNC:9763]
M6DEC;ENSXETG00000001594	0.429596873708456	0.0397165265405442	KPNA2	karyopherin alpha 2 (RAG cohort 1	importin alpha 1) [Source:HGNC Symbol;Acc:HGNC:6395]
M3657;ENSXETG00000027359	0.429160876443578	0.0313686888963706	CDK5RAP3	CDK5 regulatory subunit associated protein 3 [Source:HGNC Symbol;Acc:HGNC:18673]
M2AFF;ENSXETG00000020093	0.42841093562228	0.0320587709564712	EIF2A	eukaryotic translation initiation factor 2A	65kDa [Source:HGNC Symbol;Acc:HGNC:3254]
M4689;ENSXETG00000005253	0.428339066722817	0.0314464370867759	HDAC1	histone deacetylase 1 [Source:HGNC Symbol;Acc:HGNC:4852]
M3CCF;.	0.428047707048149	0.0267185088531045
M5AE6;ENSXETG00000018082	0.427326671394144	0.0122161036007888
M48CF;ENSXETG00000010300	0.426654395271026	0.0269015423776256	LGMN	legumain [Source:HGNC Symbol;Acc:HGNC:9472]
M0E39;ENSXETG00000011174	0.425952559283483	0.0477801166820518	ARF3	ADP-ribosylation factor 3 [Source:HGNC Symbol;Acc:HGNC:654]
M1311;ENSXETG00000018296	0.425582337239452	0.0414042172620394
M28C9;ENSXETG00000012227	0.424814108368319	0.039321017269755	CNIH1	cornichon family AMPA receptor auxiliary protein 1 [Source:HGNC Symbol;Acc:HGNC:19431]
M0ADC;ENSXETG00000013325	0.424672635409604	0.0401657464347339	COTL1	coactosin-like F-actin binding protein 1 [Source:HGNC Symbol;Acc:HGNC:18304]
M4B1E;ENSXETG00000007972	0.424663004658281	0.0339558327625226	ADIPOR1	adiponectin receptor 1 [Source:HGNC Symbol;Acc:HGNC:24040]
M3EE0;ENSXETG00000011144	0.423472086114496	0.0312960055706333	PPAP2B	phosphatidic acid phosphatase type 2B [Source:HGNC Symbol;Acc:HGNC:9229]
M6613;ENSXETG00000000525	0.423001159921465	0.0380853931049019	PRDX6	peroxiredoxin 6 [Source:HGNC Symbol;Acc:HGNC:16753]
M4694;ENSXETG00000004542	0.422441926626844	0.0260542203102236	BAMBI	BMP and activin membrane-bound inhibitor [Source:HGNC Symbol;Acc:HGNC:30251]
M4B57;ENSXETG00000026049	0.422292402981384	0.0326352559173792	LAMTOR2	late endosomal/lysosomal adaptor	MAPK and MTOR activator 2 [Source:HGNC Symbol;Acc:HGNC:29796]
M2BCF;ENSXETG00000014863	0.421294356000509	0.0269140378886959	SEC63	SEC63 homolog (S. cerevisiae) [Source:HGNC Symbol;Acc:HGNC:21082]
M3FB4;ENSXETG00000005266	0.420980780575478	0.0402020172611603	RRAGC	Ras-related GTP binding C [Source:HGNC Symbol;Acc:HGNC:19902]
M5552;.	0.420330108455565	0.036496880777554
M1B98;.	0.419366921082517	0.0403567902145653
M561B;ENSXETG00000010361	0.414679978582868	0.0254597304177497	PRDX4	peroxiredoxin 4 [Source:HGNC Symbol;Acc:HGNC:17169]
M330B;ENSXETG00000024449	0.413506896971637	0.0492255376640709	PPP1R11	protein phosphatase 1	regulatory (inhibitor) subunit 11 [Source:HGNC Symbol;Acc:HGNC:9285]
M14C2;ENSXETG00000009273	0.411095543263853	0.0393401309071382	LIPA	lipase A	lysosomal acid	cholesterol esterase [Source:HGNC Symbol;Acc:HGNC:6617]
M2EEE;ENSXETG00000003281	0.410963140516798	0.0262070751783687	RBM3	RNA binding motif (RNP1	RRM) protein 3 [Source:HGNC Symbol;Acc:HGNC:9900]
M482F;ENSXETG00000013114	0.41090876588127	0.0449124762888417	EEPD1	endonuclease/exonuclease/phosphatase family domain containing 1 [Source:HGNC Symbol;Acc:HGNC:22223]
M3F4D;ENSXETG00000024343	0.409083096192972	0.045438853318234	ERLIN2	ER lipid raft associated 2 [Source:HGNC Symbol;Acc:HGNC:1356]
M24F3;ENSXETG00000016477	0.408184301647442	0.0294790787563935	PYGL	phosphorylase	glycogen	liver [Source:HGNC Symbol;Acc:HGNC:9725]
M4F2B;ENSXETG00000017241	0.405866497952627	0.0416381527301329	C3	complement component 3 [Source:HGNC Symbol;Acc:HGNC:1318]
M378C;ENSXETG00000022375	0.40384751031435	0.0233099436919826	PEBP1	phosphatidylethanolamine binding protein 1 [Source:HGNC Symbol;Acc:HGNC:8630]
M166D;.	0.400739868184538	0.0462440524252345
M4EBD;.	0.400617601564336	0.0339536390928845
M51EC;ENSXETG00000012838	0.399017687035531	0.0406631353266459	SMIM14	small integral membrane protein 14 [Source:HGNC Symbol;Acc:HGNC:27321]
M67D9;ENSXETG00000006330	0.398878136945011	0.0492255376640709	N/A	N/A
M3BF1;ENSXETG00000017308	0.398579083387952	0.0349062273513752	DLGAP4	discs	large (Drosophila) homolog-associated protein 4 [Source:HGNC Symbol;Acc:HGNC:24476]
M4C38;ENSXETG00000020333	0.398142653267029	0.0412540283378359	ACAA2	acetyl-CoA acyltransferase 2 [Source:HGNC Symbol;Acc:HGNC:83]
M461B;ENSXETG00000027997	0.39530209904348	0.0366583470210016	VIMP	VCP-interacting membrane protein [Source:HGNC Symbol;Acc:HGNC:30396]
M3F36;ENSXETG00000007840	0.394940727272643	0.0455465183185633	EIF3J	eukaryotic translation initiation factor 3	subunit J [Source:HGNC Symbol;Acc:HGNC:3270]
M3C31;ENSXETG00000007419	0.393896676917002	0.0403069376040981	ERGIC3	ERGIC and golgi 3 [Source:HGNC Symbol;Acc:HGNC:15927]
M10D9;ENSXETG00000029578	0.391151712599094	0.0277325909054047
M1550;ENSXETG00000027271	0.387381535510588	0.0423348417493363
M2651;ENSXETG00000018450	0.386059432676627	0.0422760140295067	C11ORF54	chromosome 11 open reading frame 54 [Source:HGNC Symbol;Acc:HGNC:30204]
M4C3A;ENSXETG00000029750	0.373948327577527	0.0484851641055681
M35B9;ENSXETG00000020457	0.372412207316963	0.0459404906009875	BLOC1S5-TXNDC5	BLOC1S5-TXNDC5 readthrough (NMD candidate) [Source:HGNC Symbol;Acc:HGNC:42001]
M079A;.	0.351926503851301	0.0460227452102793
M1E97;ENSXETG00000005661	-8.88170573517408	9.74638257377911e-78
M41E4;ENSXETG00000017800	-6.5932053943518	1.04470155966667e-06
M13BB;ENSXETG00000017527	-6.00539686035884	5.14668866487628e-06
M2862;.	-5.12515935569354	1.85248336326173e-06
M2990;ENSXETG00000011667	-4.38311146539277	9.2902475619429e-14	PALMD	palmdelphin [Source:HGNC Symbol;Acc:HGNC:15846]
M0B84;ENSXETG00000014837	-4.3486002323475	8.95250532970898e-21
M64F4;.	-4.33490435422928	6.67871002642024e-15
M2391;ENSXETG00000005963	-4.24251420444626	8.92714571883747e-39	N/A	N/A
M002B;.	-4.00736700194305	9.43109966698432e-36
M564B;ENSXETG00000020880	-3.85773700762519	2.65272733986173e-09	SLC4A4	solute carrier family 4 (sodium bicarbonate cotransporter)	member 4 [Source:HGNC Symbol;Acc:HGNC:11030]
M3373;.	-3.75502117603254	7.65785416990089e-10
M30BD;ENSXETG00000022889	-3.71539267634825	1.00320278369506e-12
M20EC;ENSXETG00000025082	-3.62270017637788	2.87354107653848e-44	SRD5A2	steroid-5-alpha-reductase	alpha polypeptide 2 (3-oxo-5 alpha-steroid delta 4-dehydrogenase alpha 2) [Source:HGNC Symbol;Acc:HGNC:11285]
M175C;ENSXETG00000000078	-3.60154990006775	1.27734022690026e-17	CISH	cytokine inducible SH2-containing protein [Source:HGNC Symbol;Acc:HGNC:1984]
M37EB;ENSXETG00000014385	-3.59022243170278	4.36461183567795e-08	N/A	N/A
M5EF1;ENSXETG00000000067	-3.56290433831096	3.63660830185094e-27	RIPK4	receptor-interacting serine-threonine kinase 4 [Source:HGNC Symbol;Acc:HGNC:496]
M5065;ENSXETG00000004971	-3.4638748656808	1.59266257714415e-13	COBL	cordon-bleu WH2 repeat protein [Source:HGNC Symbol;Acc:HGNC:22199]
M52FB;ENSXETG00000022398	-3.34730420405669	3.92681913674643e-13	ASIC5	acid sensing (proton gated) ion channel family member 5 [Source:HGNC Symbol;Acc:HGNC:17537]
M0672;.	-3.28041231966517	0.000551500135225097
M5064;ENSXETG00000024858	-3.2208286938382	2.81878929537235e-13
M352D;ENSXETG00000021988	-3.01827456470026	0.0187833888682511
M2A82;.	-2.9945814400372	1.27173351945835e-27
M2A27;ENSXETG00000000804	-2.97610487802817	1.04837906625633e-05	NFIL3	nuclear factor	interleukin 3 regulated [Source:HGNC Symbol;Acc:HGNC:7787]
M53D2;ENSXETG00000001543	-2.95659598560376	1.1364657706916e-21
M52FA;ENSXETG00000022396	-2.88708653926944	5.12932661079504e-82
M35C3;ENSXETG00000020444	-2.64623443320934	2.70494081485376e-24
M0C2B;.	-2.62339261941833	7.91850401907595e-17
M2843;ENSXETG00000006712	-2.5895205736969	4.22486997485614e-21	GFRA3	GDNF family receptor alpha 3 [Source:HGNC Symbol;Acc:HGNC:4245]
M5870;ENSXETG00000006215	-2.58639602966869	1.2536019388081e-05
M59C3;ENSXETG00000011960	-2.55417421441386	1.10240916299934e-08
M3B35;ENSXETG00000024200	-2.54183275694626	0.00721222193299539
M0C2A;ENSXETG00000021566	-2.46619701617383	1.25402287538205e-53	TTC36	tetratricopeptide repeat domain 36 [Source:HGNC Symbol;Acc:HGNC:33708]
M31C6;ENSXETG00000023416	-2.4432882234851	4.78944782326942e-32	TAT	tyrosine aminotransferase [Source:HGNC Symbol;Acc:HGNC:11573]
M0030;ENSXETG00000024497	-2.44168453107608	9.72374855710834e-21
M3374;ENSXETG00000022155	-2.43993878120132	1.98573760801683e-34
M0CCB;ENSXETG00000000554	-2.43121928070433	9.91600285264946e-05
M4673;ENSXETG00000021106	-2.42831245492499	9.34098260322328e-09	CYP2U1	cytochrome P450	family 2	subfamily U	polypeptide 1 [Source:HGNC Symbol;Acc:HGNC:20582]
M5406;.	-2.40354884013474	3.48813124449223e-05
M3476;ENSXETG00000022554	-2.36905912643827	1.86850876293017e-11
M35C2;.	-2.36835174511274	3.50648238516494e-11
M12A9;ENSXETG00000023815	-2.36525690818995	8.22123088284279e-07	SOCS2	suppressor of cytokine signaling 2 [Source:HGNC Symbol;Acc:HGNC:19382]
M37A1;ENSXETG00000000873	-2.35188970914608	0.0051964863165259	CECR2	cat eye syndrome chromosome region	candidate 2 [Source:HGNC Symbol;Acc:HGNC:1840]
M1BEA;ENSXETG00000022348	-2.32071265387096	2.35707070626363e-11	SOX10	SRY (sex determining region Y)-box 10 [Source:HGNC Symbol;Acc:HGNC:11190]
M5E4C;ENSXETG00000017581	-2.31746704998435	1.48644219744216e-53	EPHX2	epoxide hydrolase 2	cytoplasmic [Source:HGNC Symbol;Acc:HGNC:3402]
M68F6;.	-2.30778901709307	0.000146683138969609
M6CEE;ENSXETG00000024988	-2.27953038082649	0.0013529868494077
M2C59;ENSXETG00000022646	-2.27468045979784	5.41268481596515e-13	CACNA1H	calcium channel	voltage-dependent	T type	alpha 1H subunit [Source:HGNC Symbol;Acc:HGNC:1395]
M1B2C;.	-2.25075525454702	1.32271209800716e-07
M3EEF;.	-2.24564047896053	0.00276136144589198
M44C6;ENSXETG00000023111	-2.21440863635923	1.14189001598898e-37	SLC26A5	solute carrier family 26 (anion exchanger)	member 5 [Source:HGNC Symbol;Acc:HGNC:9359]
M45CE;ENSXETG00000021239	-2.20598471534416	2.90430020834203e-10	GYS1	glycogen synthase 1 (muscle) [Source:HGNC Symbol;Acc:HGNC:4706]
M17A8;ENSXETG00000024517	-2.18329566221487	0.00207686445691718	N/A	N/A
M1734;.	-2.14515443153008	1.12239339299449e-06
M158D;ENSXETG00000010368	-2.13998071568118	7.30596333910075e-06
M4DD5;ENSXETG00000000709	-2.12952694865639	1.12526475564556e-05	PRLR	prolactin receptor [Source:HGNC Symbol;Acc:HGNC:9446]
M554C;ENSXETG00000023687	-2.12608658699817	3.55464589527228e-07	SRGAP2	SLIT-ROBO Rho GTPase activating protein 2 [Source:HGNC Symbol;Acc:HGNC:19751]
M15FB;ENSXETG00000007731	-2.11929322698176	1.49479590255928e-06	SLC25A25	solute carrier family 25 (mitochondrial carrier; phosphate carrier)	member 25 [Source:HGNC Symbol;Acc:HGNC:20663]
M35E2;ENSXETG00000014170	-2.11213998713312	2.55387774567835e-15	RNF144B	ring finger protein 144B [Source:HGNC Symbol;Acc:HGNC:21578]
M2A10;ENSXETG00000019559	-2.11133117026123	1.44690128101808e-09	N/A	N/A
M6565;ENSXETG00000026817	-2.09563380898315	7.80843817300218e-16
M25DF;ENSXETG00000015595	-2.09216244048785	7.80843817300218e-16	NPR3	natriuretic peptide receptor 3 [Source:HGNC Symbol;Acc:HGNC:7945]
M05CF;ENSXETG00000005049	-2.0780562085782	0.000364491597376007	PHACTR3	phosphatase and actin regulator 3 [Source:HGNC Symbol;Acc:HGNC:15833]
M63EE;.	-2.07613553787041	1.78712913056823e-23
M35C1;.	-2.05084431019541	1.33476690896326e-16
M0673;.	-2.05074833386685	3.83628680040646e-13
M6540;ENSXETG00000004725	-2.03916786871015	1.41387067449097e-09
M38D0;ENSXETG00000009441	-2.03605647226157	1.72120291104482e-08
M2E15;ENSXETG00000007561	-2.02823366074823	8.52082872358728e-24	CAT	catalase [Source:HGNC Symbol;Acc:HGNC:1516]
M3071;ENSXETG00000001240	-2.01927841243695	2.53331853895195e-26	GRAMD1B	GRAM domain containing 1B [Source:HGNC Symbol;Acc:HGNC:29214]
M46EE;ENSXETG00000006173	-1.98479687893992	1.84313955522041e-11
M2155;ENSXETG00000008241	-1.97549137342429	5.95430890349593e-38	ARG1	arginase 1 [Source:HGNC Symbol;Acc:HGNC:663]
M53D0;ENSXETG00000001541	-1.95789656612739	5.47254596843584e-06	GUCA1B	guanylate cyclase activator 1B (retina) [Source:HGNC Symbol;Acc:HGNC:4679]
M2655;ENSXETG00000012711	-1.95729242663622	0.00100667260943337	PPARGC1B	peroxisome proliferator-activated receptor gamma	coactivator 1 beta [Source:HGNC Symbol;Acc:HGNC:30022]
M35C0;.	-1.94977261432353	2.82947401124248e-12
M08C6;ENSXETG00000004079	-1.93563714116258	1.01486122426826e-20	TMEM45B	transmembrane protein 45B [Source:HGNC Symbol;Acc:HGNC:25194]
M5A3B;ENSXETG00000006753	-1.91868776468266	0.0267255711683757
M002E;ENSXETG00000024498	-1.9094327446902	4.48510925775675e-20	CYP4B1	cytochrome P450	family 4	subfamily B	polypeptide 1 [Source:HGNC Symbol;Acc:HGNC:2644]
M3906;ENSXETG00000011551	-1.90323294658377	1.0825482919853e-19	ALDH1L1	aldehyde dehydrogenase 1 family	member L1 [Source:HGNC Symbol;Acc:HGNC:3978]
M0332;ENSXETG00000027407	-1.8807574707518	0.00467378564545911	STEAP4	STEAP family member 4 [Source:HGNC Symbol;Acc:HGNC:21923]
M5CF6;.	-1.87857694184242	4.11017751028054e-08
M4A9F;ENSXETG00000017845	-1.87801601193273	6.85069411183447e-17
M696D;ENSXETG00000016857	-1.87153465530654	0.00162853585801839
M24A2;ENSXETG00000012092	-1.84213331554272	0.00225104130516464	PLCH2	phospholipase C	eta 2 [Source:HGNC Symbol;Acc:HGNC:29037]
M3FBF;ENSXETG00000005274	-1.83696318781882	0.0287472808584898
M3905;ENSXETG00000011549	-1.82298830160743	3.22945322760633e-08	KLF15	Kruppel-like factor 15 [Source:HGNC Symbol;Acc:HGNC:14536]
M52DD;ENSXETG00000007683	-1.80675400902507	1.56883849462574e-19
M6B51;ENSXETG00000016462	-1.80195307538704	7.74801736842154e-14	WWC1	WW and C2 domain containing 1 [Source:HGNC Symbol;Acc:HGNC:29435]
M2C8A;ENSXETG00000003728	-1.79927225655104	2.31809653271088e-05	SLC35G1	solute carrier family 35	member G1 [Source:HGNC Symbol;Acc:HGNC:26607]
M39BA;.	-1.79324917356742	5.29973572846872e-31
M5487;.	-1.78384551512578	0.00031175544482387
M55DE;ENSXETG00000024529	-1.78136805651475	2.98125222802208e-23	CYP7B1	cytochrome P450	family 7	subfamily B	polypeptide 1 [Source:HGNC Symbol;Acc:HGNC:2652]
M4A93;ENSXETG00000001828	-1.77844881665395	5.63703173792236e-14	AGPAT9	1-acylglycerol-3-phosphate O-acyltransferase 9 [Source:HGNC Symbol;Acc:HGNC:28157]
M24DF;ENSXETG00000024414	-1.77245588762229	9.87851410053543e-20	DIO3	deiodinase	iodothyronine	type III [Source:HGNC Symbol;Acc:HGNC:2885]
M514B;ENSXETG00000024397	-1.77059709559753	0.0102489379447168	NR1D1	nuclear receptor subfamily 1	group D	member 1 [Source:HGNC Symbol;Acc:HGNC:7962]
M34A9;ENSXETG00000002571	-1.75598166258346	0.000914848179248017	SOWAHC	sosondowah ankyrin repeat domain family member C [Source:HGNC Symbol;Acc:HGNC:26149]
M4198;ENSXETG00000004606	-1.74107486279745	1.35115761011588e-11	BBOX1	butyrobetaine (gamma)	2-oxoglutarate dioxygenase (gamma-butyrobetaine hydroxylase) 1 [Source:HGNC Symbol;Acc:HGNC:964]
M454F;ENSXETG00000006579	-1.73948694932344	0.000160045144230683	TBX3	T-box 3 [Source:HGNC Symbol;Acc:HGNC:11602]
M2EAF;ENSXETG00000012512	-1.72867856583722	0.00911162799307238	GLUL	glutamate-ammonia ligase [Source:HGNC Symbol;Acc:HGNC:4341]
M408B;ENSXETG00000002019	-1.72779607514134	0.0262070751783687	EPS8L3	EPS8-like 3 [Source:HGNC Symbol;Acc:HGNC:21297]
M2D0F;ENSXETG00000007590	-1.71652298392638	1.78145107543826e-15	STRBP	spermatid perinuclear RNA binding protein [Source:HGNC Symbol;Acc:HGNC:16462]
M0018;ENSXETG00000024502	-1.7160067075166	0.00220564527662755
M38E3;ENSXETG00000014346	-1.71487277524243	2.12607562986926e-10	DHRS13	dehydrogenase/reductase (SDR family) member 13 [Source:HGNC Symbol;Acc:HGNC:28326]
M0462;.	-1.71468542874955	2.2354346363844e-14
M6B7E;ENSXETG00000008581	-1.70791540742109	1.4322906013579e-07	OLFML2A	olfactomedin-like 2A [Source:HGNC Symbol;Acc:HGNC:27270]
M5160;ENSXETG00000007183	-1.70313777047156	5.92281167915208e-05
M1B70;ENSXETG00000005738	-1.68877728946432	5.36711100259365e-07	RASD1	RAS	dexamethasone-induced 1 [Source:HGNC Symbol;Acc:HGNC:15828]
M40B3;ENSXETG00000000993	-1.68635604939628	1.95402182889525e-15	SLC45A3	solute carrier family 45	member 3 [Source:HGNC Symbol;Acc:HGNC:8642]
M3486;ENSXETG00000005362	-1.68330766514572	0.00731552638350496	TRIM71	tripartite motif containing 71	E3 ubiquitin protein ligase [Source:HGNC Symbol;Acc:HGNC:32669]
M5315;ENSXETG00000001839	-1.6818027419922	0.000516386584189715	FHDC1	FH2 domain containing 1 [Source:HGNC Symbol;Acc:HGNC:29363]
M210B;ENSXETG00000007889	-1.67969961430869	3.24760971516864e-08	SULT6B1	sulfotransferase family	cytosolic	6B	member 1 [Source:HGNC Symbol;Acc:HGNC:33433]
M2AA7;ENSXETG00000003869	-1.66999468405802	0.00435937961263464	NR1D2	nuclear receptor subfamily 1	group D	member 2 [Source:HGNC Symbol;Acc:HGNC:7963]
M06E5;.	-1.66664144902322	2.97968829029586e-30
M696E;.	-1.66352179937285	0.0221773430555569
M100A;ENSXETG00000026658	-1.6622322583682	0.000780843655223126	TNFSF15	tumor necrosis factor (ligand) superfamily	member 15 [Source:HGNC Symbol;Acc:HGNC:11931]
M007F;ENSXETG00000024488	-1.65000767566062	0.00375051813606833
M5765;ENSXETG00000021054	-1.63847515860142	8.2485169404635e-05
M1661;ENSXETG00000003384	-1.61901112016853	2.56412679313934e-08
M3DF1;ENSXETG00000024656	-1.61504210703212	0.000401753052910526	N/A	N/A
M55B3;ENSXETG00000003046	-1.61319190062413	6.0217006466767e-09	FANCM	Fanconi anemia	complementation group M [Source:HGNC Symbol;Acc:HGNC:23168]
M0678;.	-1.61080733433227	7.08392067529185e-05
M0031;.	-1.60914432526411	2.72577863575946e-13
M0CCC;ENSXETG00000025698	-1.60323378112561	5.31571602936016e-15	FAM3D	family with sequence similarity 3	member D [Source:HGNC Symbol;Acc:HGNC:18665]
M638F;ENSXETG00000009402	-1.60183996522032	0.0404308346082117	N/A	N/A
M075A;ENSXETG00000009352	-1.59519176702023	7.51748731629738e-06	LDLR	low density lipoprotein receptor [Source:HGNC Symbol;Acc:HGNC:6547]
M6BC6;ENSXETG00000013561	-1.59159454482614	2.22513299892537e-05
M3F04;ENSXETG00000010832	-1.59078672341986	0.000177932402573945	ROR1	receptor tyrosine kinase-like orphan receptor 1 [Source:HGNC Symbol;Acc:HGNC:10256]
M255C;ENSXETG00000027251	-1.5906859048705	1.50716607580154e-19	N/A	N/A
M1AC5;ENSXETG00000010074	-1.58083894304252	0.000489201952159943	PSPH	phosphoserine phosphatase [Source:HGNC Symbol;Acc:HGNC:9577]
M5559;ENSXETG00000026930	-1.57106661388317	0.0188538816410695
M002D;.	-1.5593892041077	1.27262152038491e-12
M3B37;ENSXETG00000017724	-1.54901523145601	0.0013996328021451	PLXNA2	plexin A2 [Source:HGNC Symbol;Acc:HGNC:9100]
M340F;ENSXETG00000004316	-1.54853921066642	0.000214245351040166
M24A0;ENSXETG00000012091	-1.54059691984926	6.43823662485518e-14	N/A	N/A
M0A3C;ENSXETG00000002028	-1.53282254007882	0.000247151917194674	ULK1	unc-51 like autophagy activating kinase 1 [Source:HGNC Symbol;Acc:HGNC:12558]
M5A61;.	-1.5298931153168	0.0143570797618715
M3A73;ENSXETG00000022934	-1.52943120739324	0.00169533477192843	N/A	N/A
M655C;ENSXETG00000015102	-1.52517723680763	0.00514704814318056	LAMA3	laminin	alpha 3 [Source:HGNC Symbol;Acc:HGNC:6483]
M30E1;ENSXETG00000023610	-1.5238594598442	0.0011788622982992	GHSR	growth hormone secretagogue receptor [Source:HGNC Symbol;Acc:HGNC:4267]
M5101;ENSXETG00000013373	-1.52094256493061	0.0052062694676716
M52A9;.	-1.51954645573134	5.6160914309383e-10
M6C06;ENSXETG00000000326	-1.51660076243498	0.000137885366316299	TMTC1	transmembrane and tetratricopeptide repeat containing 1 [Source:HGNC Symbol;Acc:HGNC:24099]
M27E4;ENSXETG00000026602	-1.51571787495202	1.4519218819932e-15	GSTO1	glutathione S-transferase omega 1 [Source:HGNC Symbol;Acc:HGNC:13312]
M3520;ENSXETG00000004097	-1.5151763602688	2.00045674970482e-17	N/A	N/A
M4E3D;ENSXETG00000002692	-1.51066421023982	4.3588154393264e-05	RELL2	RELT-like 2 [Source:HGNC Symbol;Acc:HGNC:26902]
M2FA0;ENSXETG00000012788	-1.49943376446283	1.00758914283596e-14	PYGB	phosphorylase	glycogen; brain [Source:HGNC Symbol;Acc:HGNC:9723]
M0AD3;ENSXETG00000013237	-1.49521038658026	0.0023523768789839
M5025;ENSXETG00000000831	-1.49250818497396	5.17519012999528e-10	LURAP1L	leucine rich adaptor protein 1-like [Source:HGNC Symbol;Acc:HGNC:31452]
M18E0;ENSXETG00000027806	-1.49202892232728	1.07423271226392e-13	ACOT12	acyl-CoA thioesterase 12 [Source:HGNC Symbol;Acc:HGNC:24436]
M01D6;ENSXETG00000026447	-1.49037542689259	6.08991487090819e-10	UCP2	uncoupling protein 2 (mitochondrial	proton carrier) [Source:HGNC Symbol;Acc:HGNC:12518]
M343B;ENSXETG00000019389	-1.47868528924837	5.6349166704834e-18
M2D53;ENSXETG00000027977	-1.47660137108278	1.4283266926676e-16	N/A	N/A
M0273;ENSXETG00000007499	-1.47469054873316	1.52760134574463e-05	FIGF	c-fos induced growth factor (vascular endothelial growth factor D) [Source:HGNC Symbol;Acc:HGNC:3708]
M0A3B;ENSXETG00000002026	-1.46550762659128	0.033554277584491	MMP17	matrix metallopeptidase 17 (membrane-inserted) [Source:HGNC Symbol;Acc:HGNC:7163]
M32CD;ENSXETG00000018275	-1.46524354538911	3.43620817686428e-08	SLC1A5	solute carrier family 1 (neutral amino acid transporter)	member 5 [Source:HGNC Symbol;Acc:HGNC:10943]
M0B7A;ENSXETG00000017588	-1.46022817430141	1.73030781284613e-23	N/A	N/A
M259D;.	-1.4594369982526	0.0432483926382097
M0FEE;ENSXETG00000019937	-1.45646464219027	4.17363233937624e-05	AGBL2	ATP/GTP binding protein-like 2 [Source:HGNC Symbol;Acc:HGNC:26296]
M255A;ENSXETG00000027254	-1.45302948613748	2.55443512018887e-09	MRPL53	mitochondrial ribosomal protein L53 [Source:HGNC Symbol;Acc:HGNC:16684]
M0DF6;.	-1.44422316576564	3.77246930884934e-07
M4D62;.	-1.44164703791925	0.00178274338238172
M6033;ENSXETG00000023230	-1.43430925240773	0.00125728308700289
M0B88;ENSXETG00000014841	-1.43171350920087	0.033630991623615	HABP4	hyaluronan binding protein 4 [Source:HGNC Symbol;Acc:HGNC:17062]
M1655;ENSXETG00000027260	-1.42565689271437	4.40088237991567e-09	N/A	N/A
M40A9;ENSXETG00000000974	-1.42480973223792	1.72319555822019e-09	NUAK2	NUAK family	SNF1-like kinase	2 [Source:HGNC Symbol;Acc:HGNC:29558]
M4534;.	-1.42430916302911	0.000687711524209965
M0586;ENSXETG00000013415	-1.42415354985907	3.09236064828926e-10	SERHL2	serine hydrolase-like 2 [Source:HGNC Symbol;Acc:HGNC:29446]
M43DC;ENSXETG00000012489	-1.42386667334598	0.00696671404090515	N/A	N/A
M4F5E;ENSXETG00000012047	-1.41792018098701	5.88463221185942e-11	CHN2	chimerin 2 [Source:HGNC Symbol;Acc:HGNC:1944]
M05CA;ENSXETG00000026460	-1.40428879964022	0.00109491654134809	CDH26	cadherin 26 [Source:HGNC Symbol;Acc:HGNC:15902]
M5716;ENSXETG00000020289	-1.40302340627873	2.03095908570262e-07	PDK4	pyruvate dehydrogenase kinase	isozyme 4 [Source:HGNC Symbol;Acc:HGNC:8812]
M6734;ENSXETG00000014811	-1.39245456934606	2.22763840298301e-09	RNF180	ring finger protein 180 [Source:HGNC Symbol;Acc:HGNC:27752]
M0B6D;ENSXETG00000020533	-1.37605433132861	1.42153959251715e-10	GOLM1	golgi membrane protein 1 [Source:HGNC Symbol;Acc:HGNC:15451]
M3B30;.	-1.37495973690383	0.00759457460361305
M28D2;ENSXETG00000012204	-1.35798046855252	0.00138525111123667	GPR137C	G protein-coupled receptor 137C [Source:HGNC Symbol;Acc:HGNC:25445]
M6207;ENSXETG00000024154	-1.35708287410829	0.000859763062930715	STAP2	signal transducing adaptor family member 2 [Source:HGNC Symbol;Acc:HGNC:30430]
M2CAB;ENSXETG00000026960	-1.35391183215866	1.55051047162698e-05	N/A	N/A
M2679;ENSXETG00000020468	-1.34809026352987	0.00406990536709334	PPARGC1A	peroxisome proliferator-activated receptor gamma	coactivator 1 alpha [Source:HGNC Symbol;Acc:HGNC:9237]
M2AA3;ENSXETG00000007272	-1.34745876086561	1.57796789954169e-05	RARB	retinoic acid receptor	beta [Source:HGNC Symbol;Acc:HGNC:9865]
M52F1;ENSXETG00000003895	-1.34512614891506	0.00798016935282149	GPT2	glutamic pyruvate transaminase (alanine aminotransferase) 2 [Source:HGNC Symbol;Acc:HGNC:18062]
M0B61;ENSXETG00000016772	-1.34254836616108	4.15252028718316e-05	FRMD3	FERM domain containing 3 [Source:HGNC Symbol;Acc:HGNC:24125]
M452F;.	-1.34142856604378	0.00304395611613063
M0355;ENSXETG00000013900	-1.33895364966059	0.000166884793333377	TFPI2	tissue factor pathway inhibitor 2 [Source:HGNC Symbol;Acc:HGNC:11761]
M2F03;ENSXETG00000021613	-1.33852147229872	0.000714035788971088	ARID3A	AT rich interactive domain 3A (BRIGHT-like) [Source:HGNC Symbol;Acc:HGNC:3031]
M63DA;.	-1.33493041582866	0.0163513662781076
M3BF7;ENSXETG00000012111	-1.33214121033527	0.0013996328021451	EPB41L1	erythrocyte membrane protein band 4.1-like 1 [Source:HGNC Symbol;Acc:HGNC:3378]
M055B;ENSXETG00000013685	-1.32755443878057	7.57566017991638e-05	CH507-42P11.8	N/A
M6B63;ENSXETG00000016581	-1.32365642778883	8.47925048869907e-10	SLC22A5	solute carrier family 22 (organic cation/carnitine transporter)	member 5 [Source:HGNC Symbol;Acc:HGNC:10969]
M2104;ENSXETG00000007884	-1.3223930294726	4.13047044696028e-09	SULT6B1	sulfotransferase family	cytosolic	6B	member 1 [Source:HGNC Symbol;Acc:HGNC:33433]
M2A26;ENSXETG00000000805	-1.31658503778715	2.25079533342466e-10	AUH	AU RNA binding protein/enoyl-CoA hydratase [Source:HGNC Symbol;Acc:HGNC:890]
M0338;ENSXETG00000003466	-1.31545307564934	0.00567932543870941	CDK14	cyclin-dependent kinase 14 [Source:HGNC Symbol;Acc:HGNC:8883]
M0E04;ENSXETG00000012355	-1.31298637149603	0.0207732368617297	DACH1	dachshund family transcription factor 1 [Source:HGNC Symbol;Acc:HGNC:2663]
M0613;.	-1.31156570309887	1.58687872676247e-06
M2660;ENSXETG00000012727	-1.30672145275597	0.00588021438335855	CREBRF	CREB3 regulatory factor [Source:HGNC Symbol;Acc:HGNC:24050]
M5581;.	-1.30667257217146	0.0208868333061066
M5617;ENSXETG00000010345	-1.30218984051239	4.17363233937624e-05	STX1A	syntaxin 1A (brain) [Source:HGNC Symbol;Acc:HGNC:11433]
M53E3;ENSXETG00000005880	-1.30212010005408	1.1062686098644e-10	HIP1	huntingtin interacting protein 1 [Source:HGNC Symbol;Acc:HGNC:4913]
M6346;.	-1.29766439303745	0.000364491597376007
M43BD;ENSXETG00000002062	-1.29584353007126	3.41740458254466e-06	MGLL	monoglyceride lipase [Source:HGNC Symbol;Acc:HGNC:17038]
M5348;ENSXETG00000026269	-1.2830894311214	0.00018492514172652	AKR1D1	aldo-keto reductase family 1	member D1 [Source:HGNC Symbol;Acc:HGNC:388]
M36EA;ENSXETG00000019626	-1.2805429319877	3.94407307128921e-17	PAH	phenylalanine hydroxylase [Source:HGNC Symbol;Acc:HGNC:8582]
M1FB3;ENSXETG00000015377	-1.28023499650282	1.97671672137091e-06	ITPR3	inositol 1	4	5-trisphosphate receptor	type 3 [Source:HGNC Symbol;Acc:HGNC:6182]
M413E;.	-1.27356213207647	0.00502110888109146
M471A;.	-1.27017638516632	3.77859808225493e-07
M54A1;.	-1.25818876009438	0.002131607815449
M4AAA;.	-1.2543732332547	2.8358950588914e-11
M6C57;ENSXETG00000013665	-1.24816389910574	0.000179520149819378
M5180;ENSXETG00000015542	-1.24215079329616	0.00510776273838516
M4C16;ENSXETG00000004422	-1.24199267880467	2.02328308427434e-08	MYO1A	myosin IA [Source:HGNC Symbol;Acc:HGNC:7595]
M354D;.	-1.24127685100538	0.000128138499215162
M1A11;ENSXETG00000018603	-1.23850202592753	0.00983828793520601	MVK	mevalonate kinase [Source:HGNC Symbol;Acc:HGNC:7530]
M0A91;ENSXETG00000024924	-1.23341112456231	3.49667556523692e-10	GSTT2B	glutathione S-transferase theta 2B (gene/pseudogene) [Source:HGNC Symbol;Acc:HGNC:33437]
M32B4;ENSXETG00000019760	-1.2319708312582	0.0410900911264595	FHL1	four and a half LIM domains 1 [Source:HGNC Symbol;Acc:HGNC:3702]
M46D9;.	-1.23065543497593	0.0155976389138977
M2AC9;.	-1.22262705362541	7.78583379090449e-08
M12CC;.	-1.22087716419035	0.0280527542549712
M0344;ENSXETG00000003421	-1.22083902688828	0.00284298084007546	RBM48	RNA binding motif protein 48 [Source:HGNC Symbol;Acc:HGNC:21785]
M3F22;ENSXETG00000007816	-1.21997560317381	5.02337135245446e-09	ITGA11	integrin	alpha 11 [Source:HGNC Symbol;Acc:HGNC:6136]
M35DF;ENSXETG00000014184	-1.21877362695747	0.00521801286198233	ATXN1	ataxin 1 [Source:HGNC Symbol;Acc:HGNC:10548]
M465B;ENSXETG00000010958	-1.21790521914753	5.09119380780588e-06	ABCC4	ATP-binding cassette	sub-family C (CFTR/MRP)	member 4 [Source:HGNC Symbol;Acc:HGNC:55]
M34AF;ENSXETG00000013827	-1.21733340179301	8.11242609325018e-07	TMEM255B	transmembrane protein 255B [Source:HGNC Symbol;Acc:HGNC:28297]
M4726;ENSXETG00000026165	-1.21271705121017	0.000411309633117667	BBS1	Bardet-Biedl syndrome 1 [Source:HGNC Symbol;Acc:HGNC:966]
M254D;ENSXETG00000007862	-1.21233392272082	9.45161570299496e-05	ZC2HC1A	zinc finger	C2HC-type containing 1A [Source:HGNC Symbol;Acc:HGNC:24277]
M6646;ENSXETG00000003108	-1.21169522336767	7.87088533345554e-05	OSBPL10	oxysterol binding protein-like 10 [Source:HGNC Symbol;Acc:HGNC:16395]
M3DDE;ENSXETG00000023661	-1.20795030196797	0.00339719342415437	FAM13A	family with sequence similarity 13	member A [Source:HGNC Symbol;Acc:HGNC:19367]
M66E1;ENSXETG00000005090	-1.20292430247296	5.6343763821521e-11	PACSIN3	protein kinase C and casein kinase substrate in neurons 3 [Source:HGNC Symbol;Acc:HGNC:8572]
M471D;ENSXETG00000020565	-1.20226985185867	0.00129285588681582	RIN1	Ras and Rab interactor 1 [Source:HGNC Symbol;Acc:HGNC:18749]
M07CC;ENSXETG00000005084	-1.20121208533457	2.42320658185504e-07	HMGCR	3-hydroxy-3-methylglutaryl-CoA reductase [Source:HGNC Symbol;Acc:HGNC:5006]
M4FD5;ENSXETG00000015775	-1.20099019841464	0.0216278761517478	N/A	N/A
M3F7E;ENSXETG00000015201	-1.20096817104291	9.29745747915949e-11	LZTS2	leucine zipper	putative tumor suppressor 2 [Source:HGNC Symbol;Acc:HGNC:29381]
M3D26;ENSXETG00000027292	-1.20086759596598	0.000503998637059393	LIN52	lin-52 DREAM MuvB core complex component [Source:HGNC Symbol;Acc:HGNC:19856]
M3076;.	-1.19821108051805	0.00951465900639733
M4776;ENSXETG00000012975	-1.19817347256602	0.00978767781417965	N/A	N/A
M2810;ENSXETG00000006076	-1.196037136645	5.32631331054679e-05	EFEMP1	EGF containing fibulin-like extracellular matrix protein 1 [Source:HGNC Symbol;Acc:HGNC:3218]
M02EF;.	-1.19218126199235	0.0346277151424615
M35E7;ENSXETG00000005761	-1.19130998022144	5.6160914309383e-10	COL14A1	collagen	type XIV	alpha 1 [Source:HGNC Symbol;Acc:HGNC:2191]
M3C3C;ENSXETG00000007442	-1.18604196233164	2.87374932874839e-10	ARHGAP39	Rho GTPase activating protein 39 [Source:HGNC Symbol;Acc:HGNC:29351]
M1ACE;ENSXETG00000010090	-1.18461524836301	0.000416991840867005	N/A	N/A
M115B;ENSXETG00000024058	-1.17760576557409	1.11145704330852e-07	ALDOB	aldolase B	fructose-bisphosphate [Source:HGNC Symbol;Acc:HGNC:417]
M10C3;ENSXETG00000014232	-1.17698363247193	0.0157472215085114	SEMA3A	sema domain	immunoglobulin domain (Ig)	short basic domain	secreted	(semaphorin) 3A [Source:HGNC Symbol;Acc:HGNC:10723]
M6B64;ENSXETG00000016579	-1.17662466834841	1.20834220352232e-08	PDLIM4	PDZ and LIM domain 4 [Source:HGNC Symbol;Acc:HGNC:16501]
M4321;ENSXETG00000007458	-1.17603460860635	0.00943811001185597	ST8SIA6	ST8 alpha-N-acetyl-neuraminide alpha-2	8-sialyltransferase 6 [Source:HGNC Symbol;Acc:HGNC:23317]
M2F8A;ENSXETG00000003017	-1.1740158965902	7.62486820938467e-06	ACOXL	acyl-CoA oxidase-like [Source:HGNC Symbol;Acc:HGNC:25621]
M5F26;ENSXETG00000005613	-1.17197580835588	0.0050667725819634	OGDHL	oxoglutarate dehydrogenase-like [Source:HGNC Symbol;Acc:HGNC:25590]
M6AA1;ENSXETG00000027213	-1.17105248199168	6.96475805042837e-11
M3F12;ENSXETG00000020369	-1.16367476194228	2.93019697756921e-07	SGIP1	SH3-domain GRB2-like (endophilin) interacting protein 1 [Source:HGNC Symbol;Acc:HGNC:25412]
M145D;ENSXETG00000003280	-1.16255440580406	0.00107545572593459	AGAP10	ArfGAP with GTPase domain	ankyrin repeat and PH domain 10 [Source:HGNC Symbol;Acc:HGNC:23462]
M58D6;ENSXETG00000008526	-1.15751575215678	0.00458188577440506
M4F9A;ENSXETG00000007396	-1.15375525026011	9.15370358973987e-05	IGF2BP3	insulin-like growth factor 2 mRNA binding protein 3 [Source:HGNC Symbol;Acc:HGNC:28868]
M489E;ENSXETG00000027887	-1.15313855026067	1.50907043650713e-10	TRIB2	tribbles pseudokinase 2 [Source:HGNC Symbol;Acc:HGNC:30809]
M6808;ENSXETG00000016057	-1.15227283006219	7.27496067217525e-06	TST	thiosulfate sulfurtransferase (rhodanese) [Source:HGNC Symbol;Acc:HGNC:12388]
M3238;ENSXETG00000006702	-1.1494076256266	8.89779751852577e-11	MYRF	myelin regulatory factor [Source:HGNC Symbol;Acc:HGNC:1181]
M002C;ENSXETG00000016349	-1.14933423949466	3.41757988266348e-07	CYP4B1	cytochrome P450	family 4	subfamily B	polypeptide 1 [Source:HGNC Symbol;Acc:HGNC:2644]
M5811;ENSXETG00000001088	-1.14542577239679	0.00422944386286834	KANSL1L	KAT8 regulatory NSL complex subunit 1-like [Source:HGNC Symbol;Acc:HGNC:26310]
M10A1;ENSXETG00000023265	-1.14448276825084	0.00225523725379757	SLC6A4	solute carrier family 6 (neurotransmitter transporter)	member 4 [Source:HGNC Symbol;Acc:HGNC:11050]
M093B;ENSXETG00000023190	-1.14199551934956	1.59794123437987e-06
M1BF8;ENSXETG00000024632	-1.14115577507216	0.00176567516159772	SOCS3	suppressor of cytokine signaling 3 [Source:HGNC Symbol;Acc:HGNC:19391]
M3DA1;.	-1.14040403426714	0.00631548759841897
M3C71;ENSXETG00000003403	-1.13961573832162	5.62842702057189e-14	ALDH16A1	aldehyde dehydrogenase 16 family	member A1 [Source:HGNC Symbol;Acc:HGNC:28114]
M17FB;ENSXETG00000010658	-1.13925071953292	0.00399410236328463	VDR	vitamin D (1	25- dihydroxyvitamin D3) receptor [Source:HGNC Symbol;Acc:HGNC:12679]
M2F35;ENSXETG00000024588	-1.13829483263104	0.002991072501714	G6PC	glucose-6-phosphatase	catalytic subunit [Source:HGNC Symbol;Acc:HGNC:4056]
M2925;ENSXETG00000009293	-1.13821195514871	0.00156954111497541
M2B21;ENSXETG00000005118	-1.13672691117275	0.000466419420314427	PHYHIPL	phytanoyl-CoA 2-hydroxylase interacting protein-like [Source:HGNC Symbol;Acc:HGNC:29378]
M0C3C;ENSXETG00000021547	-1.13637574686638	0.000314720097340762	USP2	ubiquitin specific peptidase 2 [Source:HGNC Symbol;Acc:HGNC:12618]
M63A9;ENSXETG00000016937	-1.13206370435775	2.98897376141941e-06	SORL1	sortilin-related receptor	L(DLR class) A repeats containing [Source:HGNC Symbol;Acc:HGNC:11185]
M33F4;ENSXETG00000009571	-1.13077518939475	0.0223946762436837	CPXM2	carboxypeptidase X (M14 family)	member 2 [Source:HGNC Symbol;Acc:HGNC:26977]
M0378;ENSXETG00000002609	-1.1274679583978	0.000364491597376007	SVEP1	sushi	von Willebrand factor type A	EGF and pentraxin domain containing 1 [Source:HGNC Symbol;Acc:HGNC:15985]
M0340;ENSXETG00000003432	-1.12717138304465	0.00235077523201938	CYP51A1	cytochrome P450	family 51	subfamily A	polypeptide 1 [Source:HGNC Symbol;Acc:HGNC:2649]
M667F;ENSXETG00000015719	-1.12577082260758	0.0157207007981068
M6412;ENSXETG00000001023	-1.12210623144758	0.0493789092641973	CRY2	cryptochrome circadian clock 2 [Source:HGNC Symbol;Acc:HGNC:2385]
M66F7;ENSXETG00000017460	-1.12169969891288	0.0017795022319486	N/A	N/A
M21F6;ENSXETG00000017977	-1.11582263566594	0.0143981466269863
M2993;ENSXETG00000005973	-1.11572116151131	0.00450073241886648	N/A	N/A
M333F;ENSXETG00000020945	-1.11561900397127	0.00018579117605062	IFT81	intraflagellar transport 81 [Source:HGNC Symbol;Acc:HGNC:14313]
M5A9C;ENSXETG00000013378	-1.11490109036563	8.40968221995581e-07
M2F34;ENSXETG00000013641	-1.11034122056642	6.55907240444188e-08
M23B8;.	-1.10501473940727	3.43669638831191e-06
M45B4;ENSXETG00000001727	-1.1043934729046	4.73117033621497e-08	FAM105A	family with sequence similarity 105	member A [Source:HGNC Symbol;Acc:HGNC:25629]
M35EB;ENSXETG00000005764	-1.10411809014361	2.38363987778283e-07	DEPTOR	DEP domain containing MTOR-interacting protein [Source:HGNC Symbol;Acc:HGNC:22953]
M34AE;ENSXETG00000013828	-1.10193392117975	9.82715606570801e-09	GAS6	growth arrest-specific 6 [Source:HGNC Symbol;Acc:HGNC:4168]
M3A8A;ENSXETG00000017823	-1.10014020974176	8.6925709411199e-05	PLXNB1	plexin B1 [Source:HGNC Symbol;Acc:HGNC:9103]
M5ACA;ENSXETG00000005436	-1.09831330526443	6.72462060944927e-10	DUS2	dihydrouridine synthase 2 [Source:HGNC Symbol;Acc:HGNC:26014]
M4188;.	-1.09261313213363	0.000129714144487374
M5E5A;.	-1.08936608211746	0.0155976389138977
M4812;ENSXETG00000025829	-1.08154644945779	0.0180470453305008
M6A64;.	-1.07864454855432	0.00941928944011609
M61DE;ENSXETG00000004467	-1.0772653344903	0.00011492921911815	LPL	lipoprotein lipase [Source:HGNC Symbol;Acc:HGNC:6677]
M15EC;ENSXETG00000007703	-1.07310919517225	0.0451463836666575	SLC6A8	solute carrier family 6 (neurotransmitter transporter)	member 8 [Source:HGNC Symbol;Acc:HGNC:11055]
M57DD;.	-1.0714940153415	0.0166757296004374
M1D3D;ENSXETG00000018203	-1.06987232012508	0.0373521070156998	TP53I3	tumor protein p53 inducible protein 3 [Source:HGNC Symbol;Acc:HGNC:19373]
M3908;ENSXETG00000022439	-1.06949509271958	0.0281622545377101	PIR	pirin (iron-binding nuclear protein) [Source:HGNC Symbol;Acc:HGNC:30048]
M04AF;.	-1.06945434182093	0.00253029550058866
M352B;ENSXETG00000021968	-1.0662030661509	4.97852040320976e-09
M3AC3;ENSXETG00000000289	-1.06212560198812	0.0427015253117192	BMF	Bcl2 modifying factor [Source:HGNC Symbol;Acc:HGNC:24132]
M4884;ENSXETG00000024080	-1.05996127690458	2.10144716124402e-06	CCHCR1	coiled-coil alpha-helical rod protein 1 [Source:HGNC Symbol;Acc:HGNC:13930]
M3E22;ENSXETG00000017499	-1.05863578708327	3.97762898577706e-08	TRIB1	tribbles pseudokinase 1 [Source:HGNC Symbol;Acc:HGNC:16891]
M1D9F;ENSXETG00000019027	-1.05388737678909	0.035610930975804	PNPLA2	patatin-like phospholipase domain containing 2 [Source:HGNC Symbol;Acc:HGNC:30802]
M2618;ENSXETG00000005731	-1.0526045511977	6.06682857536392e-05
M5A3C;ENSXETG00000008014	-1.04958912512122	0.00192971473439435	N/A	N/A
M6347;.	-1.04743675231046	0.00294047349356579
M3DEA;.	-1.04563387441611	0.000287103314214175
M6095;ENSXETG00000019336	-1.04548766305757	0.000585414048594441	ZRANB3	zinc finger	RAN-binding domain containing 3 [Source:HGNC Symbol;Acc:HGNC:25249]
M57F4;.	-1.03975201435587	0.00684585555468411
M1B29;ENSXETG00000016227	-1.03969921321007	4.36875678314003e-12
M5B47;.	-1.0389258392402	0.00475481967327814
M2CB1;ENSXETG00000003623	-1.0360582085918	0.000957275335127023	PSAT1	phosphoserine aminotransferase 1 [Source:HGNC Symbol;Acc:HGNC:19129]
M4621;ENSXETG00000018751	-1.03450820142949	0.000413643088033536	ALDH1A3	aldehyde dehydrogenase 1 family	member A3 [Source:HGNC Symbol;Acc:HGNC:409]
M33C7;ENSXETG00000019353	-1.03298597138619	7.96853399657141e-05	CADM3	cell adhesion molecule 3 [Source:HGNC Symbol;Acc:HGNC:17601]
M5405;ENSXETG00000021479	-1.03195674983229	3.95053884498973e-11	SLC16A7	solute carrier family 16 (monocarboxylate transporter)	member 7 [Source:HGNC Symbol;Acc:HGNC:10928]
M275B;ENSXETG00000002922	-1.03016485981044	0.0160847096004333	N/A	N/A
M48E8;ENSXETG00000018719	-1.02975113018154	0.00321475162274961	ITPR3	inositol 1	4	5-trisphosphate receptor	type 3 [Source:HGNC Symbol;Acc:HGNC:6182]
M5375;.	-1.02460029527916	0.00548175687981401
M06FE;ENSXETG00000020484	-1.02293720964653	0.000232865448060596	ZFYVE28	zinc finger	FYVE domain containing 28 [Source:HGNC Symbol;Acc:HGNC:29334]
M4B7D;ENSXETG00000003405	-1.02146678672014	0.0267492112062831	SLIT1	slit homolog 1 (Drosophila) [Source:HGNC Symbol;Acc:HGNC:11085]
M6A0E;ENSXETG00000016146	-1.01851942006322	0.0147311785199808
M26F9;ENSXETG00000016210	-1.01581605207152	5.96440757997796e-11
M46DA;ENSXETG00000021173	-1.01452371738136	0.00297152173970088	NCOA1	nuclear receptor coactivator 1 [Source:HGNC Symbol;Acc:HGNC:7668]
M2E94;ENSXETG00000022763	-1.00931449888863	3.6224647069651e-06
M0C81;ENSXETG00000008268	-1.00906527885608	0.00661299865417258	MBOAT2	membrane bound O-acyltransferase domain containing 2 [Source:HGNC Symbol;Acc:HGNC:25193]
M2DE4;ENSXETG00000021042	-1.00879819589585	0.00939149925580189	FGFRL1	fibroblast growth factor receptor-like 1 [Source:HGNC Symbol;Acc:HGNC:3693]
M6946;ENSXETG00000005849	-1.00634396182123	0.00244889088221769	LIPH	lipase	member H [Source:HGNC Symbol;Acc:HGNC:18483]
M126C;ENSXETG00000027253	-1.00590065960914	0.0161485573683189
M37CB;ENSXETG00000006402	-0.997626453291561	0.0314419669527728	CCNG2	cyclin G2 [Source:HGNC Symbol;Acc:HGNC:1593]
M4881;ENSXETG00000024078	-0.996871303976151	0.0420887904868306	HSPA1A	heat shock 70kDa protein 1A [Source:HGNC Symbol;Acc:HGNC:5232]
M1286;ENSXETG00000025423	-0.996654394234395	4.52648083759986e-06	N/A	N/A
M1895;ENSXETG00000015059	-0.996238213794744	0.0261612547871805
M2992;ENSXETG00000011668	-0.995308098657023	5.33607616939971e-05	HECA	headcase homolog (Drosophila) [Source:HGNC Symbol;Acc:HGNC:21041]
M255E;.	-0.993007233427722	0.0430829680577893
M2D2C;ENSXETG00000010700	-0.992218776813497	0.0304663986018537	CCDC83	coiled-coil domain containing 83 [Source:HGNC Symbol;Acc:HGNC:28535]
M4CB9;ENSXETG00000007622	-0.986464278653587	3.34975678316003e-07	KLHL25	kelch-like family member 25 [Source:HGNC Symbol;Acc:HGNC:25732]
M0345;ENSXETG00000003420	-0.985160954539455	7.46127623524779e-09	PEX1	peroxisomal biogenesis factor 1 [Source:HGNC Symbol;Acc:HGNC:8850]
M5319;ENSXETG00000009388	-0.983942065720578	1.41566217098754e-05	FBXW7	F-box and WD repeat domain containing 7	E3 ubiquitin protein ligase [Source:HGNC Symbol;Acc:HGNC:16712]
M46A1;ENSXETG00000018741	-0.982526620728766	0.0486561089808437	MASTL	microtubule associated serine/threonine kinase-like [Source:HGNC Symbol;Acc:HGNC:19042]
M1FF0;ENSXETG00000001449	-0.982221501633748	5.60480083243989e-05	IRAK2	interleukin-1 receptor-associated kinase 2 [Source:HGNC Symbol;Acc:HGNC:6113]
M37ED;ENSXETG00000008509	-0.979832968888252	3.1715394683339e-05	UEVLD	UEV and lactate/malate dehyrogenase domains [Source:HGNC Symbol;Acc:HGNC:30866]
M1714;ENSXETG00000001682	-0.978309566229287	0.0232753159188971	TJP2	tight junction protein 2 [Source:HGNC Symbol;Acc:HGNC:11828]
M0641;ENSXETG00000018121	-0.978026467393153	0.0376391269736147	PFKFB3	6-phosphofructo-2-kinase/fructose-2	6-biphosphatase 3 [Source:HGNC Symbol;Acc:HGNC:8874]
M025A;ENSXETG00000021466	-0.977260015943763	0.0181542954721183	CHL1	cell adhesion molecule L1-like [Source:HGNC Symbol;Acc:HGNC:1939]
M39E5;ENSXETG00000011560	-0.976479345471742	0.00646699201557022	FOXP2	forkhead box P2 [Source:HGNC Symbol;Acc:HGNC:13875]
M2D54;ENSXETG00000015831	-0.975963857056171	0.000267571567037273	TNIP1	TNFAIP3 interacting protein 1 [Source:HGNC Symbol;Acc:HGNC:16903]
M6061;ENSXETG00000013846	-0.974562041297601	1.71560168514313e-05	CYP27A1	cytochrome P450	family 27	subfamily A	polypeptide 1 [Source:HGNC Symbol;Acc:HGNC:2605]
M160A;ENSXETG00000022007	-0.974487275873102	3.07365504779065e-07	FPGS	folylpolyglutamate synthase [Source:HGNC Symbol;Acc:HGNC:3824]
M529B;ENSXETG00000003092	-0.974437324962702	0.00794949128642813	COL24A1	collagen	type XXIV	alpha 1 [Source:HGNC Symbol;Acc:HGNC:20821]
M2B5E;ENSXETG00000018041	-0.973569715402488	0.0380853931049019	KCNMA1	potassium channel	calcium activated large conductance subfamily M alpha	member 1 [Source:HGNC Symbol;Acc:HGNC:6284]
M6DDF;ENSXETG00000026355	-0.972117061850237	1.8499786186778e-05	AKAP12	A kinase (PRKA) anchor protein 12 [Source:HGNC Symbol;Acc:HGNC:370]
M6B73;.	-0.972021250851311	0.0103782559439779
M4638;.	-0.971465819374921	8.26367047441183e-10
M2B19;ENSXETG00000005113	-0.970525201054473	1.04210885977851e-05	IPMK	inositol polyphosphate multikinase [Source:HGNC Symbol;Acc:HGNC:20739]
M2C4C;ENSXETG00000015931	-0.969939035802382	0.0497478323075084	SLC9A3R2	solute carrier family 9	subfamily A (NHE3	cation proton antiporter 3)	member 3 regulator 2 [Source:HGNC Symbol;Acc:HGNC:11076]
M3683;ENSXETG00000009054	-0.969067116197652	2.60313668043069e-05	CYB5R2	cytochrome b5 reductase 2 [Source:HGNC Symbol;Acc:HGNC:24376]
M2AAC;ENSXETG00000026974	-0.965144871098647	0.000650289552910056	UBE2E2	ubiquitin-conjugating enzyme E2E 2 [Source:HGNC Symbol;Acc:HGNC:12478]
M68EC;ENSXETG00000015547	-0.962782508588614	2.18720156963982e-10	CAMK2D	calcium/calmodulin-dependent protein kinase II delta [Source:HGNC Symbol;Acc:HGNC:1462]
M2E9E;.	-0.961653522171292	1.79192948680705e-05
M6625;ENSXETG00000021599	-0.96151029861251	0.0131479332779663	UNKL	unkempt family zinc finger-like [Source:HGNC Symbol;Acc:HGNC:14184]
M2D3F;ENSXETG00000010734	-0.960039394377002	0.00392262408966262	FCHSD2	FCH and double SH3 domains 2 [Source:HGNC Symbol;Acc:HGNC:29114]
M440E;.	-0.956427614360308	0.0170579555459052
M2476;ENSXETG00000015490	-0.953720110830921	3.30673024906007e-05	N/A	N/A
M41F9;ENSXETG00000001604	-0.952437960889988	0.00177288955848047	N/A	N/A
M4911;ENSXETG00000005931	-0.950303425338266	1.05879875388415e-05	PTPRU	protein tyrosine phosphatase	receptor type	U [Source:HGNC Symbol;Acc:HGNC:9683]
M0FBE;ENSXETG00000007789	-0.949745107346056	6.97474925864884e-09
M303F;ENSXETG00000001642	-0.947402119440563	0.00111930771404762	N/A	N/A
M4532;.	-0.945261109889631	0.0307134936620774
M5EFC;ENSXETG00000000644	-0.945118435455714	2.32040969774855e-06
M5696;.	-0.944047566757631	0.00475398428222309
M0543;ENSXETG00000022526	-0.943932674018888	2.28309851197328e-05
M4D61;ENSXETG00000018927	-0.943659477428012	4.24949303643501e-05	PPP2R3A	protein phosphatase 2	regulatory subunit B''	alpha [Source:HGNC Symbol;Acc:HGNC:9307]
M574E;ENSXETG00000022938	-0.942823292609028	2.11948745871522e-06	ISYNA1	inositol-3-phosphate synthase 1 [Source:HGNC Symbol;Acc:HGNC:29821]
M2CB4;ENSXETG00000003621	-0.940867155877424	1.59794123437987e-06	GNAQ	guanine nucleotide binding protein (G protein)	q polypeptide [Source:HGNC Symbol;Acc:HGNC:4390]
M699A;ENSXETG00000022803	-0.937344008922786	1.78502298201077e-07	FOXK2	forkhead box K2 [Source:HGNC Symbol;Acc:HGNC:6036]
M4545;ENSXETG00000024094	-0.937272786062241	0.000438739648832825	CIITA	class II	major histocompatibility complex	transactivator [Source:HGNC Symbol;Acc:HGNC:7067]
M3C23;ENSXETG00000021431	-0.937247623774977	0.0191880828999548	CBFA2T2	core-binding factor	runt domain	alpha subunit 2; translocated to	2 [Source:HGNC Symbol;Acc:HGNC:1536]
M4883;ENSXETG00000024079	-0.936534289397066	0.0102489379447168	TCF19	transcription factor 19 [Source:HGNC Symbol;Acc:HGNC:11629]
M0025;ENSXETG00000016357	-0.934306771252424	5.88093849530461e-07	MKNK1	MAP kinase interacting serine/threonine kinase 1 [Source:HGNC Symbol;Acc:HGNC:7110]
M62DA;ENSXETG00000016928	-0.933525092355384	0.000114466923891929	STARD13	StAR-related lipid transfer (START) domain containing 13 [Source:HGNC Symbol;Acc:HGNC:19164]
M3DF8;ENSXETG00000020332	-0.932396716151436	0.00631548759841897	CD38	CD38 molecule [Source:HGNC Symbol;Acc:HGNC:1667]
M0FBD;.	-0.929657784872934	0.0271882955818448
M17AA;ENSXETG00000016901	-0.927709984497369	4.80007606000977e-07
M203C;ENSXETG00000012748	-0.927666002848184	0.00277113526984561	HSPA12B	heat shock 70kD protein 12B [Source:HGNC Symbol;Acc:HGNC:16193]
M62F7;.	-0.927248224751257	0.0113389292482587
M4D97;.	-0.926593095555571	0.0110733193500197
M5B4D;ENSXETG00000008282	-0.925687892126757	0.00712446590463128	SLC27A6	solute carrier family 27 (fatty acid transporter)	member 6 [Source:HGNC Symbol;Acc:HGNC:11000]
M0AF0;ENSXETG00000012622	-0.922974896721549	1.43750871352246e-05	N/A	N/A
M2AAF;ENSXETG00000014010	-0.919738858478883	0.0344068217623063	N/A	N/A
M4B2E;.	-0.919314506165494	0.00115206990616604
M2F78;.	-0.918419767440709	8.12070499810203e-05
M0215;.	-0.917271156591519	2.13879080911018e-05
M4282;ENSXETG00000017139	-0.914221415675979	0.00719824817287112	SOX13	SRY (sex determining region Y)-box 13 [Source:HGNC Symbol;Acc:HGNC:11192]
M57F3;ENSXETG00000001968	-0.913708226773481	0.0194971381880381
M3B1C;ENSXETG00000021589	-0.909669005813785	7.00286788378952e-09	TSR3	TSR3	20S rRNA accumulation	homolog (S. cerevisiae) [Source:HGNC Symbol;Acc:HGNC:14175]
M44E6;ENSXETG00000025660	-0.907460387084313	1.05522277997295e-05
M1914;ENSXETG00000024477	-0.906324420505923	0.00539444470217729	N/A	N/A
M68B8;.	-0.905462935904211	0.00141603355416775
M2DDA;ENSXETG00000001936	-0.904644687483282	0.0156959492467105
M3C82;.	-0.90301092352453	0.0181502781649597
M0080;ENSXETG00000020010	-0.90289205458244	0.000151527717878348	DHCR24	24-dehydrocholesterol reductase [Source:HGNC Symbol;Acc:HGNC:2859]
M1E44;ENSXETG00000002978	-0.902724670741312	0.00663426866911868
M326A;ENSXETG00000018610	-0.90215556954696	4.13724286007769e-09	GK	glycerol kinase [Source:HGNC Symbol;Acc:HGNC:4289]
M38FB;ENSXETG00000011518	-0.90052042262781	0.00147777790023922	SLC6A6	solute carrier family 6 (neurotransmitter transporter)	member 6 [Source:HGNC Symbol;Acc:HGNC:11052]
M3DC8;ENSXETG00000001225	-0.895228747380711	0.0392271621967031
M3234;ENSXETG00000006704	-0.894988668496539	0.000550485603788131
M63EC;ENSXETG00000003980	-0.894665458546677	6.43385345012587e-05	DDB2	damage-specific DNA binding protein 2	48kDa [Source:HGNC Symbol;Acc:HGNC:2718]
M1970;ENSXETG00000013344	-0.8933219938021	5.15477536555468e-07	CERS5	ceramide synthase 5 [Source:HGNC Symbol;Acc:HGNC:23749]
M235A;ENSXETG00000017935	-0.887920375864427	0.0133710333248059
M0782;ENSXETG00000012713	-0.887146288695754	0.0220496661217676
M6BC8;ENSXETG00000025565	-0.885253847042855	1.82275543870131e-07	N/A	N/A
M1704;ENSXETG00000014370	-0.885229325299216	1.36711430742441e-08
M082D;ENSXETG00000021628	-0.87874825403733	0.0264893655177578
M63A8;ENSXETG00000016936	-0.878566401507561	0.00447591592430231	N/A	N/A
M1AD6;ENSXETG00000010109	-0.878150060347268	0.0111843254713902	WBSCR17	Williams-Beuren syndrome chromosome region 17 [Source:HGNC Symbol;Acc:HGNC:16347]
M2A63;ENSXETG00000018387	-0.87781516688119	2.3954488236025e-05	N/A	N/A
M2D5A;.	-0.876340781666209	0.00937715138519367
M6CB9;ENSXETG00000014667	-0.872838948590278	1.42115209166029e-06	ESRP1	epithelial splicing regulatory protein 1 [Source:HGNC Symbol;Acc:HGNC:25966]
M6773;ENSXETG00000008803	-0.871366986381273	0.00138464611598096	ATF5	activating transcription factor 5 [Source:HGNC Symbol;Acc:HGNC:790]
M1CC2;.	-0.871313094497851	0.0279980316199214
M176D;ENSXETG00000007320	-0.869119223142687	0.000110785302748345	SEMA3B	sema domain	immunoglobulin domain (Ig)	short basic domain	secreted	(semaphorin) 3B [Source:HGNC Symbol;Acc:HGNC:10724]
M0AA3;ENSXETG00000004225	-0.86818208207279	1.80575172800607e-05	UPB1	ureidopropionase	beta [Source:HGNC Symbol;Acc:HGNC:16297]
M607B;.	-0.868125851205668	1.31984255019067e-06
M342B;ENSXETG00000019402	-0.867416579853113	6.70908437710211e-07
M1DDD;.	-0.86705660875813	0.000451766334491355
M30FC;ENSXETG00000004339	-0.866999568097892	0.00060800144772354	FAHD2A	fumarylacetoacetate hydrolase domain containing 2A [Source:HGNC Symbol;Acc:HGNC:24252]
M3E8C;ENSXETG00000023097	-0.866644131334346	9.87910628251084e-06	N/A	N/A
M1474;.	-0.865203629011855	9.47789919451492e-05
M406B;.	-0.863195147679309	0.0138923135057303
M19B2;ENSXETG00000017148	-0.861902039043091	0.0441702075124921	COL13A1	collagen	type XIII	alpha 1 [Source:HGNC Symbol;Acc:HGNC:2190]
M3019;ENSXETG00000023319	-0.860365542396295	3.24419365191949e-05	TM7SF2	transmembrane 7 superfamily member 2 [Source:HGNC Symbol;Acc:HGNC:11863]
M179C;ENSXETG00000014933	-0.860148854187229	0.0138653359720373	TBC1D9	TBC1 domain family	member 9 (with GRAM domain) [Source:HGNC Symbol;Acc:HGNC:21710]
M223C;ENSXETG00000001763	-0.859101458041523	9.82266730951739e-08	AGRN	agrin [Source:HGNC Symbol;Acc:HGNC:329]
M2D81;ENSXETG00000008115	-0.858266146369456	0.00960024631095242	IGSF9	immunoglobulin superfamily	member 9 [Source:HGNC Symbol;Acc:HGNC:18132]
M6376;ENSXETG00000012849	-0.857825299168595	9.62855878105295e-07	TPRG1	tumor protein p63 regulated 1 [Source:HGNC Symbol;Acc:HGNC:24759]
M12A3;ENSXETG00000026585	-0.852770835643714	7.40922720473177e-06	NUDT10	nudix (nucleoside diphosphate linked moiety X)-type motif 10 [Source:HGNC Symbol;Acc:HGNC:17621]
M6695;.	-0.852516767694511	0.00416480585239661
M4D69;.	-0.849934321219738	0.0317798072535637
M52E3;ENSXETG00000008089	-0.843885412142716	1.14651790140742e-06	LONP2	lon peptidase 2	peroxisomal [Source:HGNC Symbol;Acc:HGNC:20598]
M182D;ENSXETG00000022805	-0.842810630308629	0.000132171239011923	PGM2L1	phosphoglucomutase 2-like 1 [Source:HGNC Symbol;Acc:HGNC:20898]
M2CE0;ENSXETG00000009781	-0.842801689590597	0.00168142405978021	TAGAP	T-cell activation RhoGTPase activating protein [Source:HGNC Symbol;Acc:HGNC:15669]
M3AFE;ENSXETG00000018104	-0.840120649104618	0.0155402885550937	FMN1	formin 1 [Source:HGNC Symbol;Acc:HGNC:3768]
M59C4;ENSXETG00000017030	-0.839746198413351	2.09356637329779e-06	DAAM1	dishevelled associated activator of morphogenesis 1 [Source:HGNC Symbol;Acc:HGNC:18142]
M47A0;ENSXETG00000024000	-0.838644943686877	0.000294762533899088
M2A0F;ENSXETG00000019555	-0.837077771448706	0.00186945373380967	N/A	N/A
M3093;.	-0.836643029709879	0.00106228796833839
M3302;ENSXETG00000012858	-0.834580950968289	0.00254783425429464	DEGS2	delta(4)-desaturase	sphingolipid 2 [Source:HGNC Symbol;Acc:HGNC:20113]
M6CC1;ENSXETG00000025921	-0.831327937210911	0.000338066903495933	PDP1	pyruvate dehyrogenase phosphatase catalytic subunit 1 [Source:HGNC Symbol;Acc:HGNC:9279]
M16A7;ENSXETG00000007073	-0.829799487014776	0.00165729152023737	CCDC82	coiled-coil domain containing 82 [Source:HGNC Symbol;Acc:HGNC:26282]
M33FE;ENSXETG00000008945	-0.829315665859009	1.31604520352458e-05	DHCR7	7-dehydrocholesterol reductase [Source:HGNC Symbol;Acc:HGNC:2860]
M4723;ENSXETG00000020574	-0.827478828762537	0.00238735840109418	MRPL11	mitochondrial ribosomal protein L11 [Source:HGNC Symbol;Acc:HGNC:14042]
M2968;ENSXETG00000007231	-0.827102969660785	7.08392067529185e-05	FGFR4	fibroblast growth factor receptor 4 [Source:HGNC Symbol;Acc:HGNC:3691]
M1674;ENSXETG00000027237	-0.8267657580502	0.00192224955902157	HEXIM1	hexamethylene bis-acetamide inducible 1 [Source:HGNC Symbol;Acc:HGNC:24953]
M6C23;.	-0.826089640578687	5.1852365334577e-07
M2CF6;ENSXETG00000014242	-0.824583625912872	0.000218656700106451	MECP2	methyl CpG binding protein 2 [Source:HGNC Symbol;Acc:HGNC:6990]
M3D5C;ENSXETG00000010087	-0.823398108030052	0.000149385639025103	KMT2A	lysine (K)-specific methyltransferase 2A [Source:HGNC Symbol;Acc:HGNC:7132]
M3C3D;.	-0.823200931445548	0.000691780203835187
M052F;.	-0.822612899480702	0.0471248634918697
M235D;.	-0.822582778731954	0.0332431177366586
M5AFE;ENSXETG00000005003	-0.822341375495827	8.68750239266576e-06	GYG2	glycogenin 2 [Source:HGNC Symbol;Acc:HGNC:4700]
M209D;.	-0.822167694490134	6.25233111159751e-07
M4757;ENSXETG00000013130	-0.820244539346928	0.000535633717719521	MAGI1	membrane associated guanylate kinase	WW and PDZ domain containing 1 [Source:HGNC Symbol;Acc:HGNC:946]
M2263;ENSXETG00000012407	-0.819329467077963	0.0420930370679221	PARD3B	par-3 family cell polarity regulator beta [Source:HGNC Symbol;Acc:HGNC:14446]
M4E74;ENSXETG00000008249	-0.816619412165719	0.00409573744292632	N/A	N/A
M6449;ENSXETG00000019686	-0.815034828875817	3.72627516847466e-05	TUB	tubby bipartite transcription factor [Source:HGNC Symbol;Acc:HGNC:12406]
M5C15;ENSXETG00000022463	-0.812614753789514	1.02549623692171e-05	N/A	N/A
M228F;.	-0.810883545270251	0.0476668107169535
M4EB3;ENSXETG00000012149	-0.810325468268231	2.65130223448932e-07
M6840;ENSXETG00000010814	-0.806639699998717	1.06267961888431e-06	ALAS1	5'-aminolevulinate synthase 1 [Source:HGNC Symbol;Acc:HGNC:396]
M6BB6;ENSXETG00000013518	-0.806051148004476	0.00434560726442291
M0DC9;ENSXETG00000002549	-0.805592832780533	0.0394111815861187
M3210;ENSXETG00000027010	-0.805128001493085	0.00287708407826783
M68F9;ENSXETG00000004044	-0.804261756804882	0.0192504856822972	USP53	ubiquitin specific peptidase 53 [Source:HGNC Symbol;Acc:HGNC:29255]
M6CF7;ENSXETG00000005950	-0.802540365257797	4.3126842528713e-05	PM20D1	peptidase M20 domain containing 1 [Source:HGNC Symbol;Acc:HGNC:26518]
M2922;ENSXETG00000002750	-0.802442373683624	0.0136835364294252	SLC3A1	solute carrier family 3 (amino acid transporter heavy chain)	member 1 [Source:HGNC Symbol;Acc:HGNC:11025]
M5DC1;ENSXETG00000005008	-0.798298164284629	0.0023972407958881	N/A	N/A
M6B5F;ENSXETG00000016586	-0.79506267634029	0.0114546322645367	IRF1	interferon regulatory factor 1 [Source:HGNC Symbol;Acc:HGNC:6116]
M26C8;ENSXETG00000019215	-0.794520110487102	0.00475398428222309	HPGDS	hematopoietic prostaglandin D synthase [Source:HGNC Symbol;Acc:HGNC:17890]
M2CB3;ENSXETG00000026959	-0.794499266690525	0.0128287868763637	N/A	N/A
M40AA;ENSXETG00000000976	-0.794409782148192	0.000748154146690122	KLHDC8A	kelch domain containing 8A [Source:HGNC Symbol;Acc:HGNC:25573]
M2820;ENSXETG00000002532	-0.794154680514624	0.0125247447209532
M5304;ENSXETG00000022415	-0.791799949723434	2.26756878488791e-05
M52F2;ENSXETG00000003894	-0.791615972513815	0.0013615131357154	C16ORF87	chromosome 16 open reading frame 87 [Source:HGNC Symbol;Acc:HGNC:33754]
M53D3;ENSXETG00000001544	-0.790752434185618	0.00490968234346348	N/A	N/A
M1065;ENSXETG00000019578	-0.790489217096989	0.0022278576942902	VAV2	vav 2 guanine nucleotide exchange factor [Source:HGNC Symbol;Acc:HGNC:12658]
M06BB;ENSXETG00000014111	-0.790399317356114	4.41865645726215e-05	NPNT	nephronectin [Source:HGNC Symbol;Acc:HGNC:27405]
M558C;ENSXETG00000000693	-0.789474641822903	0.0135785324135415	SOX7	SRY (sex determining region Y)-box 7 [Source:HGNC Symbol;Acc:HGNC:18196]
M6C88;ENSXETG00000012246	-0.78686514172606	0.00312773934821909	FGD4	FYVE	RhoGEF and PH domain containing 4 [Source:HGNC Symbol;Acc:HGNC:19125]
M0189;ENSXETG00000009446	-0.786107752931022	1.89126629638948e-05	SUOX	sulfite oxidase [Source:HGNC Symbol;Acc:HGNC:11460]
M091B;ENSXETG00000005526	-0.785775085210754	0.0466296306344678	SLC7A3	solute carrier family 7 (cationic amino acid transporter	y+ system)	member 3 [Source:HGNC Symbol;Acc:HGNC:11061]
M2814;ENSXETG00000006071	-0.784619618562056	0.00555331429811472	CFAP36	cilia and flagella associated protein 36 [Source:HGNC Symbol;Acc:HGNC:30540]
M6362;ENSXETG00000019405	-0.783738993086199	7.43129953097745e-05
M5BB1;ENSXETG00000023013	-0.781649148630462	0.00162129140454663	KIAA1107	KIAA1107 [Source:HGNC Symbol;Acc:HGNC:29192]
M62DE;ENSXETG00000017009	-0.780835544021492	4.11192639253853e-05	N4BP2L1	NEDD4 binding protein 2-like 1 [Source:HGNC Symbol;Acc:HGNC:25037]
M6774;ENSXETG00000008804	-0.780483546792315	5.15261510449323e-06	ATF5	activating transcription factor 5 [Source:HGNC Symbol;Acc:HGNC:790]
M378D;ENSXETG00000022376	-0.779882123541214	0.0302140380380082	TAOK3	TAO kinase 3 [Source:HGNC Symbol;Acc:HGNC:18133]
M31D4;.	-0.779249913174828	0.000624238455010033
M51C2;.	-0.779244082438591	0.035459108584459
M287B;ENSXETG00000008826	-0.778031620539652	0.000361960007391374	PDLIM1	PDZ and LIM domain 1 [Source:HGNC Symbol;Acc:HGNC:2067]
M3D14;.	-0.776791984242792	0.0318673961673975
M3DC7;ENSXETG00000011465	-0.774924512362428	0.0202122836920388	ZC3H12A	zinc finger CCCH-type containing 12A [Source:HGNC Symbol;Acc:HGNC:26259]
M3DEE;ENSXETG00000020341	-0.772449736701555	0.000328781150165008	QDPR	quinoid dihydropteridine reductase [Source:HGNC Symbol;Acc:HGNC:9752]
M6A16;ENSXETG00000016151	-0.770808038622664	9.65569058046756e-06	POLE	polymerase (DNA directed)	epsilon	catalytic subunit [Source:HGNC Symbol;Acc:HGNC:9177]
M5352;ENSXETG00000014433	-0.769902997217725	0.00326296808656128	TBXAS1	thromboxane A synthase 1 (platelet) [Source:HGNC Symbol;Acc:HGNC:11609]
M659E;ENSXETG00000005452	-0.769393146322853	0.0246479843600435	N/A	N/A
M2B1B;ENSXETG00000005114	-0.765510618229471	3.97994461068689e-05	CISD1	CDGSH iron sulfur domain 1 [Source:HGNC Symbol;Acc:HGNC:30880]
M0510;ENSXETG00000014427	-0.76424845071084	6.88246332663747e-06	SLC30A1	solute carrier family 30 (zinc transporter)	member 1 [Source:HGNC Symbol;Acc:HGNC:11012]
M2525;.	-0.762944942187445	0.0132112470553268
M1C81;ENSXETG00000019540	-0.762733060043986	8.32848346996288e-06	SPHK1	sphingosine kinase 1 [Source:HGNC Symbol;Acc:HGNC:11240]
M1E25;ENSXETG00000019672	-0.761960701438713	0.000439780094879416	SPIRE1	spire-type actin nucleation factor 1 [Source:HGNC Symbol;Acc:HGNC:30622]
M3A02;ENSXETG00000025629	-0.761107652582421	2.13879080911018e-05	CMBL	carboxymethylenebutenolidase homolog (Pseudomonas) [Source:HGNC Symbol;Acc:HGNC:25090]
M4313;ENSXETG00000018052	-0.757013233542182	0.0143406680051166	PEAR1	platelet endothelial aggregation receptor 1 [Source:HGNC Symbol;Acc:HGNC:33631]
M2C8C;ENSXETG00000026367	-0.756673024607385	0.0104119234038793	FRA10AC1	fragile site	folic acid type	rare	fra(10)(q23.3) or fra(10)(q24.2) candidate 1 [Source:HGNC Symbol;Acc:HGNC:1162]
M132A;ENSXETG00000008415	-0.755086906288429	3.92758882797937e-06	N/A	N/A
M29B8;ENSXETG00000004146	-0.753801023474474	0.0224461500455223	N/A	N/A
M1D76;ENSXETG00000002733	-0.753289986694176	0.00612882218783281
M4811;ENSXETG00000017949	-0.75123706636294	0.000348410021966969	N/A	N/A
M2F70;.	-0.750042463439234	0.00181266395153747
M5A9A;ENSXETG00000004754	-0.749874907149925	0.00879864468982344	N/A	N/A
M41C9;ENSXETG00000001920	-0.749513687554473	0.00510315187733837	MCF2L	MCF.2 cell line derived transforming sequence-like [Source:HGNC Symbol;Acc:HGNC:14576]
M635B;.	-0.749442593504646	0.0437889262746861
M44A2;ENSXETG00000025507	-0.748502571220515	0.00939619232936273	ETHE1	ethylmalonic encephalopathy 1 [Source:HGNC Symbol;Acc:HGNC:23287]
M1BC1;ENSXETG00000006554	-0.748024393716075	0.000160948426696089	RNF38	ring finger protein 38 [Source:HGNC Symbol;Acc:HGNC:18052]
M170E;.	-0.748016294529839	0.0011682762738582
M2915;ENSXETG00000026167	-0.746613942464873	0.00268277655913057	EPAS1	endothelial PAS domain protein 1 [Source:HGNC Symbol;Acc:HGNC:3374]
M1F85;ENSXETG00000011747	-0.74651682362076	4.11192639253853e-05	PHIP	pleckstrin homology domain interacting protein [Source:HGNC Symbol;Acc:HGNC:15673]
M3F44;ENSXETG00000024287	-0.743774374207087	0.00115372818670982	FAH	fumarylacetoacetate hydrolase (fumarylacetoacetase) [Source:HGNC Symbol;Acc:HGNC:3579]
M4AAE;.	-0.742579385166982	0.0158765408147275
M5C1D;ENSXETG00000000667	-0.742488768495835	0.00133108379136258	DAB2IP	DAB2 interacting protein [Source:HGNC Symbol;Acc:HGNC:17294]
M343A;ENSXETG00000025973	-0.740348934199279	1.02775197009514e-06
M438F;ENSXETG00000009339	-0.738646202992302	0.000748452446909236	DALRD3	DALR anticodon binding domain containing 3 [Source:HGNC Symbol;Acc:HGNC:25536]
M1E95;ENSXETG00000005660	-0.738303389431825	0.0195284416508987	FAM110B	family with sequence similarity 110	member B [Source:HGNC Symbol;Acc:HGNC:28587]
M68C7;ENSXETG00000017427	-0.737680148515088	0.0376391269736147	MVD	mevalonate (diphospho) decarboxylase [Source:HGNC Symbol;Acc:HGNC:7529]
M3C7D;ENSXETG00000003395	-0.735250713628978	0.000304462508363074	TEAD2	TEA domain family member 2 [Source:HGNC Symbol;Acc:HGNC:11715]
M07BB;ENSXETG00000016816	-0.733458506234486	0.0383407471106313
M4594;ENSXETG00000026042	-0.731788344311949	6.81413822268542e-05	RGS12	regulator of G-protein signaling 12 [Source:HGNC Symbol;Acc:HGNC:9994]
M2815;ENSXETG00000026998	-0.730352369657946	0.000293563194900032
M698E;ENSXETG00000001564	-0.72944629275147	0.000686437875760494	SORBS2	sorbin and SH3 domain containing 2 [Source:HGNC Symbol;Acc:HGNC:24098]
M2CFD;ENSXETG00000014260	-0.729199536780602	0.00960024631095242	FAM129B	family with sequence similarity 129	member B [Source:HGNC Symbol;Acc:HGNC:25282]
M2E36;ENSXETG00000005421	-0.726886689081122	2.98897376141941e-06
M03D3;ENSXETG00000018578	-0.726380330067877	2.51018964306023e-05	N/A	N/A
M4E13;ENSXETG00000012526	-0.726366286851477	4.12693305619539e-05	CASKIN2	CASK interacting protein 2 [Source:HGNC Symbol;Acc:HGNC:18200]
M518C;ENSXETG00000002876	-0.726265994177844	0.017874481075088
M3D06;ENSXETG00000009707	-0.726204492497361	0.000827141238795394	RP11-307N16.6	Uncharacterized protein {ECO:0000313|Ensembl:ENSP00000371576} [Source:UniProtKB/TrEMBL;Acc:A0A0A0MRY4]
M0F67;ENSXETG00000018088	-0.722781876202048	0.0143406680051166	IDI1	isopentenyl-diphosphate delta isomerase 1 [Source:HGNC Symbol;Acc:HGNC:5387]
M48E6;ENSXETG00000025387	-0.721502329450886	0.011202876125494	N/A	N/A
M5A93;ENSXETG00000017357	-0.720010191265927	0.00435082034837509	UCK2	uridine-cytidine kinase 2 [Source:HGNC Symbol;Acc:HGNC:12562]
M4EE9;ENSXETG00000001006	-0.718807370866499	0.000528203227700483	N/A	N/A
M01DA;ENSXETG00000012560	-0.718507130643833	0.0157898615353095	C2CD3	C2 calcium-dependent domain containing 3 [Source:HGNC Symbol;Acc:HGNC:24564]
M0BF7;ENSXETG00000017401	-0.715672608982992	0.000265017401385304
M4AEA;ENSXETG00000010381	-0.714081813257893	8.38114879744791e-06
M2C8E;ENSXETG00000003731	-0.714051733089024	4.25433873243795e-05
M4100;ENSXETG00000022587	-0.710904556469498	0.00153516044677725	ADCK3	aarF domain containing kinase 3 [Source:HGNC Symbol;Acc:HGNC:16812]
M2E98;.	-0.710481856327422	0.0449948766915408
M5D3E;ENSXETG00000002605	-0.709557699010673	0.0197439358525367
M17DC;.	-0.708794148611983	5.78333638490181e-05
M2F0F;ENSXETG00000014639	-0.708095909247435	0.0110088119663377	PALM	paralemmin [Source:HGNC Symbol;Acc:HGNC:8594]
M6581;ENSXETG00000006380	-0.707928210192686	0.0192646032802268	EREG	epiregulin [Source:HGNC Symbol;Acc:HGNC:3443]
M2CB6;ENSXETG00000003619	-0.707442923529575	9.47789919451492e-05	GNA14	guanine nucleotide binding protein (G protein)	alpha 14 [Source:HGNC Symbol;Acc:HGNC:4382]
M3E14;ENSXETG00000018477	-0.705231198783329	0.000243318500613976	TLR6	toll-like receptor 6 [Source:HGNC Symbol;Acc:HGNC:16711]
M36C0;ENSXETG00000013666	-0.705099831111896	0.00745721244639354	N/A	N/A
M5788;ENSXETG00000015034	-0.704543582128012	0.00181444140028574	AIDA	axin interactor	dorsalization associated [Source:HGNC Symbol;Acc:HGNC:25761]
M1736;.	-0.704516064030358	0.00106295766658842
M561E;ENSXETG00000021807	-0.70329082039191	7.21354756780294e-06	CDKL5	cyclin-dependent kinase-like 5 [Source:HGNC Symbol;Acc:HGNC:11411]
M5A9E;ENSXETG00000004750	-0.702263205508964	2.9846104502203e-05	RXRG	retinoid X receptor	gamma [Source:HGNC Symbol;Acc:HGNC:10479]
M04AA;ENSXETG00000005620	-0.702230864296789	0.003277967024941	LONRF1	LON peptidase N-terminal domain and ring finger 1 [Source:HGNC Symbol;Acc:HGNC:26302]
M2E22;ENSXETG00000019623	-0.701427578786805	0.0131479332779663	ENDOV	endonuclease V [Source:HGNC Symbol;Acc:HGNC:26640]
M4381;ENSXETG00000008622	-0.698960026490378	0.00689805220984696	LAMB2	laminin	beta 2 (laminin S) [Source:HGNC Symbol;Acc:HGNC:6487]
M1A56;ENSXETG00000012212	-0.696929233325891	0.000540726866316334
M0195;ENSXETG00000024654	-0.696607186576579	2.20156833302909e-05	MYL6	myosin	light chain 6	alkali	smooth muscle and non-muscle [Source:HGNC Symbol;Acc:HGNC:7587]
M201E;ENSXETG00000002493	-0.695326413731735	0.0268393319013988	ABCB4	ATP-binding cassette	sub-family B (MDR/TAP)	member 4 [Source:HGNC Symbol;Acc:HGNC:45]
M1C55;ENSXETG00000011059	-0.694783356024656	0.000692628053948269	SPAG9	sperm associated antigen 9 [Source:HGNC Symbol;Acc:HGNC:14524]
M5DF3;ENSXETG00000023904	-0.694588204239601	0.000480422680197261	CEP250	centrosomal protein 250kDa [Source:HGNC Symbol;Acc:HGNC:1859]
M4D60;.	-0.693798169115998	0.00753238466720139
M5305;ENSXETG00000026093	-0.693288734238543	1.09410112492996e-05
M0B0B;ENSXETG00000021752	-0.692591554730302	3.89961704066147e-05	MET	MET proto-oncogene	receptor tyrosine kinase [Source:HGNC Symbol;Acc:HGNC:7029]
M1AC4;ENSXETG00000010068	-0.6918108441482	0.0326756194944411	SUMF2	sulfatase modifying factor 2 [Source:HGNC Symbol;Acc:HGNC:20415]
M32CE;ENSXETG00000018274	-0.689676426327417	0.00392106168027371	FKRP	fukutin related protein [Source:HGNC Symbol;Acc:HGNC:17997]
M4569;ENSXETG00000009616	-0.689447296199019	0.0028299825149053	KLF8	Kruppel-like factor 8 [Source:HGNC Symbol;Acc:HGNC:6351]
M1AFC;ENSXETG00000000124	-0.689068952802706	0.0113201877212968	SGK1	serum/glucocorticoid regulated kinase 1 [Source:HGNC Symbol;Acc:HGNC:10810]
M08AD;.	-0.688799864805543	0.00973080499505201
M3615;ENSXETG00000005325	-0.688260670999706	0.00047817737458158	CYB561	cytochrome b561 [Source:HGNC Symbol;Acc:HGNC:2571]
M3A8B;ENSXETG00000024936	-0.687515880604699	0.0313289522541877	N/A	N/A
M120F;ENSXETG00000019434	-0.687258254167027	0.0018898081577235	MNT	MAX network transcriptional repressor [Source:HGNC Symbol;Acc:HGNC:7188]
M1FD2;ENSXETG00000023016	-0.68442157801058	0.00220564527662755	B4GALT4	UDP-Gal:betaGlcNAc beta 1	4- galactosyltransferase	polypeptide 4 [Source:HGNC Symbol;Acc:HGNC:927]
M0A9E;ENSXETG00000004232	-0.683576641948549	0.000359007332943309	GGTLC2	gamma-glutamyltransferase light chain 2 [Source:HGNC Symbol;Acc:HGNC:18596]
M5378;ENSXETG00000010226	-0.682164351450953	0.027150704189518
M5161;ENSXETG00000007197	-0.681107351270546	0.0155450907420708	DNAJC4	DnaJ (Hsp40) homolog	subfamily C	member 4 [Source:HGNC Symbol;Acc:HGNC:5271]
M06EF;ENSXETG00000009317	-0.680727189060153	0.0379088107720383	TSPAN5	tetraspanin 5 [Source:HGNC Symbol;Acc:HGNC:17753]
M4B66;.	-0.680563081269981	0.00992937037842798
M54C7;ENSXETG00000012656	-0.6792804713181	0.000189269790368228	VSIG2	V-set and immunoglobulin domain containing 2 [Source:HGNC Symbol;Acc:HGNC:17149]
M5F4F;ENSXETG00000027526	-0.67850528747718	0.0308480432888359	SURF1	surfeit 1 [Source:HGNC Symbol;Acc:HGNC:11474]
M4448;ENSXETG00000005595	-0.678439421411183	2.19692451850107e-05	TNS1	tensin 1 [Source:HGNC Symbol;Acc:HGNC:11973]
M2DA9;ENSXETG00000009727	-0.676500155848645	0.00085522273702283	PRKAG2	protein kinase	AMP-activated	gamma 2 non-catalytic subunit [Source:HGNC Symbol;Acc:HGNC:9386]
M26A4;ENSXETG00000016048	-0.674300915099435	0.000973752707662685	N/A	N/A
M0680;ENSXETG00000009500	-0.673516681336291	0.0402277981557745	TRIM62	tripartite motif containing 62 [Source:HGNC Symbol;Acc:HGNC:25574]
M2B93;ENSXETG00000027680	-0.673273424216304	0.000592575770169296	N/A	N/A
M1EEF;ENSXETG00000000314	-0.671512171190174	0.00535087070255073	NR5A2	nuclear receptor subfamily 5	group A	member 2 [Source:HGNC Symbol;Acc:HGNC:7984]
M62AE;ENSXETG00000008078	-0.671288116767491	0.0134471243190874	NDUFAF5	NADH dehydrogenase (ubiquinone) complex I	assembly factor 5 [Source:HGNC Symbol;Acc:HGNC:15899]
M0E09;ENSXETG00000012806	-0.671149745477521	0.00392228653526736	METTL18	methyltransferase like 18 [Source:HGNC Symbol;Acc:HGNC:28793]
M32CF;.	-0.670798843320149	0.0228789555857809
M150A;ENSXETG00000002232	-0.670470617050047	0.00232216482842414	CEP170B	centrosomal protein 170B [Source:HGNC Symbol;Acc:HGNC:20362]
M4FFB;ENSXETG00000009202	-0.670002714649685	0.00960726200416788	PVRL3	poliovirus receptor-related 3 [Source:HGNC Symbol;Acc:HGNC:17664]
M38F7;ENSXETG00000004819	-0.669023677646894	0.0229844218422921	FGD5	FYVE	RhoGEF and PH domain containing 5 [Source:HGNC Symbol;Acc:HGNC:19117]
M1342;ENSXETG00000026901	-0.668136748100035	0.00028050624439301	VRK3	vaccinia related kinase 3 [Source:HGNC Symbol;Acc:HGNC:18996]
M3632;ENSXETG00000018458	-0.661886815733995	0.0148124700226425	PLCD1	phospholipase C	delta 1 [Source:HGNC Symbol;Acc:HGNC:9060]
M5C1A;ENSXETG00000028606	-0.659432709660109	0.00629137927433367
M5826;ENSXETG00000003945	-0.657290696509633	0.0007041992972908	MAMDC4	MAM domain containing 4 [Source:HGNC Symbol;Acc:HGNC:24083]
M0830;ENSXETG00000016009	-0.657072239444475	0.000288140706729619	GCLC	glutamate-cysteine ligase	catalytic subunit [Source:HGNC Symbol;Acc:HGNC:4311]
M028E;ENSXETG00000024861	-0.655985463554479	0.000838532959622159	LOXL1	lysyl oxidase-like 1 [Source:HGNC Symbol;Acc:HGNC:6665]
M5295;ENSXETG00000003096	-0.655943413219645	0.0109863239712089	BCL10	B-cell CLL/lymphoma 10 [Source:HGNC Symbol;Acc:HGNC:989]
M3BD5;.	-0.655924906355513	0.045094755902902
M2B71;ENSXETG00000014780	-0.655806664002094	0.0373954690638522	GTF2F2	general transcription factor IIF	polypeptide 2	30kDa [Source:HGNC Symbol;Acc:HGNC:4653]
M6952;ENSXETG00000004032	-0.65574729772367	0.000638929347251858	GBE1	glucan (1	4-alpha-)	branching enzyme 1 [Source:HGNC Symbol;Acc:HGNC:4180]
M1EE1;.	-0.655365150822365	0.00109925315451498
M2E35;ENSXETG00000019705	-0.654766457923981	0.00430680936907078	SLC25A10	Mitochondrial dicarboxylate carrier {ECO:0000313|Ensembl:ENSP00000461324}; cDNA FLJ60124	highly similar to Mitochondrial dicarboxylate carrier {ECO:0000313|EMBL:BAG59593.1} [Source:UniProtKB/TrEMBL;Acc:B4DLN1]
M26CA;ENSXETG00000019217	-0.654656531582878	0.000358586337523393	PDLIM5	PDZ and LIM domain 5 [Source:HGNC Symbol;Acc:HGNC:17468]
M634F;.	-0.653835194471608	0.0288422434341513
M22F1;ENSXETG00000018024	-0.653316582993092	9.92000144581043e-05	PXDC1	PX domain containing 1 [Source:HGNC Symbol;Acc:HGNC:21361]
M2FC7;ENSXETG00000001384	-0.65159634134507	0.0174800246258149
M6AA8;ENSXETG00000022060	-0.650884593073201	0.0130947069517229	MRPL4	mitochondrial ribosomal protein L4 [Source:HGNC Symbol;Acc:HGNC:14276]
M3861;ENSXETG00000018847	-0.650856572680559	0.0001783269780745	PLK2	polo-like kinase 2 [Source:HGNC Symbol;Acc:HGNC:19699]
M4AA8;.	-0.648626801985486	0.00103476236882003
M24A7;ENSXETG00000015978	-0.647611804840103	0.0350790340532025	SKI	SKI proto-oncogene [Source:HGNC Symbol;Acc:HGNC:10896]
M23CF;ENSXETG00000026836	-0.647478143842878	0.00214104142098731	CTIF	CBP80/20-dependent translation initiation factor [Source:HGNC Symbol;Acc:HGNC:23925]
M4F33;ENSXETG00000009089	-0.646494064243739	0.0226521388008953
M1E62;ENSXETG00000016594	-0.645244498450795	0.0282714198298844	CA5A	carbonic anhydrase VA	mitochondrial [Source:HGNC Symbol;Acc:HGNC:1377]
M27BE;ENSXETG00000008410	-0.643650572703431	0.000168665921602594	FAXDC2	fatty acid hydroxylase domain containing 2 [Source:HGNC Symbol;Acc:HGNC:1334]
M62DC;ENSXETG00000017000	-0.642188823088262	0.000733814856410486	PDS5B	PDS5 cohesin associated factor B [Source:HGNC Symbol;Acc:HGNC:20418]
M38B4;ENSXETG00000013215	-0.642125786202459	0.000163198716778525	RICTOR	RPTOR independent companion of MTOR	complex 2 [Source:HGNC Symbol;Acc:HGNC:28611]
M10CB;ENSXETG00000016749	-0.638875419788643	0.022658871354914	EPPK1	epiplakin 1 [Source:HGNC Symbol;Acc:HGNC:15577]
M19D2;ENSXETG00000001699	-0.638291706446496	8.1831375478884e-05	RAB44	RAB44	member RAS oncogene family [Source:HGNC Symbol;Acc:HGNC:21068]
M00A9;ENSXETG00000001531	-0.637962617138845	0.000458727755029232	N/A	N/A
M2C49;ENSXETG00000015945	-0.636315862273079	0.00868710936326524	PKD1	polycystic kidney disease 1 (autosomal dominant) [Source:HGNC Symbol;Acc:HGNC:9008]
M6E9E;ENSXETG00000019334	-0.636210121115768	0.00116360733576088
M477D;ENSXETG00000003686	-0.635768528419659	0.00944145796397228	ALS2CL	ALS2 C-terminal like [Source:HGNC Symbol;Acc:HGNC:20605]
M5D7E;ENSXETG00000008160	-0.635036319160259	0.00781392055044436	SETBP1	SET binding protein 1 [Source:HGNC Symbol;Acc:HGNC:15573]
M1CDF;ENSXETG00000012874	-0.634836775595742	0.0181542954721183	N/A	N/A
M1C26;ENSXETG00000026238	-0.633958839460665	0.0122571892033423	N/A	N/A
M51AC;.	-0.63390558389118	0.000304192767087638
M3A5D;ENSXETG00000027640	-0.628935843966375	0.0237834374492427
M6049;ENSXETG00000014931	-0.62888581717588	0.00025301098151046	PNKD	paroxysmal nonkinesigenic dyskinesia [Source:HGNC Symbol;Acc:HGNC:9153]
M47A7;ENSXETG00000003468	-0.627697449895062	0.00668626037531429	PLEKHM1	pleckstrin homology domain containing	family M (with RUN domain) member 1 [Source:HGNC Symbol;Acc:HGNC:29017]
M22EE;ENSXETG00000011415	-0.627081182295435	0.000548945733052583	RIPK1	receptor (TNFRSF)-interacting serine-threonine kinase 1 [Source:HGNC Symbol;Acc:HGNC:10019]
M4F49;ENSXETG00000017616	-0.626978174454502	0.00220723417551048	HHIP	hedgehog interacting protein [Source:HGNC Symbol;Acc:HGNC:14866]
M4187;ENSXETG00000007013	-0.626365279973738	0.0223982750881015	KLF11	Kruppel-like factor 11 [Source:HGNC Symbol;Acc:HGNC:11811]
M0636;ENSXETG00000018160	-0.625576451724404	0.0451862615445479	NET1	neuroepithelial cell transforming 1 [Source:HGNC Symbol;Acc:HGNC:14592]
M1A76;.	-0.624190734628512	0.0495243994344023
M3DD8;ENSXETG00000023647	-0.624126439867067	0.0024707668986734	RUFY3	RUN and FYVE domain containing 3 [Source:HGNC Symbol;Acc:HGNC:30285]
M1CF2;ENSXETG00000006909	-0.624014876005178	0.0228789555857809	CTTNBP2NL	CTTNBP2 N-terminal like [Source:HGNC Symbol;Acc:HGNC:25330]
M6802;ENSXETG00000016025	-0.622138750169625	0.0112129105632097
M1968;ENSXETG00000013385	-0.620465422730719	0.0267255711683757	N/A	N/A
M283A;ENSXETG00000006697	-0.619932792840879	0.00441260451251603	EGR1	early growth response 1 [Source:HGNC Symbol;Acc:HGNC:3238]
M5D78;ENSXETG00000016870	-0.619837865146829	0.000198628706386072	HPN	hepsin [Source:HGNC Symbol;Acc:HGNC:5155]
M5E02;ENSXETG00000023915	-0.61680587631456	0.0129761788881547
M2242;ENSXETG00000019428	-0.616803039158819	0.00646860012567605	EFNA1	ephrin-A1 [Source:HGNC Symbol;Acc:HGNC:3221]
M5D15;.	-0.61637106489902	0.000144148509222159
M4A63;ENSXETG00000027429	-0.616191405330377	0.0071916311587392	FDXR	ferredoxin reductase [Source:HGNC Symbol;Acc:HGNC:3642]
M03F3;ENSXETG00000012607	-0.615787526083904	0.0158398700649369	N/A	N/A
M56C8;ENSXETG00000005578	-0.615543961690308	0.000554427962996744
M54E2;ENSXETG00000016315	-0.61415283223229	0.000969003607049568
M4BC0;ENSXETG00000022784	-0.61228050739944	0.00684585555468411	AHR	aryl hydrocarbon receptor [Source:HGNC Symbol;Acc:HGNC:348]
M06E1;ENSXETG00000009309	-0.611513801864216	0.00447291916845741	DAPP1	dual adaptor of phosphotyrosine and 3-phosphoinositides [Source:HGNC Symbol;Acc:HGNC:16500]
M5856;ENSXETG00000009605	-0.607973061756669	0.000818729522165442	ARRB1	arrestin	beta 1 [Source:HGNC Symbol;Acc:HGNC:711]
M34C3;ENSXETG00000019416	-0.607067811542932	0.00867087146713141	N/A	N/A
M1304;ENSXETG00000013206	-0.605805453049147	0.00335490620196504	GALT	galactose-1-phosphate uridylyltransferase [Source:HGNC Symbol;Acc:HGNC:4135]
M0FB6;ENSXETG00000007786	-0.605799721867267	0.00334082471403983	GDPD1	glycerophosphodiester phosphodiesterase domain containing 1 [Source:HGNC Symbol;Acc:HGNC:20883]
M5306;ENSXETG00000022431	-0.604850614784	0.000263063656292861
M17D2;.	-0.60462073002574	0.0141920707621312
M0498;ENSXETG00000021049	-0.604581033969643	0.0446268425522735	KIT	v-kit Hardy-Zuckerman 4 feline sarcoma viral oncogene homolog [Source:HGNC Symbol;Acc:HGNC:6342]
M1EC0;.	-0.603894607755326	0.0476158843238506
M5670;ENSXETG00000018901	-0.603621905096564	0.0112868973382053
M0C20;ENSXETG00000021551	-0.602795601241951	0.00287708407826783	TREH	trehalase (brush-border membrane glycoprotein) [Source:HGNC Symbol;Acc:HGNC:12266]
M343C;.	-0.601689820437447	0.00042852070384005
M2157;.	-0.601205079662928	0.0287051497068756
M4F20;.	-0.599999417236232	0.0281358780303729
M046B;ENSXETG00000005430	-0.598837086692957	0.00334302184256036	SLC12A4	solute carrier family 12 (potassium/chloride transporter)	member 4 [Source:HGNC Symbol;Acc:HGNC:10913]
M413D;ENSXETG00000011079	-0.598712324894967	0.0260633008322273	GSTZ1	glutathione S-transferase zeta 1 [Source:HGNC Symbol;Acc:HGNC:4643]
M3A5E;ENSXETG00000010037	-0.598483868100123	0.0296844176531754	N/A	N/A
M2183;ENSXETG00000014353	-0.597311629137291	0.0396053278015331	N/A	N/A
M442E;ENSXETG00000012184	-0.596160118710892	0.00801126359516892	BLNK	B-cell linker [Source:HGNC Symbol;Acc:HGNC:14211]
M01D2;ENSXETG00000026450	-0.593620671604786	0.0213362055577479	POLD3	polymerase (DNA-directed)	delta 3	accessory subunit [Source:HGNC Symbol;Acc:HGNC:20932]
M5166;ENSXETG00000007201	-0.593355157312595	0.000680584031122928	PLCB3	phospholipase C	beta 3 (phosphatidylinositol-specific) [Source:HGNC Symbol;Acc:HGNC:9056]
M6D65;ENSXETG00000025990	-0.59324786287279	0.00741564653033847	MPC1	mitochondrial pyruvate carrier 1 [Source:HGNC Symbol;Acc:HGNC:21606]
M2608;ENSXETG00000002240	-0.592162177323052	0.000385790722727645	PALM2	paralemmin 2 [Source:HGNC Symbol;Acc:HGNC:15845]
M1975;ENSXETG00000015659	-0.589452560671014	0.00098857946663255	CAB39L	calcium binding protein 39-like [Source:HGNC Symbol;Acc:HGNC:20290]
M58A9;ENSXETG00000007279	-0.589429828412724	0.0131781549885252	PFKM	phosphofructokinase	muscle [Source:HGNC Symbol;Acc:HGNC:8877]
M2DA0;.	-0.586935802285747	0.00205580649345606
M4D83;ENSXETG00000008018	-0.585572024452059	0.0034469731452008	ABHD4	abhydrolase domain containing 4 [Source:HGNC Symbol;Acc:HGNC:20154]
M536A;ENSXETG00000022440	-0.585452160072551	0.00596832145818083	MRPS5	mitochondrial ribosomal protein S5 [Source:HGNC Symbol;Acc:HGNC:14498]
M44CC;.	-0.585404180190125	0.00296965092482228
M0611;ENSXETG00000014939	-0.584834104729044	0.0240555605113431	SMO	smoothened	frizzled class receptor [Source:HGNC Symbol;Acc:HGNC:11119]
M6D51;.	-0.58453903381904	0.00752333575083149
M011F;ENSXETG00000008907	-0.584370728030313	0.0189311303246686	C2ORF43	chromosome 2 open reading frame 43 [Source:HGNC Symbol;Acc:HGNC:26145]
M120A;ENSXETG00000012503	-0.584184854800291	0.0163985947117794	NLK	nemo-like kinase [Source:HGNC Symbol;Acc:HGNC:29858]
M3023;.	-0.583976219040904	0.00127892002887032
M1670;ENSXETG00000027243	-0.580852982343404	0.0199954850701557	MAP3K14	mitogen-activated protein kinase kinase kinase 14 [Source:HGNC Symbol;Acc:HGNC:6853]
M6618;.	-0.580410027031968	0.0256496373232228
M564F;ENSXETG00000020892	-0.580264351188681	0.000527643855667383
M6CB4;ENSXETG00000017876	-0.580126526943528	0.0187386493849212	SPAG1	sperm associated antigen 1 [Source:HGNC Symbol;Acc:HGNC:11212]
M18A6;ENSXETG00000005956	-0.576813663190189	0.0313289522541877	MRPL39	mitochondrial ribosomal protein L39 [Source:HGNC Symbol;Acc:HGNC:14027]
M2A55;ENSXETG00000004732	-0.575271062029949	0.00568719463200943	ILVBL	ilvB (bacterial acetolactate synthase)-like [Source:HGNC Symbol;Acc:HGNC:6041]
M2036;ENSXETG00000015780	-0.575181880815121	0.0018889295108789	ZNF638	zinc finger protein 638 [Source:HGNC Symbol;Acc:HGNC:17894]
M6873;.	-0.573776818039898	0.0247697587241978
M1582;ENSXETG00000001690	-0.57245529916596	0.00363218848225656	SUCLG1	succinate-CoA ligase	alpha subunit [Source:HGNC Symbol;Acc:HGNC:11449]
M545A;ENSXETG00000018191	-0.572259163873833	0.0031514362120145	FAAH2	fatty acid amide hydrolase 2 [Source:HGNC Symbol;Acc:HGNC:26440]
M2C35;.	-0.572202854629391	0.0453790221819167
M5E48;ENSXETG00000017538	-0.57196448676506	0.00202189705928376	PTK2B	protein tyrosine kinase 2 beta [Source:HGNC Symbol;Acc:HGNC:9612]
M4B88;ENSXETG00000027099	-0.570794736414635	0.0039504932393468	UBTD1	ubiquitin domain containing 1 [Source:HGNC Symbol;Acc:HGNC:25683]
M2CD0;ENSXETG00000011220	-0.57077239135238	0.0134854069342313	MPP5	membrane protein	palmitoylated 5 (MAGUK p55 subfamily member 5) [Source:HGNC Symbol;Acc:HGNC:18669]
M634D;.	-0.568644604835448	0.0395649309044896
M3232;ENSXETG00000006706	-0.56848996672438	0.00748795941173874	PKP3	plakophilin 3 [Source:HGNC Symbol;Acc:HGNC:9025]
M4D17;ENSXETG00000012592	-0.567935815584302	0.0131372783630723	N/A	N/A
M4C48;ENSXETG00000023064	-0.567095228611088	0.00618883926233156	PPP1R13B	protein phosphatase 1	regulatory subunit 13B [Source:HGNC Symbol;Acc:HGNC:14950]
M43EF;ENSXETG00000015936	-0.566646079843448	0.0230198632151739	HSD17B7	hydroxysteroid (17-beta) dehydrogenase 7 [Source:HGNC Symbol;Acc:HGNC:5215]
M02EE;ENSXETG00000028037	-0.563770598736303	0.0289799993404876	N/A	N/A
M0387;ENSXETG00000008462	-0.562618728404168	0.00110894328957029	AGPS	alkylglycerone phosphate synthase [Source:HGNC Symbol;Acc:HGNC:327]
M2981;ENSXETG00000023134	-0.562575770723171	0.00169309182127083	XPR1	xenotropic and polytropic retrovirus receptor 1 [Source:HGNC Symbol;Acc:HGNC:12827]
M31AE;ENSXETG00000017858	-0.55982138404631	0.00347017115258482	CYB5B	cytochrome b5 type B (outer mitochondrial membrane) [Source:HGNC Symbol;Acc:HGNC:24374]
M2738;ENSXETG00000025578	-0.556704310758915	0.00531628049291633
M5C3F;ENSXETG00000013347	-0.55668647124449	0.0117637445679395	GPM6B	glycoprotein M6B [Source:HGNC Symbol;Acc:HGNC:4461]
M35E5;ENSXETG00000025658	-0.55486853601023	0.0384165595202256	MRPL13	mitochondrial ribosomal protein L13 [Source:HGNC Symbol;Acc:HGNC:14278]
M5A00;.	-0.553774374964693	0.0439904148488302
M0FF9;ENSXETG00000014969	-0.552734665501108	0.00709832889936234	IDH3B	isocitrate dehydrogenase 3 (NAD+) beta [Source:HGNC Symbol;Acc:HGNC:5385]
M407D;ENSXETG00000011868	-0.552172329461753	0.0363123178571731	SORT1	sortilin 1 [Source:HGNC Symbol;Acc:HGNC:11186]
M0AB9;ENSXETG00000004179	-0.549348878219824	0.0070827399993259	LIMK2	LIM domain kinase 2 [Source:HGNC Symbol;Acc:HGNC:6614]
M2C99;ENSXETG00000003744	-0.544727471631131	0.0238542389587664	CUTC	cutC copper transporter [Source:HGNC Symbol;Acc:HGNC:24271]
M63AB;ENSXETG00000016947	-0.544662310321024	0.0265875254573837	N/A	N/A
M5AFD;ENSXETG00000005002	-0.544372801272075	0.00517542904993114
M2ACD;ENSXETG00000011826	-0.544272771478563	0.00537339272836249	STAU2	staufen double-stranded RNA binding protein 2 [Source:HGNC Symbol;Acc:HGNC:11371]
M15EA;ENSXETG00000007700	-0.543658445969063	0.0133626298212794	GNL3L	guanine nucleotide binding protein-like 3 (nucleolar)-like [Source:HGNC Symbol;Acc:HGNC:25553]
M38FE;.	-0.542518234927441	0.0253742430505031
M4ED3;.	-0.540573101547775	0.000585307170847972
M51F7;ENSXETG00000012881	-0.540137897125935	0.00573364162644592	N/A	N/A
M62A8;ENSXETG00000008083	-0.539389577415417	0.00824399136879621	SPTLC3	serine palmitoyltransferase	long chain base subunit 3 [Source:HGNC Symbol;Acc:HGNC:16253]
M3ECB;ENSXETG00000009585	-0.537785851504184	0.0236518392117637	N/A	N/A
M0ACA;.	-0.537552180756424	0.041250969589225
M4B0E;.	-0.537545269936825	0.0403355880761215
M46C2;ENSXETG00000007390	-0.537295864731671	0.0180470453305008	DNAJC1	DnaJ (Hsp40) homolog	subfamily C	member 1 [Source:HGNC Symbol;Acc:HGNC:20090]
M1FD5;ENSXETG00000023012	-0.536263971298163	0.0370713103135153	RCSD1	RCSD domain containing 1 [Source:HGNC Symbol;Acc:HGNC:28310]
M2355;ENSXETG00000017968	-0.536175729413479	0.017321815049514
M5ECD;.	-0.536130400192205	0.000590143270433886
M08AF;ENSXETG00000007824	-0.535483699684374	0.00389522451916943	MOCS1	molybdenum cofactor synthesis 1 [Source:HGNC Symbol;Acc:HGNC:7190]
M4671;ENSXETG00000021105	-0.534396240818178	0.0161356990563236	HADH	hydroxyacyl-CoA dehydrogenase [Source:HGNC Symbol;Acc:HGNC:4799]
M1228;ENSXETG00000017070	-0.533677691088984	0.00137881744057831
M17BE;ENSXETG00000022510	-0.532863349642621	0.0374511050371698	JADE1	jade family PHD finger 1 [Source:HGNC Symbol;Acc:HGNC:30027]
M2F0A;ENSXETG00000021646	-0.531959488420572	0.00616611751782778	CFD	complement factor D (adipsin) [Source:HGNC Symbol;Acc:HGNC:2771]
M5A7C;ENSXETG00000024804	-0.531070069140319	0.00299101290695321
M26A7;ENSXETG00000020700	-0.530129631761822	0.0350790340532025	SLC25A2	solute carrier family 25 (mitochondrial carrier; ornithine transporter) member 2 [Source:HGNC Symbol;Acc:HGNC:22921]
M4A10;ENSXETG00000007761	-0.530072197302012	0.00173289959918063	ARHGEF26	Rho guanine nucleotide exchange factor (GEF) 26 [Source:HGNC Symbol;Acc:HGNC:24490]
M4E94;.	-0.529496760529536	0.00519399091092249
M6202;ENSXETG00000024150	-0.52860003145476	0.047795581680079	ANKRD24	ankyrin repeat domain 24 [Source:HGNC Symbol;Acc:HGNC:29424]
M6383;ENSXETG00000003078	-0.528552561795878	0.00206150333936309
M4C08;ENSXETG00000025421	-0.525751670989391	0.0325344533895723	PRIM1	primase	DNA	polypeptide 1 (49kDa) [Source:HGNC Symbol;Acc:HGNC:9369]
M6725;ENSXETG00000000448	-0.525235825110591	0.0016836416132141	ERBB2IP	erbb2 interacting protein [Source:HGNC Symbol;Acc:HGNC:15842]
M40FE;ENSXETG00000022603	-0.525076836795076	0.0198442020572983	ITPKB	inositol-trisphosphate 3-kinase B [Source:HGNC Symbol;Acc:HGNC:6179]
M6807;ENSXETG00000016054	-0.525026023921986	0.00589479368169194	MPST	mercaptopyruvate sulfurtransferase [Source:HGNC Symbol;Acc:HGNC:7223]
M416D;ENSXETG00000010666	-0.524599961911899	0.0134834372341078	OAZ2	ornithine decarboxylase antizyme 2 [Source:HGNC Symbol;Acc:HGNC:8096]
M6A45;ENSXETG00000016932	-0.523626966735567	0.00789257449808325	PNP	purine nucleoside phosphorylase [Source:HGNC Symbol;Acc:HGNC:7892]
M2B89;.	-0.521634805739332	0.0199702765831971
M17D1;ENSXETG00000014323	-0.521612199725725	0.0228542359019456	NAV3	neuron navigator 3 [Source:HGNC Symbol;Acc:HGNC:15998]
M4F15;ENSXETG00000017226	-0.519661577934775	0.016861237848536	ACHE	acetylcholinesterase (Yt blood group) [Source:HGNC Symbol;Acc:HGNC:108]
M68E3;ENSXETG00000024103	-0.519531309617473	0.0440107732649487	ALPK1	alpha-kinase 1 [Source:HGNC Symbol;Acc:HGNC:20917]
M0E4D;ENSXETG00000024679	-0.518906384023443	0.0192969921679678	SPATS2	spermatogenesis associated	serine-rich 2 [Source:HGNC Symbol;Acc:HGNC:18650]
M0477;ENSXETG00000007155	-0.517955312986507	0.00599923229105812	STK11IP	serine/threonine kinase 11 interacting protein [Source:HGNC Symbol;Acc:HGNC:19184]
M4510;.	-0.517815193490729	0.00578439249896964
M4806;.	-0.516585595794944	0.0427028670977127
M4D4E;ENSXETG00000015813	-0.515990838073421	0.0283055761671124	STK17A	serine/threonine kinase 17a [Source:HGNC Symbol;Acc:HGNC:11395]
M2FF2;ENSXETG00000015279	-0.515744849339963	0.0286673993290563	SNX33	sorting nexin 33 [Source:HGNC Symbol;Acc:HGNC:28468]
M34ED;ENSXETG00000023897	-0.51517794870409	0.00729315657263441	SORD	sorbitol dehydrogenase [Source:HGNC Symbol;Acc:HGNC:11184]
M46D7;ENSXETG00000021169	-0.513793640517957	0.0117603284101661	WEE1	WEE1 G2 checkpoint kinase [Source:HGNC Symbol;Acc:HGNC:12761]
M5350;ENSXETG00000014419	-0.513057630083172	0.0480982514789779	HIPK2	homeodomain interacting protein kinase 2 [Source:HGNC Symbol;Acc:HGNC:14402]
M4049;ENSXETG00000002600	-0.511885428614883	0.0024722418294969	EGLN2	egl-9 family hypoxia-inducible factor 2 [Source:HGNC Symbol;Acc:HGNC:14660]
M52A2;ENSXETG00000013823	-0.509644091381708	0.0144179497812475	ELMO3	engulfment and cell motility 3 [Source:HGNC Symbol;Acc:HGNC:17289]
M1B1C;ENSXETG00000014544	-0.50809191572354	0.0410630053121729	SDCCAG8	serologically defined colon cancer antigen 8 [Source:HGNC Symbol;Acc:HGNC:10671]
M1354;ENSXETG00000009860	-0.507898796576845	0.0219575855559901	BTN3A1	butyrophilin	subfamily 3	member A1 [Source:HGNC Symbol;Acc:HGNC:1138]
M6726;ENSXETG00000000451	-0.506298063697406	0.0290888035315112	NLN	neurolysin (metallopeptidase M3 family) [Source:HGNC Symbol;Acc:HGNC:16058]
M6293;ENSXETG00000001437	-0.505526150767413	0.0444808056818651	CDK4	cyclin-dependent kinase 4 [Source:HGNC Symbol;Acc:HGNC:1773]
M054E;ENSXETG00000026722	-0.504261006767807	0.0184379525060013
M33BD;ENSXETG00000007574	-0.503625372280095	0.0356842315916627	CLDN7	claudin 7 [Source:HGNC Symbol;Acc:HGNC:2049]
M32EC;.	-0.501180017287373	0.0181542954721183
M403F;ENSXETG00000002431	-0.500635264094667	0.00633666616175244	PRX	periaxin [Source:HGNC Symbol;Acc:HGNC:13797]
M0EF2;ENSXETG00000017289	-0.499392368075059	0.0396053278015331	CLCN2	chloride channel	voltage-sensitive 2 [Source:HGNC Symbol;Acc:HGNC:2020]
M44BE;ENSXETG00000019737	-0.498819774296603	0.0140594214462672	N/A	N/A
M3281;ENSXETG00000010876	-0.497476303069859	0.0060743400988392	CGNL1	cingulin-like 1 [Source:HGNC Symbol;Acc:HGNC:25931]
M22FB;ENSXETG00000018066	-0.495491926755235	0.0133626298212794	ECI2	enoyl-CoA delta isomerase 2 [Source:HGNC Symbol;Acc:HGNC:14601]
M0590;ENSXETG00000000231	-0.49348306241797	0.0156041504706557	RBFOX2	RNA binding protein	fox-1 homolog (C. elegans) 2 [Source:HGNC Symbol;Acc:HGNC:9906]
M2974;ENSXETG00000007241	-0.492891063371729	0.0045949017712353	DBN1	drebrin 1 [Source:HGNC Symbol;Acc:HGNC:2695]
M5063;ENSXETG00000004962	-0.492196221478824	0.0307732836878667	GRB10	growth factor receptor-bound protein 10 [Source:HGNC Symbol;Acc:HGNC:4564]
M0334;ENSXETG00000008793	-0.489885986602015	0.0199563221410355	SRI	sorcin [Source:HGNC Symbol;Acc:HGNC:11292]
M1773;ENSXETG00000007312	-0.489007262570763	0.0314409051798678	SEMA3F	sema domain	immunoglobulin domain (Ig)	short basic domain	secreted	(semaphorin) 3F [Source:HGNC Symbol;Acc:HGNC:10728]
M54BC;ENSXETG00000018144	-0.482979651156465	0.0281028680445186	DIAPH3	diaphanous-related formin 3 [Source:HGNC Symbol;Acc:HGNC:15480]
M2687;ENSXETG00000021720	-0.480913275384066	0.0293882023618215	ACVR2A	activin A receptor	type IIA [Source:HGNC Symbol;Acc:HGNC:173]
M0FA2;ENSXETG00000006203	-0.479973824657877	0.0092118755758502	MAP7D2	MAP7 domain containing 2 [Source:HGNC Symbol;Acc:HGNC:25899]
M681E;ENSXETG00000027249	-0.47890209114041	0.0320303178681665	N/A	N/A
M49E0;ENSXETG00000001152	-0.478613378385732	0.0422760140295067	SLITRK3	SLIT and NTRK-like family	member 3 [Source:HGNC Symbol;Acc:HGNC:23501]
M65C2;ENSXETG00000024182	-0.477777230694645	0.0458479180767046	EPB41L5	erythrocyte membrane protein band 4.1 like 5 [Source:HGNC Symbol;Acc:HGNC:19819]
M4CDE;ENSXETG00000002008	-0.475441669724998	0.0124598414972357	LAMA5	laminin	alpha 5 [Source:HGNC Symbol;Acc:HGNC:6485]
M21E8;ENSXETG00000004348	-0.47534760800504	0.0130173898633209	C20ORF194	chromosome 20 open reading frame 194 [Source:HGNC Symbol;Acc:HGNC:17721]
M5E76;ENSXETG00000018480	-0.474719890185135	0.0140594214462672	RMDN2	regulator of microtubule dynamics 2 [Source:HGNC Symbol;Acc:HGNC:26567]
M28C5;.	-0.474619471863747	0.00772527251157833
M2721;ENSXETG00000015605	-0.473509482885995	0.0228789555857809	SIGMAR1	sigma non-opioid intracellular receptor 1 [Source:HGNC Symbol;Acc:HGNC:8157]
M4EE0;ENSXETG00000000990	-0.47209913985412	0.0143443091328064	KIAA1522	KIAA1522 [Source:HGNC Symbol;Acc:HGNC:29301]
[truncated: 52 more rows]
