# Supplementary material for: Crosstalk between Thyroid Hormone and Corticosteroid Signaling Targets Cell Proliferation in Xenopus tropicalis Tadpole Liver
Source: Int J Mol Sci. 2022 Nov 8;23(22):13715. doi: 10.3390/ijms232213715 (PMC9692397; doi:10.3390/ijms232213715)
Supplement: Supplementary file 1 [file ijms-23-13715-s001.zip › Table-S10.xlsx]

## Sheet: Feuil1
Table S10: Gene ontology analysis of genes down-regulated belonging to category A
GO Term	Description	P-value	FDR q-value	Enrichment	N	B	n	b	Genes
GO:0030029	actin filament-based process	1.68E-4	1	1.77	1919	55	590	30	[POF1B - premature ovarian failure, 1b, DLG1 - discs, large homolog 1 (drosophila), PHACTR3 - phosphatase and actin regulator 3, SPIRE1 - spire actin nucleation factor 1, FRMD3 - ferm domain containing 3, VILL - villin-like, DAAM1 - dishevelled associated activator of morphogenesis 1, MYH10 - myosin, heavy chain 10, non-muscle, CAMK2D - calcium/calmodulin-dependent protein kinase ii delta, SDCBP …
GO:0035725	sodium ion transmembrane transport	1.71E-4	7.49E-1	2.93	1919	10	590	9	[SLC6A12 - solute carrier family 6 (neurotransmitter transporter), member 12, ASIC5 - acid-sensing (proton-gated) ion channel family member 5, SLC6A8 - solute carrier family 6 (neurotransmitter transporter), member 8, SLC6A6 - solute carrier family 6 (neurotransmitter transporter), member 6, SLC6A4 - solute carrier family 6 (neurotransmitter transporter), member 4, ATP1A1 - atpase, na+/k+ transpo…
GO:0031345	negative regulation of cell projection organization	6.99E-4	1	2.17	1919	21	590	14	[CBFA2T2 - core-binding factor, runt domain, alpha subunit 2; translocated to, 2, MYLIP - myosin regulatory light chain interacting protein, EFNA1 - ephrin-a1, SEMA3B - sema domain, immunoglobulin domain (ig), short basic domain, secreted, (semaphorin) 3b, NGEF - neuronal guanine nucleotide exchange factor, RUFY3 - run and fyve domain containing 3, TSKU - tsukushi, small leucine rich proteoglycan…
GO:0006814	sodium ion transport	7.97E-4	1	2.30	1919	17	590	12	[SLC6A12 - solute carrier family 6 (neurotransmitter transporter), member 12, ASIC5 - acid-sensing (proton-gated) ion channel family member 5, SLC6A8 - solute carrier family 6 (neurotransmitter transporter), member 8, SLC6A6 - solute carrier family 6 (neurotransmitter transporter), member 6, SLC23A2 - solute carrier family 23 (ascorbic acid transporter), member 2, SGK1 - serum/glucocorticoid regu…
GO:0006570	tyrosine metabolic process	8.3E-4	1	3.25	1919	6	590	6	[HGD - homogentisate 1,2-dioxygenase, TAT - tyrosine aminotransferase, FAH - fumarylacetoacetate hydrolase (fumarylacetoacetase), TTC36 - tetratricopeptide repeat domain 36, PAH - phenylalanine hydroxylase, GSTZ1 - glutathione s-transferase zeta 1]
GO:0050768	negative regulation of neurogenesis	9.18E-4	1	1.97	1919	28	590	17	[EFNA1 - ephrin-a1, MYLIP - myosin regulatory light chain interacting protein, CBFA2T2 - core-binding factor, runt domain, alpha subunit 2; translocated to, 2, SEMA3B - sema domain, immunoglobulin domain (ig), short basic domain, secreted, (semaphorin) 3b, NGEF - neuronal guanine nucleotide exchange factor, RUFY3 - run and fyve domain containing 3, SOX10 - sry (sex determining region y)-box 10, S…
