# Supplementary material for: Crosstalk between Thyroid Hormone and Corticosteroid Signaling Targets Cell Proliferation in Xenopus tropicalis Tadpole Liver
Source: Int J Mol Sci. 2022 Nov 8;23(22):13715. doi: 10.3390/ijms232213715 (PMC9692397; doi:10.3390/ijms232213715)
Supplement: Supplementary file 1 [file ijms-23-13715-s001.zip › Table-S11.xlsx]

## Sheet: Feuil1
Table S11: Gene ontology analysis of genes down-regulated belonging to category B
GO Term	Description	P-value	FDR q-value	Enrichment	N	B	n	b	Genes
GO:0032648	regulation of interferon-beta production	2.79E-4	1	72.48	1957	9	6	2	[TRAF3 - tnf receptor-associated factor 3, TLR2 - toll-like receptor 2]
GO:0002224	toll-like receptor signaling pathway	8.08E-4	1	43.49	1957	15	6	2	[TRAF3 - tnf receptor-associated factor 3, TLR2 - toll-like receptor 2]
