# Supplementary material for: Crosstalk between Thyroid Hormone and Corticosteroid Signaling Targets Cell Proliferation in Xenopus tropicalis Tadpole Liver
Source: Int J Mol Sci. 2022 Nov 8;23(22):13715. doi: 10.3390/ijms232213715 (PMC9692397; doi:10.3390/ijms232213715)
Supplement: Supplementary file 1 [file ijms-23-13715-s001.zip › Table-S12.xlsx]

## Sheet: Feuil1
Table S12: Gene ontology analysis of genes down-regulated belonging to category C
GO Term	Description	P-value	FDR q-value	Enrichment	N	B	n	b	Genes
GO:0006695	cholesterol biosynthetic process	8.48E-7	7.43E-3	7.85	1919	12	163	8	[DHCR24 - 24-dehydrocholesterol reductase, CYP51A1 - cytochrome p450, family 51, subfamily a, polypeptide 1, HSD17B7 - hydroxysteroid (17-beta) dehydrogenase 7, TM7SF2 - transmembrane 7 superfamily member 2, HMGCS1 - 3-hydroxy-3-methylglutaryl-coa synthase 1 (soluble), MVK - mevalonate kinase, MVD - mevalonate (diphospho) decarboxylase, IDI1 - isopentenyl-diphosphate delta isomerase 1]
GO:1902653	secondary alcohol biosynthetic process	8.48E-7	3.71E-3	7.85	1919	12	163	8	[DHCR24 - 24-dehydrocholesterol reductase, CYP51A1 - cytochrome p450, family 51, subfamily a, polypeptide 1, TM7SF2 - transmembrane 7 superfamily member 2, HSD17B7 - hydroxysteroid (17-beta) dehydrogenase 7, HMGCS1 - 3-hydroxy-3-methylglutaryl-coa synthase 1 (soluble), MVK - mevalonate kinase, IDI1 - isopentenyl-diphosphate delta isomerase 1, MVD - mevalonate (diphospho) decarboxylase]
GO:0016126	sterol biosynthetic process	1.27E-6	3.7E-3	6.62	1919	16	163	9	[DHCR24 - 24-dehydrocholesterol reductase, CYP51A1 - cytochrome p450, family 51, subfamily a, polypeptide 1, HSD17B7 - hydroxysteroid (17-beta) dehydrogenase 7, TM7SF2 - transmembrane 7 superfamily member 2, HMGCS1 - 3-hydroxy-3-methylglutaryl-coa synthase 1 (soluble), MVK - mevalonate kinase, IDI1 - isopentenyl-diphosphate delta isomerase 1, MVD - mevalonate (diphospho) decarboxylase, C14orf1 - …
GO:0080090	regulation of primary metabolic process	7.83E-6	1.72E-2	1.46	1919	669	163	83	[SYK - spleen tyrosine kinase, CIITA - class ii, major histocompatibility complex, transactivator, TRAK1 - trafficking protein, kinesin binding 1, BRCA1 - breast cancer 1, early onset, CDK14 - cyclin-dependent kinase 14, SSBP2 - single-stranded dna binding protein 2, AGRN - agrin, ABCB4 - atp-binding cassette, sub-family b (mdr/tap), member 4, TANK - traf family member-associated nfkb activator, …
GO:1901617	organic hydroxy compound biosynthetic process	9.76E-6	1.71E-2	3.46	1919	51	163	15	[TM7SF2 - transmembrane 7 superfamily member 2, HSD17B7 - hydroxysteroid (17-beta) dehydrogenase 7, HSD17B4 - hydroxysteroid (17-beta) dehydrogenase 4, QDPR - quinoid dihydropteridine reductase, PSAT1 - phosphoserine aminotransferase 1, MVD - mevalonate (diphospho) decarboxylase, C14orf1 - chromosome 14 open reading frame 1, DHCR24 - 24-dehydrocholesterol reductase, CYP51A1 - cytochrome p450, fam…
GO:0006694	steroid biosynthetic process	9.96E-6	1.45E-2	4.16	1919	34	163	12	[DHCR24 - 24-dehydrocholesterol reductase, CYP51A1 - cytochrome p450, family 51, subfamily a, polypeptide 1, HSD17B7 - hydroxysteroid (17-beta) dehydrogenase 7, TM7SF2 - transmembrane 7 superfamily member 2, HMGCS1 - 3-hydroxy-3-methylglutaryl-coa synthase 1 (soluble), SRD5A2 - steroid-5-alpha-reductase, alpha polypeptide 2 (3-oxo-5 alpha-steroid delta 4-dehydrogenase alpha 2), HSD17B4 - hydroxys…
GO:0009889	regulation of biosynthetic process	1.51E-5	1.89E-2	1.59	1919	467	163	63	[SYK - spleen tyrosine kinase, CIITA - class ii, major histocompatibility complex, transactivator, TRAK1 - trafficking protein, kinesin binding 1, BRCA1 - breast cancer 1, early onset, CDK14 - cyclin-dependent kinase 14, SSBP2 - single-stranded dna binding protein 2, AGRN - agrin, HABP4 - hyaluronan binding protein 4, BANK1 - b-cell scaffold protein with ankyrin repeats 1, PCGF2 - polycomb group …
GO:0046165	alcohol biosynthetic process	1.57E-5	1.72E-2	4.32	1919	30	163	11	[DHCR24 - 24-dehydrocholesterol reductase, CYP51A1 - cytochrome p450, family 51, subfamily a, polypeptide 1, HSD17B7 - hydroxysteroid (17-beta) dehydrogenase 7, TM7SF2 - transmembrane 7 superfamily member 2, HMGCS1 - 3-hydroxy-3-methylglutaryl-coa synthase 1 (soluble), MVK - mevalonate kinase, QDPR - quinoid dihydropteridine reductase, IDI1 - isopentenyl-diphosphate delta isomerase 1, MVD - meval…
GO:0022029	telencephalon cell migration	5.03E-5	4.9E-2	11.77	1919	4	163	4	[NRP2 - neuropilin 2, SEMA3A - sema domain, immunoglobulin domain (ig), short basic domain, secreted, (semaphorin) 3a, RTN4 - reticulon 4, ZMIZ1 - zinc finger, miz-type containing 1]
GO:0021795	cerebral cortex cell migration	5.03E-5	4.41E-2	11.77	1919	4	163	4	[NRP2 - neuropilin 2, SEMA3A - sema domain, immunoglobulin domain (ig), short basic domain, secreted, (semaphorin) 3a, RTN4 - reticulon 4, ZMIZ1 - zinc finger, miz-type containing 1]
GO:0021885	forebrain cell migration	5.03E-5	4.01E-2	11.77	1919	4	163	4	[NRP2 - neuropilin 2, SEMA3A - sema domain, immunoglobulin domain (ig), short basic domain, secreted, (semaphorin) 3a, RTN4 - reticulon 4, ZMIZ1 - zinc finger, miz-type containing 1]
GO:0045944	positive regulation of transcription by RNA polymerase II	1.32E-4	9.63E-2	2.17	1919	130	163	24	[HDAC4 - histone deacetylase 4, SKI - v-ski avian sarcoma viral oncogene homolog, TNIP1 - tnfaip3 interacting protein 1, CIITA - class ii, major histocompatibility complex, transactivator, ACVR2A - activin a receptor, type iia, STAT1 - signal transducer and activator of transcription 1, 91kda, BRCA1 - breast cancer 1, early onset, NFKB1 - nuclear factor of kappa light polypeptide gene enhancer in…
GO:2000112	regulation of cellular macromolecule biosynthetic process	1.35E-4	9.09E-2	1.57	1919	406	163	54	[SYK - spleen tyrosine kinase, CIITA - class ii, major histocompatibility complex, transactivator, BRCA1 - breast cancer 1, early onset, TRAK1 - trafficking protein, kinesin binding 1, CDK14 - cyclin-dependent kinase 14, SSBP2 - single-stranded dna binding protein 2, AGRN - agrin, HABP4 - hyaluronan binding protein 4, BANK1 - b-cell scaffold protein with ankyrin repeats 1, PCGF2 - polycomb group …
GO:0051171	regulation of nitrogen compound metabolic process	1.43E-4	8.96E-2	1.41	1919	627	163	75	[SYK - spleen tyrosine kinase, CIITA - class ii, major histocompatibility complex, transactivator, TRAK1 - trafficking protein, kinesin binding 1, BRCA1 - breast cancer 1, early onset, CDK14 - cyclin-dependent kinase 14, SSBP2 - single-stranded dna binding protein 2, AGRN - agrin, TANK - traf family member-associated nfkb activator, HABP4 - hyaluronan binding protein 4, BANK1 - b-cell scaffold pr…
GO:0009966	regulation of signal transduction	1.44E-4	8.41E-2	1.59	1919	377	163	51	[SYK - spleen tyrosine kinase, BRCA1 - breast cancer 1, early onset, CDK14 - cyclin-dependent kinase 14, TANK - traf family member-associated nfkb activator, KCNN4 - potassium intermediate/small conductance calcium-activated channel, subfamily n, member 4, BANK1 - b-cell scaffold protein with ankyrin repeats 1, PCGF2 - polycomb group ring finger 2, PHIP - pleckstrin homology domain interacting pr…
GO:0019222	regulation of metabolic process	1.87E-4	1.03E-1	1.34	1919	754	163	86	[SYK - spleen tyrosine kinase, CIITA - class ii, major histocompatibility complex, transactivator, TRAK1 - trafficking protein, kinesin binding 1, BRCA1 - breast cancer 1, early onset, CDK14 - cyclin-dependent kinase 14, SSBP2 - single-stranded dna binding protein 2, AGRN - agrin, ABCB4 - atp-binding cassette, sub-family b (mdr/tap), member 4, TANK - traf family member-associated nfkb activator, …
GO:0010556	regulation of macromolecule biosynthetic process	2.19E-4	1.13E-1	1.54	1919	413	163	54	[SYK - spleen tyrosine kinase, CIITA - class ii, major histocompatibility complex, transactivator, BRCA1 - breast cancer 1, early onset, TRAK1 - trafficking protein, kinesin binding 1, CDK14 - cyclin-dependent kinase 14, SSBP2 - single-stranded dna binding protein 2, AGRN - agrin, HABP4 - hyaluronan binding protein 4, BANK1 - b-cell scaffold protein with ankyrin repeats 1, PCGF2 - polycomb group …
GO:0008038	neuron recognition	2.35E-4	1.14E-1	9.42	1919	5	163	4	[ROBO1 - roundabout, axon guidance receptor, homolog 1 (drosophila), ROBO2 - roundabout, axon guidance receptor, homolog 2 (drosophila), SEMA3A - sema domain, immunoglobulin domain (ig), short basic domain, secreted, (semaphorin) 3a, RTN4 - reticulon 4]
GO:0031326	regulation of cellular biosynthetic process	2.58E-4	1.19E-1	1.50	1919	446	163	57	[SYK - spleen tyrosine kinase, CIITA - class ii, major histocompatibility complex, transactivator, BRCA1 - breast cancer 1, early onset, TRAK1 - trafficking protein, kinesin binding 1, CDK14 - cyclin-dependent kinase 14, SSBP2 - single-stranded dna binding protein 2, AGRN - agrin, HABP4 - hyaluronan binding protein 4, BANK1 - b-cell scaffold protein with ankyrin repeats 1, PCGF2 - polycomb group …
GO:0031325	positive regulation of cellular metabolic process	2.72E-4	1.19E-1	1.55	1919	396	163	52	[SYK - spleen tyrosine kinase, CIITA - class ii, major histocompatibility complex, transactivator, BRCA1 - breast cancer 1, early onset, SSBP2 - single-stranded dna binding protein 2, AGRN - agrin, TANK - traf family member-associated nfkb activator, HABP4 - hyaluronan binding protein 4, BANK1 - b-cell scaffold protein with ankyrin repeats 1, PHIP - pleckstrin homology domain interacting protein,…
GO:0019219	regulation of nucleobase-containing compound metabolic process	3.07E-4	1.28E-1	1.52	1919	418	163	54	[SYK - spleen tyrosine kinase, CIITA - class ii, major histocompatibility complex, transactivator, BRCA1 - breast cancer 1, early onset, TRAK1 - trafficking protein, kinesin binding 1, CDK14 - cyclin-dependent kinase 14, SSBP2 - single-stranded dna binding protein 2, AGRN - agrin, HABP4 - hyaluronan binding protein 4, PCGF2 - polycomb group ring finger 2, PHIP - pleckstrin homology domain interac…
GO:0010562	positive regulation of phosphorus metabolic process	3.19E-4	1.27E-1	2.10	1919	129	163	23	[CLSPN - claspin, ROBO1 - roundabout, axon guidance receptor, homolog 1 (drosophila), GUCA1B - guanylate cyclase activator 1b (retina), WDFY2 - wd repeat and fyve domain containing 2, SLCO3A1 - solute carrier organic anion transporter family, member 3a1, MAP3K14 - mitogen-activated protein kinase kinase kinase 14, SOCS3 - suppressor of cytokine signaling 3, SYK - spleen tyrosine kinase, EREG - ep…
GO:0045937	positive regulation of phosphate metabolic process	3.19E-4	1.22E-1	2.10	1919	129	163	23	[CLSPN - claspin, ROBO1 - roundabout, axon guidance receptor, homolog 1 (drosophila), GUCA1B - guanylate cyclase activator 1b (retina), WDFY2 - wd repeat and fyve domain containing 2, SLCO3A1 - solute carrier organic anion transporter family, member 3a1, MAP3K14 - mitogen-activated protein kinase kinase kinase 14, SOCS3 - suppressor of cytokine signaling 3, SYK - spleen tyrosine kinase, SEMA3A - …
GO:0007166	cell surface receptor signaling pathway	3.53E-4	1.29E-1	1.77	1919	226	163	34	[SYK - spleen tyrosine kinase, EREG - epiregulin, SEMA3A - sema domain, immunoglobulin domain (ig), short basic domain, secreted, (semaphorin) 3a, CIITA - class ii, major histocompatibility complex, transactivator, ACVR2A - activin a receptor, type iia, ROR1 - receptor tyrosine kinase-like orphan receptor 1, STAT1 - signal transducer and activator of transcription 1, 91kda, CDK14 - cyclin-depende…
GO:0051173	positive regulation of nitrogen compound metabolic process	3.59E-4	1.26E-1	1.55	1919	380	163	50	[SYK - spleen tyrosine kinase, CIITA - class ii, major histocompatibility complex, transactivator, BRCA1 - breast cancer 1, early onset, SSBP2 - single-stranded dna binding protein 2, AGRN - agrin, TANK - traf family member-associated nfkb activator, HABP4 - hyaluronan binding protein 4, BANK1 - b-cell scaffold protein with ankyrin repeats 1, PHIP - pleckstrin homology domain interacting protein,…
GO:0042327	positive regulation of phosphorylation	3.69E-4	1.24E-1	2.12	1919	122	163	22	[CLSPN - claspin, ROBO1 - roundabout, axon guidance receptor, homolog 1 (drosophila), SLCO3A1 - solute carrier organic anion transporter family, member 3a1, WDFY2 - wd repeat and fyve domain containing 2, MAP3K14 - mitogen-activated protein kinase kinase kinase 14, SOCS3 - suppressor of cytokine signaling 3, SYK - spleen tyrosine kinase, EREG - epiregulin, SEMA3A - sema domain, immunoglobulin dom…
GO:0009653	anatomical structure morphogenesis	4.05E-4	1.32E-1	1.93	1919	165	163	27	[SYK - spleen tyrosine kinase, EREG - epiregulin, SEMA3A - sema domain, immunoglobulin domain (ig), short basic domain, secreted, (semaphorin) 3a, ACVR2A - activin a receptor, type iia, DAB2IP - dab2 interacting protein, NRP2 - neuropilin 2, DLL4 - delta-like 4 (drosophila), FZD6 - frizzled family receptor 6, TREH - trehalase (brush-border membrane glycoprotein), AGRN - agrin, PCGF2 - polycomb gr…
GO:0031328	positive regulation of cellular biosynthetic process	4.2E-4	1.32E-1	1.76	1919	228	163	34	[EREG - epiregulin, CIITA - class ii, major histocompatibility complex, transactivator, ACVR2A - activin a receptor, type iia, STAT1 - signal transducer and activator of transcription 1, 91kda, BRCA1 - breast cancer 1, early onset, TRUB2 - trub pseudouridine (psi) synthase homolog 2 (e. coli), STAT6 - signal transducer and activator of transcription 6, interleukin-4 induced, EGR1 - early growth r…
GO:0048870	cell motility	4.21E-4	1.27E-1	2.26	1919	99	163	19	[ROBO1 - roundabout, axon guidance receptor, homolog 1 (drosophila), PEX7 - peroxisomal biogenesis factor 7, RBFOX2 - rna binding protein, fox-1 homolog (c. elegans) 2, SKI - v-ski avian sarcoma viral oncogene homolog, SYK - spleen tyrosine kinase, SEMA3A - sema domain, immunoglobulin domain (ig), short basic domain, secreted, (semaphorin) 3a, EPB41L5 - erythrocyte membrane protein band 4.1 like …
GO:0045935	positive regulation of nucleobase-containing compound metabolic process	4.65E-4	1.36E-1	1.77	1919	220	163	33	[EREG - epiregulin, CIITA - class ii, major histocompatibility complex, transactivator, ACVR2A - activin a receptor, type iia, STAT1 - signal transducer and activator of transcription 1, 91kda, BRCA1 - breast cancer 1, early onset, STAT6 - signal transducer and activator of transcription 6, interleukin-4 induced, EGR1 - early growth response 1, SSBP2 - single-stranded dna binding protein 2, DAB2I…
GO:0010646	regulation of cell communication	5.63E-4	1.59E-1	1.50	1919	407	163	52	[SYK - spleen tyrosine kinase, BRCA1 - breast cancer 1, early onset, CDK14 - cyclin-dependent kinase 14, TANK - traf family member-associated nfkb activator, KCNN4 - potassium intermediate/small conductance calcium-activated channel, subfamily n, member 4, BANK1 - b-cell scaffold protein with ankyrin repeats 1, PCGF2 - polycomb group ring finger 2, PHIP - pleckstrin homology domain interacting pr…
GO:0045540	regulation of cholesterol biosynthetic process	5.79E-4	1.59E-1	5.05	1919	14	163	6	[CYP51A1 - cytochrome p450, family 51, subfamily a, polypeptide 1, TM7SF2 - transmembrane 7 superfamily member 2, HMGCS1 - 3-hydroxy-3-methylglutaryl-coa synthase 1 (soluble), MVK - mevalonate kinase, IDI1 - isopentenyl-diphosphate delta isomerase 1, MVD - mevalonate (diphospho) decarboxylase]
GO:0106118	regulation of sterol biosynthetic process	5.79E-4	1.54E-1	5.05	1919	14	163	6	[CYP51A1 - cytochrome p450, family 51, subfamily a, polypeptide 1, TM7SF2 - transmembrane 7 superfamily member 2, HMGCS1 - 3-hydroxy-3-methylglutaryl-coa synthase 1 (soluble), MVK - mevalonate kinase, IDI1 - isopentenyl-diphosphate delta isomerase 1, MVD - mevalonate (diphospho) decarboxylase]
GO:0009891	positive regulation of biosynthetic process	5.9E-4	1.52E-1	1.73	1919	232	163	34	[EREG - epiregulin, CIITA - class ii, major histocompatibility complex, transactivator, ACVR2A - activin a receptor, type iia, STAT1 - signal transducer and activator of transcription 1, 91kda, BRCA1 - breast cancer 1, early onset, TRUB2 - trub pseudouridine (psi) synthase homolog 2 (e. coli), STAT6 - signal transducer and activator of transcription 6, interleukin-4 induced, EGR1 - early growth r…
GO:0045586	regulation of gamma-delta T cell differentiation	6.03E-4	1.51E-1	11.77	1919	3	163	3	[SYK - spleen tyrosine kinase, LEF1 - lymphoid enhancer-binding factor 1, SOX13 - sry (sex determining region y)-box 13]
GO:0045588	positive regulation of gamma-delta T cell differentiation	6.03E-4	1.47E-1	11.77	1919	3	163	3	[SYK - spleen tyrosine kinase, LEF1 - lymphoid enhancer-binding factor 1, SOX13 - sry (sex determining region y)-box 13]
GO:0009240	isopentenyl diphosphate biosynthetic process	6.03E-4	1.43E-1	11.77	1919	3	163	3	[MVK - mevalonate kinase, MVD - mevalonate (diphospho) decarboxylase, IDI1 - isopentenyl-diphosphate delta isomerase 1]
GO:0046490	isopentenyl diphosphate metabolic process	6.03E-4	1.39E-1	11.77	1919	3	163	3	[MVK - mevalonate kinase, IDI1 - isopentenyl-diphosphate delta isomerase 1, MVD - mevalonate (diphospho) decarboxylase]
GO:0046643	regulation of gamma-delta T cell activation	6.03E-4	1.35E-1	11.77	1919	3	163	3	[SYK - spleen tyrosine kinase, LEF1 - lymphoid enhancer-binding factor 1, SOX13 - sry (sex determining region y)-box 13]
GO:0046645	positive regulation of gamma-delta T cell activation	6.03E-4	1.32E-1	11.77	1919	3	163	3	[SYK - spleen tyrosine kinase, LEF1 - lymphoid enhancer-binding factor 1, SOX13 - sry (sex determining region y)-box 13]
GO:0060334	regulation of interferon-gamma-mediated signaling pathway	6.58E-4	1.41E-1	7.85	1919	6	163	4	[ARG1 - arginase 1, SOCS3 - suppressor of cytokine signaling 3, JAK2 - janus kinase 2, STAT1 - signal transducer and activator of transcription 1, 91kda]
GO:0060330	regulation of response to interferon-gamma	6.58E-4	1.37E-1	7.85	1919	6	163	4	[JAK2 - janus kinase 2, SOCS3 - suppressor of cytokine signaling 3, ARG1 - arginase 1, STAT1 - signal transducer and activator of transcription 1, 91kda]
GO:0010557	positive regulation of macromolecule biosynthetic process	6.67E-4	1.36E-1	1.75	1919	215	163	32	[EREG - epiregulin, CIITA - class ii, major histocompatibility complex, transactivator, ACVR2A - activin a receptor, type iia, STAT1 - signal transducer and activator of transcription 1, 91kda, BRCA1 - breast cancer 1, early onset, TRUB2 - trub pseudouridine (psi) synthase homolog 2 (e. coli), STAT6 - signal transducer and activator of transcription 6, interleukin-4 induced, EGR1 - early growth r…
GO:0001934	positive regulation of protein phosphorylation	7.04E-4	1.4E-1	2.12	1919	111	163	20	[CLSPN - claspin, ROBO1 - roundabout, axon guidance receptor, homolog 1 (drosophila), SLCO3A1 - solute carrier organic anion transporter family, member 3a1, WDFY2 - wd repeat and fyve domain containing 2, MAP3K14 - mitogen-activated protein kinase kinase kinase 14, SOCS3 - suppressor of cytokine signaling 3, SYK - spleen tyrosine kinase, EREG - epiregulin, SEMA3A - sema domain, immunoglobulin dom…
GO:0001764	neuron migration	7.38E-4	1.44E-1	5.89	1919	10	163	5	[PEX7 - peroxisomal biogenesis factor 7, NRP2 - neuropilin 2, SEMA3A - sema domain, immunoglobulin domain (ig), short basic domain, secreted, (semaphorin) 3a, ZMIZ1 - zinc finger, miz-type containing 1, SH3RF1 - sh3 domain containing ring finger 1]
GO:0031401	positive regulation of protein modification process	7.45E-4	1.42E-1	1.95	1919	145	163	24	[CLSPN - claspin, ROBO1 - roundabout, axon guidance receptor, homolog 1 (drosophila), HDAC4 - histone deacetylase 4, WDFY2 - wd repeat and fyve domain containing 2, SLCO3A1 - solute carrier organic anion transporter family, member 3a1, MAP3K14 - mitogen-activated protein kinase kinase kinase 14, TNIP1 - tnfaip3 interacting protein 1, SOCS3 - suppressor of cytokine signaling 3, SYK - spleen tyrosi…
GO:0009893	positive regulation of metabolic process	8.41E-4	1.57E-1	1.46	1919	434	163	54	[SYK - spleen tyrosine kinase, CIITA - class ii, major histocompatibility complex, transactivator, BRCA1 - breast cancer 1, early onset, SSBP2 - single-stranded dna binding protein 2, AGRN - agrin, TANK - traf family member-associated nfkb activator, HABP4 - hyaluronan binding protein 4, BANK1 - b-cell scaffold protein with ankyrin repeats 1, PHIP - pleckstrin homology domain interacting protein,…
GO:1902930	regulation of alcohol biosynthetic process	8.42E-4	1.54E-1	4.12	1919	20	163	7	[CYP51A1 - cytochrome p450, family 51, subfamily a, polypeptide 1, TM7SF2 - transmembrane 7 superfamily member 2, HMGCS1 - 3-hydroxy-3-methylglutaryl-coa synthase 1 (soluble), MVK - mevalonate kinase, IDI1 - isopentenyl-diphosphate delta isomerase 1, MVD - mevalonate (diphospho) decarboxylase, NFKB1 - nuclear factor of kappa light polypeptide gene enhancer in b-cells 1]
GO:0050728	negative regulation of inflammatory response	8.98E-4	1.61E-1	4.71	1919	15	163	6	[GHSR - growth hormone secretagogue receptor, SOCS3 - suppressor of cytokine signaling 3, GIT1 - g protein-coupled receptor kinase interacting arfgap 1, MVK - mevalonate kinase, NR1D2 - nuclear receptor subfamily 1, group d, member 2, NFKB1 - nuclear factor of kappa light polypeptide gene enhancer in b-cells 1]
GO:0023051	regulation of signaling	9.26E-4	1.62E-1	1.48	1919	415	163	52	[SYK - spleen tyrosine kinase, BRCA1 - breast cancer 1, early onset, CDK14 - cyclin-dependent kinase 14, TANK - traf family member-associated nfkb activator, KCNN4 - potassium intermediate/small conductance calcium-activated channel, subfamily n, member 4, BANK1 - b-cell scaffold protein with ankyrin repeats 1, PCGF2 - polycomb group ring finger 2, PHIP - pleckstrin homology domain interacting pr…
GO:0008202	steroid metabolic process	9.41E-4	1.62E-1	2.59	1919	59	163	13	[HSD17B7 - hydroxysteroid (17-beta) dehydrogenase 7, TM7SF2 - transmembrane 7 superfamily member 2, HSD17B4 - hydroxysteroid (17-beta) dehydrogenase 4, STS - steroid sulfatase (microsomal), isozyme s, MVD - mevalonate (diphospho) decarboxylase, C14orf1 - chromosome 14 open reading frame 1, DHCR24 - 24-dehydrocholesterol reductase, CYP51A1 - cytochrome p450, family 51, subfamily a, polypeptide 1, …
GO:0048585	negative regulation of response to stimulus	9.51E-4	1.6E-1	1.74	1919	210	163	31	[SEMA3A - sema domain, immunoglobulin domain (ig), short basic domain, secreted, (semaphorin) 3a, EREG - epiregulin, STAT1 - signal transducer and activator of transcription 1, 91kda, BRCA1 - breast cancer 1, early onset, SH3RF1 - sh3 domain containing ring finger 1, EGR1 - early growth response 1, DAB2IP - dab2 interacting protein, DLL4 - delta-like 4 (drosophila), FZD6 - frizzled family recepto…
GO:0006357	regulation of transcription by RNA polymerase II	9.64E-4	1.59E-1	1.65	1919	257	163	36	[SUV39H2 - suppressor of variegation 3-9 homolog 2 (drosophila), CIITA - class ii, major histocompatibility complex, transactivator, ACVR2A - activin a receptor, type iia, STAT1 - signal transducer and activator of transcription 1, 91kda, BRCA1 - breast cancer 1, early onset, TRAK1 - trafficking protein, kinesin binding 1, STAT6 - signal transducer and activator of transcription 6, interleukin-4 …
