# Supplementary material for: Crosstalk between Thyroid Hormone and Corticosteroid Signaling Targets Cell Proliferation in Xenopus tropicalis Tadpole Liver
Source: Int J Mol Sci. 2022 Nov 8;23(22):13715. doi: 10.3390/ijms232213715 (PMC9692397; doi:10.3390/ijms232213715)
Supplement: Supplementary file 1 [file ijms-23-13715-s001.zip › Table-S13.xlsx]

## Sheet: Feuil1
Table S13: Gene ontology analysis of genes up-regulated belonging to category C
GO Term	Description	P-value	FDR q-value	Enrichment	N	B	n	b	Genes
GO:0006418	tRNA aminoacylation for protein translation	4.67E-5	4.09E-1	16.13	1919	7	68	4	[MARS - methionyl-trna synthetase, FARSB - phenylalanyl-trna synthetase, beta subunit, LARS - leucyl-trna synthetase, FARSA - phenylalanyl-trna synthetase, alpha subunit]
GO:0043038	amino acid activation	4.67E-5	2.04E-1	16.13	1919	7	68	4	[MARS - methionyl-trna synthetase, FARSB - phenylalanyl-trna synthetase, beta subunit, LARS - leucyl-trna synthetase, FARSA - phenylalanyl-trna synthetase, alpha subunit]
GO:0043039	tRNA aminoacylation	4.67E-5	1.36E-1	16.13	1919	7	68	4	[MARS - methionyl-trna synthetase, FARSB - phenylalanyl-trna synthetase, beta subunit, LARS - leucyl-trna synthetase, FARSA - phenylalanyl-trna synthetase, alpha subunit]
GO:0016192	vesicle-mediated transport	4.31E-4	9.45E-1	2.15	1919	262	68	20	[VPS53 - vacuolar protein sorting 53 homolog (s. cerevisiae), STX16 - syntaxin 16, SCAMP3 - secretory carrier membrane protein 3, TOM1 - target of myb1 (chicken), ENDOD1 - endonuclease domain containing 1, CLTC - clathrin, heavy chain (hc), QSOX1 - quiescin q6 sulfhydryl oxidase 1, PROS1 - protein s (alpha), SEC24D - sec24 family, member d (s. cerevisiae), PYGL - phosphorylase, glycogen, liver, P…
