# Supplementary material for: Crosstalk between Thyroid Hormone and Corticosteroid Signaling Targets Cell Proliferation in Xenopus tropicalis Tadpole Liver
Source: Int J Mol Sci. 2022 Nov 8;23(22):13715. doi: 10.3390/ijms232213715 (PMC9692397; doi:10.3390/ijms232213715)
Supplement: Supplementary file 1 [file ijms-23-13715-s001.zip › Table-S14.xlsx]

## Sheet: Feuil1
Table S14: Gene ontology analysis of genes up-regulated belonging to category D
GO Term	Description	P-value	FDR q-value	Enrichment	N	B	n	b	Genes
GO:1900225	regulation of NLRP3 inflammasome complex assembly	4.79E-4	1	12.71	1957	3	154	3	[DDX3X - dead (asp-glu-ala-asp) box helicase 3, x-linked, TLR6 - toll-like receptor 6, EIF2AK2 - eukaryotic translation initiation factor 2-alpha kinase 2]
GO:0032728	positive regulation of interferon-beta production	4.89E-4	1	8.47	1957	6	154	4	[FLOT1 - flotillin 1, DDX3X - dead (asp-glu-ala-asp) box helicase 3, x-linked, IFIH1 - interferon induced with helicase c domain 1, DDX58 - dead (asp-glu-ala-asp) box polypeptide 58]
