# Supplementary material for: Crosstalk between Thyroid Hormone and Corticosteroid Signaling Targets Cell Proliferation in Xenopus tropicalis Tadpole Liver
Source: Int J Mol Sci. 2022 Nov 8;23(22):13715. doi: 10.3390/ijms232213715 (PMC9692397; doi:10.3390/ijms232213715)
Supplement: Supplementary file 1 [file ijms-23-13715-s001.zip › Table-S15.xlsx]

## Sheet: Feuil1
Table S15: Gene ontology analysis of genes down-regulated belonging to category E
GO Term	Description	P-value	FDR q-value	Enrichment	N	B	n	b	Genes
GO:0006364	rRNA processing	2.33E-4	1	78.28	1957	10	5	2	[WDR46 - wd repeat domain 46, FBLL1 - fibrillarin-like 1]
GO:0016072	rRNA metabolic process	3.41E-4	1	65.23	1957	12	5	2	[WDR46 - wd repeat domain 46, FBLL1 - fibrillarin-like 1]
