# Supplementary material for: Crosstalk between Thyroid Hormone and Corticosteroid Signaling Targets Cell Proliferation in Xenopus tropicalis Tadpole Liver
Source: Int J Mol Sci. 2022 Nov 8;23(22):13715. doi: 10.3390/ijms232213715 (PMC9692397; doi:10.3390/ijms232213715)
Supplement: Supplementary file 1 [file ijms-23-13715-s001.zip › Table-S16.xlsx]

## Sheet: Feuil1
Table S16: Gene ontology analysis of genes up-regulated belonging to category E
GO Term	Description	P-value	FDR q-value	Enrichment	N	B	n	b	Genes
GO:1903047	mitotic cell cycle process	5.23E-4	1	9.25	1957	94	9	4	[RHOC - ras homolog family member c, MCM10 - minichromosome maintenance complex component 10, HAUS4 - haus augmin-like complex, subunit 4, SMC4 - structural maintenance of chromosomes 4]
