# Supplementary material for: Crosstalk between Thyroid Hormone and Corticosteroid Signaling Targets Cell Proliferation in Xenopus tropicalis Tadpole Liver
Source: Int J Mol Sci. 2022 Nov 8;23(22):13715. doi: 10.3390/ijms232213715 (PMC9692397; doi:10.3390/ijms232213715)
Supplement: Supplementary file 1 [file ijms-23-13715-s001.zip › Table-S17.xlsx]

## Sheet: Feuil1
Table S17: Gene ontology analysis of genes up-regulated belonging to category F
GO Term	Description	P-value	FDR q-value	Enrichment	N	B	n	b	Genes
GO:1901532	regulation of hematopoietic progenitor cell differentiation	3.96E-5	3.55E-1	7.17	1957	9	182	6	[PSMD6 - proteasome (prosome, macropain) 26s subunit, non-atpase, 6, ITCH - itchy e3 ubiquitin protein ligase, PSME3 - proteasome (prosome, macropain) activator subunit 3 (pa28 gamma; ki), DPF2 - d4, zinc and double phd fingers family 2, EIF2AK2 - eukaryotic translation initiation factor 2-alpha kinase 2, PSMB6 - proteasome (prosome, macropain) subunit, beta type, 6]
GO:0045089	positive regulation of innate immune response	6.78E-5	3.04E-1	3.49	1957	37	182	12	[HSPA1A - heat shock 70kda protein 1a, PSMD6 - proteasome (prosome, macropain) 26s subunit, non-atpase, 6, FLOT1 - flotillin 1, PSME3 - proteasome (prosome, macropain) activator subunit 3 (pa28 gamma; ki), ITCH - itchy e3 ubiquitin protein ligase, DDX3X - dead (asp-glu-ala-asp) box helicase 3, x-linked, TAB3 - tgf-beta activated kinase 1/map3k7 binding protein 3, BIRC2 - baculoviral iap repeat co…
GO:1902036	regulation of hematopoietic stem cell differentiation	2.93E-4	8.76E-1	6.72	1957	8	182	5	[PSMD6 - proteasome (prosome, macropain) 26s subunit, non-atpase, 6, PSME3 - proteasome (prosome, macropain) activator subunit 3 (pa28 gamma; ki), ITCH - itchy e3 ubiquitin protein ligase, EIF2AK2 - eukaryotic translation initiation factor 2-alpha kinase 2, PSMB6 - proteasome (prosome, macropain) subunit, beta type, 6]
GO:1903311	regulation of mRNA metabolic process	2.96E-4	6.64E-1	3.47	1957	31	182	10	[APEX1 - apex nuclease (multifunctional dna repair enzyme) 1, HSPA1A - heat shock 70kda protein 1a, PSMD6 - proteasome (prosome, macropain) 26s subunit, non-atpase, 6, ZC3H10 - zinc finger ccch-type containing 10, CNOT7 - ccr4-not transcription complex, subunit 7, PRDX6 - peroxiredoxin 6, PSME3 - proteasome (prosome, macropain) activator subunit 3 (pa28 gamma; ki), AHCYL1 - adenosylhomocysteinase…
GO:0002758	innate immune response-activating signal transduction	6.2E-4	1	3.46	1957	28	182	9	[PSMD6 - proteasome (prosome, macropain) 26s subunit, non-atpase, 6, PSME3 - proteasome (prosome, macropain) activator subunit 3 (pa28 gamma; ki), ITCH - itchy e3 ubiquitin protein ligase, TAB3 - tgf-beta activated kinase 1/map3k7 binding protein 3, BIRC2 - baculoviral iap repeat containing 2, IFIH1 - interferon induced with helicase c domain 1, TLR6 - toll-like receptor 6, DDX58 - dead (asp-glu-…
GO:0045088	regulation of innate immune response	6.25E-4	9.34E-1	2.69	1957	52	182	13	[PSMD6 - proteasome (prosome, macropain) 26s subunit, non-atpase, 6, HSPA1A - heat shock 70kda protein 1a, FLOT1 - flotillin 1, ITCH - itchy e3 ubiquitin protein ligase, DDX3X - dead (asp-glu-ala-asp) box helicase 3, x-linked, BIRC2 - baculoviral iap repeat containing 2, TAB3 - tgf-beta activated kinase 1/map3k7 binding protein 3, TLR6 - toll-like receptor 6, PSMB6 - proteasome (prosome, macropai…
GO:1900225	regulation of NLRP3 inflammasome complex assembly	7.92E-4	1	10.75	1957	3	182	3	[DDX3X - dead (asp-glu-ala-asp) box helicase 3, x-linked, TLR6 - toll-like receptor 6, EIF2AK2 - eukaryotic translation initiation factor 2-alpha kinase 2]
GO:0002218	activation of innate immune response	8.27E-4	9.28E-1	3.34	1957	29	182	9	[PSMD6 - proteasome (prosome, macropain) 26s subunit, non-atpase, 6, PSME3 - proteasome (prosome, macropain) activator subunit 3 (pa28 gamma; ki), ITCH - itchy e3 ubiquitin protein ligase, TAB3 - tgf-beta activated kinase 1/map3k7 binding protein 3, BIRC2 - baculoviral iap repeat containing 2, IFIH1 - interferon induced with helicase c domain 1, TLR6 - toll-like receptor 6, DDX58 - dead (asp-glu-…
GO:0032728	positive regulation of interferon-beta production	9.36E-4	9.33E-1	7.17	1957	6	182	4	[FLOT1 - flotillin 1, DDX3X - dead (asp-glu-ala-asp) box helicase 3, x-linked, IFIH1 - interferon induced with helicase c domain 1, DDX58 - dead (asp-glu-ala-asp) box polypeptide 58]
