# Supplementary material for: Crosstalk between Thyroid Hormone and Corticosteroid Signaling Targets Cell Proliferation in Xenopus tropicalis Tadpole Liver
Source: Int J Mol Sci. 2022 Nov 8;23(22):13715. doi: 10.3390/ijms232213715 (PMC9692397; doi:10.3390/ijms232213715)
Supplement: Supplementary file 1 [file ijms-23-13715-s001.zip › Table-S18.xlsx]

## Sheet: Feuil1
Table S18: Gene ontology analysis of genes down-regulated belonging to category F
GO Term	Description	P-value	FDR q-value	Enrichment	N	B	n	b	Genes
GO:0022402	cell cycle process	8.57E-8	7.69E-4	3.23	1957	140	104	24	[SKP2 - s-phase kinase-associated protein 2, e3 ubiquitin protein ligase, CDC14B - cell division cycle 14b, NCAPG - non-smc condensin i complex, subunit g, SNX33 - sorting nexin 33, KIF14 - kinesin family member 14, MSH3 - muts homolog 3 (e. coli), TRIP13 - thyroid hormone receptor interactor 13, CENPE - centromere protein e, 312kda, KIF18A - kinesin family member 18a, CENPK - centromere protein …
GO:0006974	cellular response to DNA damage stimulus	2.32E-7	1.04E-3	3.72	1957	96	104	19	[CDC14B - cell division cycle 14b, MRPS35 - mitochondrial ribosomal protein s35, MSH3 - muts homolog 3 (e. coli), TRIP13 - thyroid hormone receptor interactor 13, SMCHD1 - structural maintenance of chromosomes flexible hinge domain containing 1, UHRF1 - ubiquitin-like with phd and ring finger domains 1, E2F1 - e2f transcription factor 1, ESCO2 - establishment of sister chromatid cohesion n-acetyl…
GO:0051276	chromosome organization	1.12E-6	3.35E-3	4.80	1957	51	104	13	[POT1 - protection of telomeres 1, NCAPG - non-smc condensin i complex, subunit g, MSH3 - muts homolog 3 (e. coli), TRIP13 - thyroid hormone receptor interactor 13, CENPE - centromere protein e, 312kda, KIF18A - kinesin family member 18a, CENPK - centromere protein k, ESCO2 - establishment of sister chromatid cohesion n-acetyltransferase 2, FANCD2 - fanconi anemia, complementation group d2, MCM9 …
GO:0006281	DNA repair	1.67E-6	3.75E-3	4.32	1957	61	104	14	[CDC14B - cell division cycle 14b, MSH3 - muts homolog 3 (e. coli), TRIP13 - thyroid hormone receptor interactor 13, SMCHD1 - structural maintenance of chromosomes flexible hinge domain containing 1, UHRF1 - ubiquitin-like with phd and ring finger domains 1, ESCO2 - establishment of sister chromatid cohesion n-acetyltransferase 2, CHAF1B - chromatin assembly factor 1, subunit b (p60), FANCD2 - fa…
GO:0006259	DNA metabolic process	2.21E-6	3.96E-3	3.55	1957	90	104	17	[POT1 - protection of telomeres 1, CDC14B - cell division cycle 14b, MSH3 - muts homolog 3 (e. coli), TRIP13 - thyroid hormone receptor interactor 13, SMCHD1 - structural maintenance of chromosomes flexible hinge domain containing 1, UHRF1 - ubiquitin-like with phd and ring finger domains 1, ESCO2 - establishment of sister chromatid cohesion n-acetyltransferase 2, CHAF1B - chromatin assembly fact…
GO:1903047	mitotic cell cycle process	4.16E-6	6.23E-3	3.40	1957	94	104	17	[NCAPG - non-smc condensin i complex, subunit g, SKP2 - s-phase kinase-associated protein 2, e3 ubiquitin protein ligase, SNX33 - sorting nexin 33, KIF14 - kinesin family member 14, TRIP13 - thyroid hormone receptor interactor 13, CENPE - centromere protein e, 312kda, KIF18A - kinesin family member 18a, CENPK - centromere protein k, E2F1 - e2f transcription factor 1, RHOC - ras homolog family mem…
GO:1903046	meiotic cell cycle process	7.55E-6	9.67E-3	8.23	1957	16	104	7	[MSH3 - muts homolog 3 (e. coli), FANCD2 - fanconi anemia, complementation group d2, TRIP13 - thyroid hormone receptor interactor 13, ING2 - inhibitor of growth family, member 2, KIF18A - kinesin family member 18a, SMC4 - structural maintenance of chromosomes 4, MSH6 - muts homolog 6 (e. coli)]
GO:0090304	nucleic acid metabolic process	9.78E-6	1.1E-2	2.34	1957	217	104	27	[MSH3 - muts homolog 3 (e. coli), LIN52 - lin-52 homolog (c. elegans), SMCHD1 - structural maintenance of chromosomes flexible hinge domain containing 1, UHRF1 - ubiquitin-like with phd and ring finger domains 1, ESCO2 - establishment of sister chromatid cohesion n-acetyltransferase 2, CHAF1B - chromatin assembly factor 1, subunit b (p60), MCM10 - minichromosome maintenance complex component 10, …
GO:0046483	heterocycle metabolic process	4.02E-5	4.01E-2	1.88	1957	361	104	36	[MSH3 - muts homolog 3 (e. coli), LIN52 - lin-52 homolog (c. elegans), SMCHD1 - structural maintenance of chromosomes flexible hinge domain containing 1, UHRF1 - ubiquitin-like with phd and ring finger domains 1, ESCO2 - establishment of sister chromatid cohesion n-acetyltransferase 2, CHAF1B - chromatin assembly factor 1, subunit b (p60), AGPAT5 - 1-acylglycerol-3-phosphate o-acyltransferase 5, …
GO:0006725	cellular aromatic compound metabolic process	7.94E-5	7.12E-2	1.82	1957	372	104	36	[MSH3 - muts homolog 3 (e. coli), LIN52 - lin-52 homolog (c. elegans), SMCHD1 - structural maintenance of chromosomes flexible hinge domain containing 1, UHRF1 - ubiquitin-like with phd and ring finger domains 1, ESCO2 - establishment of sister chromatid cohesion n-acetyltransferase 2, CHAF1B - chromatin assembly factor 1, subunit b (p60), AGPAT5 - 1-acylglycerol-3-phosphate o-acyltransferase 5, …
GO:0006298	mismatch repair	1.04E-4	8.49E-2	12.54	1957	6	104	4	[MSH3 - muts homolog 3 (e. coli), MCM9 - minichromosome maintenance complex component 9, POLD3 - polymerase (dna-directed), delta 3, accessory subunit, MSH6 - muts homolog 6 (e. coli)]
GO:0000819	sister chromatid segregation	1.46E-4	1.09E-1	18.82	1957	3	104	3	[KIF18A - kinesin family member 18a, CENPK - centromere protein k, SMC4 - structural maintenance of chromosomes 4]
GO:0098813	nuclear chromosome segregation	1.46E-4	1.01E-1	18.82	1957	3	104	3	[KIF18A - kinesin family member 18a, SMC4 - structural maintenance of chromosomes 4, CENPK - centromere protein k]
GO:0051095	regulation of helicase activity	1.46E-4	9.35E-2	18.82	1957	3	104	3	[POT1 - protection of telomeres 1, MSH3 - muts homolog 3 (e. coli), MSH6 - muts homolog 6 (e. coli)]
GO:0051096	positive regulation of helicase activity	1.46E-4	8.73E-2	18.82	1957	3	104	3	[POT1 - protection of telomeres 1, MSH3 - muts homolog 3 (e. coli), MSH6 - muts homolog 6 (e. coli)]
GO:0007080	mitotic metaphase plate congression	1.46E-4	8.19E-2	18.82	1957	3	104	3	[KIF14 - kinesin family member 14, CENPE - centromere protein e, 312kda, KIF18A - kinesin family member 18a]
GO:0000070	mitotic sister chromatid segregation	1.46E-4	7.7E-2	18.82	1957	3	104	3	[KIF18A - kinesin family member 18a, SMC4 - structural maintenance of chromosomes 4, CENPK - centromere protein k]
GO:0006302	double-strand break repair	1.6E-4	7.98E-2	5.49	1957	24	104	7	[FANCD2 - fanconi anemia, complementation group d2, TRIP13 - thyroid hormone receptor interactor 13, MCM9 - minichromosome maintenance complex component 9, SMCHD1 - structural maintenance of chromosomes flexible hinge domain containing 1, NHEJ1 - nonhomologous end-joining factor 1, CDC7 - cell division cycle 7, ESCO2 - establishment of sister chromatid cohesion n-acetyltransferase 2]
GO:0051301	cell division	0.0002	9.46E-2	3.76	1957	50	104	10	[NCAPG - non-smc condensin i complex, subunit g, KIF14 - kinesin family member 14, HAUS6 - haus augmin-like complex, subunit 6, HAUS4 - haus augmin-like complex, subunit 4, CENPE - centromere protein e, 312kda, AHCTF1 - at hook containing transcription factor 1, ING2 - inhibitor of growth family, member 2, KNTC1 - kinetochore associated 1, SMC4 - structural maintenance of chromosomes 4, CDC7 - ce…
GO:0061982	meiosis I cell cycle process	2.33E-4	1.05E-1	10.75	1957	7	104	4	[MSH3 - muts homolog 3 (e. coli), TRIP13 - thyroid hormone receptor interactor 13, ING2 - inhibitor of growth family, member 2, MSH6 - muts homolog 6 (e. coli)]
GO:0006139	nucleobase-containing compound metabolic process	2.44E-4	1.04E-1	1.82	1957	331	104	32	[MSH3 - muts homolog 3 (e. coli), LIN52 - lin-52 homolog (c. elegans), SMCHD1 - structural maintenance of chromosomes flexible hinge domain containing 1, UHRF1 - ubiquitin-like with phd and ring finger domains 1, ESCO2 - establishment of sister chromatid cohesion n-acetyltransferase 2, CHAF1B - chromatin assembly factor 1, subunit b (p60), AGPAT5 - 1-acylglycerol-3-phosphate o-acyltransferase 5, …
GO:0006310	DNA recombination	5.51E-4	2.25E-1	5.38	1957	21	104	6	[MSH3 - muts homolog 3 (e. coli), TRIP13 - thyroid hormone receptor interactor 13, MCM9 - minichromosome maintenance complex component 9, ATAD5 - atpase family, aaa domain containing 5, CDC7 - cell division cycle 7, MSH6 - muts homolog 6 (e. coli)]
GO:0051383	kinetochore organization	5.61E-4	2.19E-1	14.11	1957	4	104	3	[CENPE - centromere protein e, 312kda, CENPK - centromere protein k, SMC4 - structural maintenance of chromosomes 4]
GO:0045934	negative regulation of nucleobase-containing compound metabolic process	5.81E-4	2.17E-1	2.15	1957	175	104	20	[POT1 - protection of telomeres 1, IGBP1 - immunoglobulin (cd79a) binding protein 1, MSH3 - muts homolog 3 (e. coli), USP2 - ubiquitin specific peptidase 2, CD38 - cd38 molecule, CIR1 - corepressor interacting with rbpj, 1, SAMD13 - sterile alpha motif domain containing 13, SMCHD1 - structural maintenance of chromosomes flexible hinge domain containing 1, SOX6 - sry (sex determining region y)-box…
GO:0034645	cellular macromolecule biosynthetic process	6.94E-4	2.49E-1	2.39	1957	126	104	16	[POT1 - protection of telomeres 1, MRPL53 - mitochondrial ribosomal protein l53, MRPS35 - mitochondrial ribosomal protein s35, POLRMT - polymerase (rna) mitochondrial (dna directed), TRIP13 - thyroid hormone receptor interactor 13, LIN52 - lin-52 homolog (c. elegans), PIR - pirin (iron-binding nuclear protein), E2F1 - e2f transcription factor 1, CHAF1B - chromatin assembly factor 1, subunit b (p6…
GO:0034641	cellular nitrogen compound metabolic process	7.37E-4	2.54E-1	1.62	1957	429	104	37	[MSH3 - muts homolog 3 (e. coli), LIN52 - lin-52 homolog (c. elegans), SMCHD1 - structural maintenance of chromosomes flexible hinge domain containing 1, AGK - acylglycerol kinase, UHRF1 - ubiquitin-like with phd and ring finger domains 1, ABCA2 - atp-binding cassette, sub-family a (abc1), member 2, ESCO2 - establishment of sister chromatid cohesion n-acetyltransferase 2, CHAF1B - chromatin assem…
GO:0007059	chromosome segregation	7.72E-4	2.56E-1	8.36	1957	9	104	4	[CENPE - centromere protein e, 312kda, KIF18A - kinesin family member 18a, CENPK - centromere protein k, SMC4 - structural maintenance of chromosomes 4]
GO:1901360	organic cyclic compound metabolic process	8.06E-4	2.58E-1	1.63	1957	415	104	36	[MSH3 - muts homolog 3 (e. coli), LIN52 - lin-52 homolog (c. elegans), SMCHD1 - structural maintenance of chromosomes flexible hinge domain containing 1, UHRF1 - ubiquitin-like with phd and ring finger domains 1, ESCO2 - establishment of sister chromatid cohesion n-acetyltransferase 2, CHAF1B - chromatin assembly factor 1, subunit b (p60), AGPAT5 - 1-acylglycerol-3-phosphate o-acyltransferase 5, …
GO:0000075	cell cycle checkpoint	9.39E-4	2.91E-1	4.91	1957	23	104	6	[CDC14B - cell division cycle 14b, FANCD2 - fanconi anemia, complementation group d2, TRIP13 - thyroid hormone receptor interactor 13, KNTC1 - kinetochore associated 1, CLOCK - clock circadian regulator, E2F1 - e2f transcription factor 1]
