# Supplementary material for: Crosstalk between Thyroid Hormone and Corticosteroid Signaling Targets Cell Proliferation in Xenopus tropicalis Tadpole Liver
Source: Int J Mol Sci. 2022 Nov 8;23(22):13715. doi: 10.3390/ijms232213715 (PMC9692397; doi:10.3390/ijms232213715)
Supplement: Supplementary file 1 [file ijms-23-13715-s001.zip › Table-S19.xlsx]

## Sheet: Feuil1
Table S19: Gene ontology analysis of genes down-regulated belonging to category G
GO Term	Description	P-value	FDR q-value	Enrichment	N	B	n	b	Genes
GO:0006974	cellular response to DNA damage stimulus	6.62E-7	5.94E-3	6.06	1957	96	37	11	[CHAF1B - chromatin assembly factor 1, subunit b (p60), TRIP13 - thyroid hormone receptor interactor 13, FANCD2 - fanconi anemia, complementation group d2, WDHD1 - wd repeat and hmg-box dna binding protein 1, ATAD5 - atpase family, aaa domain containing 5, MCM9 - minichromosome maintenance complex component 9, SMCHD1 - structural maintenance of chromosomes flexible hinge domain containing 1, CLOC…
GO:0051276	chromosome organization	2.63E-6	1.18E-2	8.30	1957	51	37	8	[NCAPG - non-smc condensin i complex, subunit g, POT1 - protection of telomeres 1, TRIP13 - thyroid hormone receptor interactor 13, FANCD2 - fanconi anemia, complementation group d2, CENPE - centromere protein e, 312kda, MCM9 - minichromosome maintenance complex component 9, CENPK - centromere protein k, ESCO2 - establishment of sister chromatid cohesion n-acetyltransferase 2]
GO:0006259	DNA metabolic process	3.21E-6	9.59E-3	5.88	1957	90	37	10	[POT1 - protection of telomeres 1, CHAF1B - chromatin assembly factor 1, subunit b (p60), TRIP13 - thyroid hormone receptor interactor 13, FANCD2 - fanconi anemia, complementation group d2, WDHD1 - wd repeat and hmg-box dna binding protein 1, ATAD5 - atpase family, aaa domain containing 5, MCM9 - minichromosome maintenance complex component 9, SMCHD1 - structural maintenance of chromosomes flexib…
GO:0022402	cell cycle process	4.42E-6	9.91E-3	4.53	1957	140	37	12	[NCAPG - non-smc condensin i complex, subunit g, SKP2 - s-phase kinase-associated protein 2, e3 ubiquitin protein ligase, KIF14 - kinesin family member 14, HAUS6 - haus augmin-like complex, subunit 6, TRIP13 - thyroid hormone receptor interactor 13, FANCD2 - fanconi anemia, complementation group d2, ATAD5 - atpase family, aaa domain containing 5, CENPE - centromere protein e, 312kda, CENPK - cent…
GO:0006281	DNA repair	1.06E-5	1.9E-2	6.94	1957	61	37	8	[CHAF1B - chromatin assembly factor 1, subunit b (p60), TRIP13 - thyroid hormone receptor interactor 13, FANCD2 - fanconi anemia, complementation group d2, WDHD1 - wd repeat and hmg-box dna binding protein 1, MCM9 - minichromosome maintenance complex component 9, SMCHD1 - structural maintenance of chromosomes flexible hinge domain containing 1, MSH6 - muts homolog 6 (e. coli), ESCO2 - establishme…
GO:1903047	mitotic cell cycle process	3.78E-5	5.65E-2	5.06	1957	94	37	9	[NCAPG - non-smc condensin i complex, subunit g, SKP2 - s-phase kinase-associated protein 2, e3 ubiquitin protein ligase, KIF14 - kinesin family member 14, HAUS6 - haus augmin-like complex, subunit 6, TRIP13 - thyroid hormone receptor interactor 13, FANCD2 - fanconi anemia, complementation group d2, CENPE - centromere protein e, 312kda, CENPK - centromere protein k, E2F1 - e2f transcription facto…
GO:0006302	double-strand break repair	5.99E-5	7.68E-2	11.02	1957	24	37	5	[FANCD2 - fanconi anemia, complementation group d2, TRIP13 - thyroid hormone receptor interactor 13, MCM9 - minichromosome maintenance complex component 9, SMCHD1 - structural maintenance of chromosomes flexible hinge domain containing 1, ESCO2 - establishment of sister chromatid cohesion n-acetyltransferase 2]
GO:0046483	heterocycle metabolic process	9.95E-5	1.12E-1	2.49	1957	361	37	17	[POT1 - protection of telomeres 1, TRIP13 - thyroid hormone receptor interactor 13, SMCHD1 - structural maintenance of chromosomes flexible hinge domain containing 1, PON3 - paraoxonase 3, E2F1 - e2f transcription factor 1, ESCO2 - establishment of sister chromatid cohesion n-acetyltransferase 2, CHAF1B - chromatin assembly factor 1, subunit b (p60), FANCD2 - fanconi anemia, complementation group…
GO:0034502	protein localization to chromosome	1.2E-4	1.19E-1	26.45	1957	6	37	3	[POT1 - protection of telomeres 1, MCM9 - minichromosome maintenance complex component 9, ESCO2 - establishment of sister chromatid cohesion n-acetyltransferase 2]
GO:0007276	gamete generation	1.26E-4	1.13E-1	7.21	1957	44	37	6	[TRIP13 - thyroid hormone receptor interactor 13, FANCD2 - fanconi anemia, complementation group d2, MCM9 - minichromosome maintenance complex component 9, KIAA1524 - kiaa1524, CLOCK - clock circadian regulator, E2F1 - e2f transcription factor 1]
GO:0006725	cellular aromatic compound metabolic process	1.48E-4	1.2E-1	2.42	1957	372	37	17	[POT1 - protection of telomeres 1, TRIP13 - thyroid hormone receptor interactor 13, SMCHD1 - structural maintenance of chromosomes flexible hinge domain containing 1, PON3 - paraoxonase 3, E2F1 - e2f transcription factor 1, ESCO2 - establishment of sister chromatid cohesion n-acetyltransferase 2, CHAF1B - chromatin assembly factor 1, subunit b (p60), FANCD2 - fanconi anemia, complementation group…
GO:0036297	interstrand cross-link repair	2.07E-4	1.55E-1	22.67	1957	7	37	3	[FANCD2 - fanconi anemia, complementation group d2, MCM9 - minichromosome maintenance complex component 9, MSH6 - muts homolog 6 (e. coli)]
GO:0008630	intrinsic apoptotic signaling pathway in response to DNA damage	3.27E-4	2.25E-1	19.83	1957	8	37	3	[ATAD5 - atpase family, aaa domain containing 5, MSH6 - muts homolog 6 (e. coli), E2F1 - e2f transcription factor 1]
GO:0002208	somatic diversification of immunoglobulins involved in immune response	3.48E-4	2.23E-1	52.89	1957	2	37	2	[ATAD5 - atpase family, aaa domain containing 5, MSH6 - muts homolog 6 (e. coli)]
GO:0002204	somatic recombination of immunoglobulin genes involved in immune response	3.48E-4	2.08E-1	52.89	1957	2	37	2	[ATAD5 - atpase family, aaa domain containing 5, MSH6 - muts homolog 6 (e. coli)]
GO:2001032	regulation of double-strand break repair via nonhomologous end joining	3.48E-4	1.95E-1	52.89	1957	2	37	2	[POT1 - protection of telomeres 1, SMCHD1 - structural maintenance of chromosomes flexible hinge domain containing 1]
GO:0045190	isotype switching	3.48E-4	1.84E-1	52.89	1957	2	37	2	[ATAD5 - atpase family, aaa domain containing 5, MSH6 - muts homolog 6 (e. coli)]
GO:0090304	nucleic acid metabolic process	3.79E-4	1.89E-1	2.92	1957	217	37	12	[POT1 - protection of telomeres 1, CHAF1B - chromatin assembly factor 1, subunit b (p60), TRIP13 - thyroid hormone receptor interactor 13, FANCD2 - fanconi anemia, complementation group d2, WDHD1 - wd repeat and hmg-box dna binding protein 1, MCM9 - minichromosome maintenance complex component 9, ATAD5 - atpase family, aaa domain containing 5, TARBP1 - tar (hiv-1) rna binding protein 1, SMCHD1 - …
GO:0006310	DNA recombination	5.15E-4	2.43E-1	10.07	1957	21	37	4	[TRIP13 - thyroid hormone receptor interactor 13, MCM9 - minichromosome maintenance complex component 9, ATAD5 - atpase family, aaa domain containing 5, MSH6 - muts homolog 6 (e. coli)]
GO:0051726	regulation of cell cycle	5.88E-4	2.64E-1	3.24	1957	163	37	10	[SKP2 - s-phase kinase-associated protein 2, e3 ubiquitin protein ligase, KIF14 - kinesin family member 14, HAUS6 - haus augmin-like complex, subunit 6, TRIP13 - thyroid hormone receptor interactor 13, FANCD2 - fanconi anemia, complementation group d2, ATAD5 - atpase family, aaa domain containing 5, CENPE - centromere protein e, 312kda, AHCTF1 - at hook containing transcription factor 1, CLOCK - …
GO:1901360	organic cyclic compound metabolic process	5.95E-4	2.54E-1	2.17	1957	415	37	17	[POT1 - protection of telomeres 1, TRIP13 - thyroid hormone receptor interactor 13, SMCHD1 - structural maintenance of chromosomes flexible hinge domain containing 1, PON3 - paraoxonase 3, E2F1 - e2f transcription factor 1, ESCO2 - establishment of sister chromatid cohesion n-acetyltransferase 2, CHAF1B - chromatin assembly factor 1, subunit b (p60), FANCD2 - fanconi anemia, complementation group…
GO:0006333	chromatin assembly or disassembly	6.82E-4	2.78E-1	15.87	1957	10	37	3	[CHAF1B - chromatin assembly factor 1, subunit b (p60), SMCHD1 - structural maintenance of chromosomes flexible hinge domain containing 1, CENPK - centromere protein k]
GO:0000075	cell cycle checkpoint	7.41E-4	2.89E-1	9.20	1957	23	37	4	[FANCD2 - fanconi anemia, complementation group d2, TRIP13 - thyroid hormone receptor interactor 13, CLOCK - clock circadian regulator, E2F1 - e2f transcription factor 1]
GO:0048609	multicellular organismal reproductive process	7.82E-4	2.92E-1	5.20	1957	61	37	6	[TRIP13 - thyroid hormone receptor interactor 13, FANCD2 - fanconi anemia, complementation group d2, MCM9 - minichromosome maintenance complex component 9, KIAA1524 - kiaa1524, CLOCK - clock circadian regulator, E2F1 - e2f transcription factor 1]
GO:1901990	regulation of mitotic cell cycle phase transition	9.31E-4	3.34E-1	5.04	1957	63	37	6	[KIF14 - kinesin family member 14, HAUS6 - haus augmin-like complex, subunit 6, TRIP13 - thyroid hormone receptor interactor 13, ATAD5 - atpase family, aaa domain containing 5, CENPE - centromere protein e, 312kda, E2F1 - e2f transcription factor 1]
