# Supplementary material for: Crosstalk between Thyroid Hormone and Corticosteroid Signaling Targets Cell Proliferation in Xenopus tropicalis Tadpole Liver
Source: Int J Mol Sci. 2022 Nov 8;23(22):13715. doi: 10.3390/ijms232213715 (PMC9692397; doi:10.3390/ijms232213715)
Supplement: Supplementary file 1 [file ijms-23-13715-s001.zip › Table-S2.xlsx]

## Sheet: Feuil1
Table S2: CORT differentially expressed genes
id	c_cort_log2FoldChange	c_cort_padj	locus_tag	product
M002B;.	-1.95609805073259	3.5174118721791e-11
M6601;.	-1.54844132081497	0.00873227316661469
M0030;ENSXETG00000024497	-1.28272162532892	3.0341705584658e-05
M2925;ENSXETG00000009293	-1.15799017975118	0.0185225256692038
M20EC;ENSXETG00000025082	-0.998698999761213	0.00249487228886396	SRD5A2	steroid-5-alpha-reductase	alpha polypeptide 2 (3-oxo-5 alpha-steroid delta 4-dehydrogenase alpha 2) [Source:HGNC Symbol;Acc:HGNC:11285]
M3CDC;ENSXETG00000021876	-0.978989644504829	3.04565521193605e-09	ACSBG2	acyl-CoA synthetase bubblegum family member 2 [Source:HGNC Symbol;Acc:HGNC:24174]
M3D22;.	-0.967072651717788	7.67593158317315e-05
M6B51;ENSXETG00000016462	-0.840476382639596	0.0367366544633581	WWC1	WW and C2 domain containing 1 [Source:HGNC Symbol;Acc:HGNC:29435]
M01D6;ENSXETG00000026447	-0.811875044690498	0.0367366544633581	UCP2	uncoupling protein 2 (mitochondrial	proton carrier) [Source:HGNC Symbol;Acc:HGNC:12518]
M4BA2;ENSXETG00000025463	-0.793845958972597	0.0399870812817057
M5A9C;ENSXETG00000013378	-0.77782832078043	0.0296041253298502
M2155;ENSXETG00000008241	-0.772841829241539	4.62283401201042e-05	ARG1	arginase 1 [Source:HGNC Symbol;Acc:HGNC:663]
M35AB;ENSXETG00000024641	-0.594579116462781	0.0399870812817057	ELOVL2	ELOVL fatty acid elongase 2 [Source:HGNC Symbol;Acc:HGNC:14416]
M6E10;.	-0.556855376210177	0.0455233193184619
