# Supplementary material for: Crosstalk between Thyroid Hormone and Corticosteroid Signaling Targets Cell Proliferation in Xenopus tropicalis Tadpole Liver
Source: Int J Mol Sci. 2022 Nov 8;23(22):13715. doi: 10.3390/ijms232213715 (PMC9692397; doi:10.3390/ijms232213715)
Supplement: Supplementary file 1 [file ijms-23-13715-s001.zip › Table-S20.xlsx]

## Sheet: Feuil1
Table S20: Gene ontology analysis of the crosstalk regulated hubs compared to the full network
GO Term	Description	P-value	FDR q-value	Enrichment	N	B	n	b	Genes
GO:0044260	cellular macromolecule metabolic process	7.99E-15	5.63E-11	1.90	629	263	88	70	[HSPA1A - heat shock 70kda protein 1a, APEX1 - apex nuclease (multifunctional dna repair enzyme) 1, CDC6 - cell division cycle 6, PSMD6 - proteasome (prosome, macropain) 26s subunit, non-atpase, 6, RFC4 - replication factor c (activator 1) 4, 37kda, CDC25A - cell division cycle 25a, FN1 - fibronectin 1, CDC42 - cell division cycle 42, SOCS1 - suppressor of cytokine signaling 1, BRCA1 - breast can…
GO:0043170	macromolecule metabolic process	4.54E-13	1.6E-9	1.72	629	303	88	73	[HSPA1A - heat shock 70kda protein 1a, APEX1 - apex nuclease (multifunctional dna repair enzyme) 1, CDC6 - cell division cycle 6, PSMD6 - proteasome (prosome, macropain) 26s subunit, non-atpase, 6, RFC4 - replication factor c (activator 1) 4, 37kda, CDC25A - cell division cycle 25a, FN1 - fibronectin 1, CDC42 - cell division cycle 42, SOCS1 - suppressor of cytokine signaling 1, BRCA1 - breast can…
GO:0019221	cytokine-mediated signaling pathway	1.54E-12	3.61E-9	3.64	629	57	88	29	[PSMD6 - proteasome (prosome, macropain) 26s subunit, non-atpase, 6, PSMD14 - proteasome (prosome, macropain) 26s subunit, non-atpase, 14, FN1 - fibronectin 1, CDC42 - cell division cycle 42, STAT1 - signal transducer and activator of transcription 1, 91kda, SOCS1 - suppressor of cytokine signaling 1, RIPK1 - receptor (tnfrsf)-interacting serine-threonine kinase 1, PTK2B - protein tyrosine kinase…
GO:0010389	regulation of G2/M transition of mitotic cell cycle	2.7E-12	4.76E-9	5.79	629	21	88	17	[CDC6 - cell division cycle 6, PSMD14 - proteasome (prosome, macropain) 26s subunit, non-atpase, 14, PSMD6 - proteasome (prosome, macropain) 26s subunit, non-atpase, 6, CHEK1 - checkpoint kinase 1, TUBA4A - tubulin, alpha 4a, CDC25A - cell division cycle 25a, CDK4 - cyclin-dependent kinase 4, TUBA1A - tubulin, alpha 1a, BRCA1 - breast cancer 1, early onset, PSMB6 - proteasome (prosome, macropain)…
GO:0010564	regulation of cell cycle process	7.51E-12	1.06E-8	3.57	629	56	88	28	[PSMD6 - proteasome (prosome, macropain) 26s subunit, non-atpase, 6, APEX1 - apex nuclease (multifunctional dna repair enzyme) 1, CDC6 - cell division cycle 6, HSPA1A - heat shock 70kda protein 1a, PSMD14 - proteasome (prosome, macropain) 26s subunit, non-atpase, 14, CDC25A - cell division cycle 25a, CLTC - clathrin, heavy chain (hc), CDC42 - cell division cycle 42, TUBA1A - tubulin, alpha 1a, BR…
GO:0009966	regulation of signal transduction	3.17E-11	3.72E-8	2.05	629	188	88	54	[PSMD6 - proteasome (prosome, macropain) 26s subunit, non-atpase, 6, HSPA1A - heat shock 70kda protein 1a, RFC4 - replication factor c (activator 1) 4, 37kda, FN1 - fibronectin 1, CDC42 - cell division cycle 42, BRCA1 - breast cancer 1, early onset, SOCS1 - suppressor of cytokine signaling 1, PTK2B - protein tyrosine kinase 2 beta, CHEK1 - checkpoint kinase 1, STX1A - syntaxin 1a (brain), GIT1 - …
GO:1902749	regulation of cell cycle G2/M phase transition	3.61E-11	3.63E-8	5.28	629	23	88	17	[CDC6 - cell division cycle 6, PSMD14 - proteasome (prosome, macropain) 26s subunit, non-atpase, 14, PSMD6 - proteasome (prosome, macropain) 26s subunit, non-atpase, 6, CHEK1 - checkpoint kinase 1, CDC25A - cell division cycle 25a, TUBA4A - tubulin, alpha 4a, CDK4 - cyclin-dependent kinase 4, TUBA1A - tubulin, alpha 1a, BRCA1 - breast cancer 1, early onset, PSMB6 - proteasome (prosome, macropain)…
GO:0050790	regulation of catalytic activity	5.49E-11	4.83E-8	2.21	629	155	88	48	[CDC6 - cell division cycle 6, HSPA1A - heat shock 70kda protein 1a, PSMD6 - proteasome (prosome, macropain) 26s subunit, non-atpase, 6, PSMD14 - proteasome (prosome, macropain) 26s subunit, non-atpase, 14, RFC4 - replication factor c (activator 1) 4, 37kda, CDC25A - cell division cycle 25a, FN1 - fibronectin 1, FGFR1 - fibroblast growth factor receptor 1, CDC42 - cell division cycle 42, SOCS1 - …
GO:1901990	regulation of mitotic cell cycle phase transition	5.82E-11	4.55E-8	4.29	629	35	88	21	[PSMD14 - proteasome (prosome, macropain) 26s subunit, non-atpase, 14, APEX1 - apex nuclease (multifunctional dna repair enzyme) 1, CDC6 - cell division cycle 6, PSMD6 - proteasome (prosome, macropain) 26s subunit, non-atpase, 6, CHEK1 - checkpoint kinase 1, CDC25A - cell division cycle 25a, CDK4 - cyclin-dependent kinase 4, TUBA4A - tubulin, alpha 4a, WEE1 - wee1 homolog (s. pombe), TUBA1A - tub…
GO:0007346	regulation of mitotic cell cycle	7.85E-11	5.53E-8	3.65	629	49	88	25	[APEX1 - apex nuclease (multifunctional dna repair enzyme) 1, PSMD6 - proteasome (prosome, macropain) 26s subunit, non-atpase, 6, CDC6 - cell division cycle 6, HSPA1A - heat shock 70kda protein 1a, PSMD14 - proteasome (prosome, macropain) 26s subunit, non-atpase, 14, CDC25A - cell division cycle 25a, CLTC - clathrin, heavy chain (hc), CDC42 - cell division cycle 42, TUBA1A - tubulin, alpha 1a, BR…
GO:0051726	regulation of cell cycle	8.7E-11	5.57E-8	2.97	629	77	88	32	[APEX1 - apex nuclease (multifunctional dna repair enzyme) 1, PSMD6 - proteasome (prosome, macropain) 26s subunit, non-atpase, 6, CDC6 - cell division cycle 6, HSPA1A - heat shock 70kda protein 1a, PSMD14 - proteasome (prosome, macropain) 26s subunit, non-atpase, 14, CDC25A - cell division cycle 25a, CLTC - clathrin, heavy chain (hc), CDC42 - cell division cycle 42, TUBA1A - tubulin, alpha 1a, BR…
GO:0033209	tumor necrosis factor-mediated signaling pathway	1.24E-10	7.29E-8	5.64	629	19	88	15	[PSMD14 - proteasome (prosome, macropain) 26s subunit, non-atpase, 14, PSMD6 - proteasome (prosome, macropain) 26s subunit, non-atpase, 6, MAP3K14 - mitogen-activated protein kinase kinase kinase 14, STAT1 - signal transducer and activator of transcription 1, 91kda, PSMB6 - proteasome (prosome, macropain) subunit, beta type, 6, IKBKB - inhibitor of kappa light polypeptide gene enhancer in b-cells…
GO:0038093	Fc receptor signaling pathway	1.24E-10	6.73E-8	5.64	629	19	88	15	[PSMD6 - proteasome (prosome, macropain) 26s subunit, non-atpase, 6, PSMD14 - proteasome (prosome, macropain) 26s subunit, non-atpase, 14, CDC42 - cell division cycle 42, NFKB1 - nuclear factor of kappa light polypeptide gene enhancer in b-cells 1, PSMB6 - proteasome (prosome, macropain) subunit, beta type, 6, IKBKB - inhibitor of kappa light polypeptide gene enhancer in b-cells, kinase beta, PSM…
GO:0019219	regulation of nucleobase-containing compound metabolic process	1.51E-10	7.61E-8	2.04	629	182	88	52	[PSMD6 - proteasome (prosome, macropain) 26s subunit, non-atpase, 6, CDC6 - cell division cycle 6, HSPA1A - heat shock 70kda protein 1a, APEX1 - apex nuclease (multifunctional dna repair enzyme) 1, RFC4 - replication factor c (activator 1) 4, 37kda, CDC42 - cell division cycle 42, BRCA1 - breast cancer 1, early onset, GTF2F1 - general transcription factor iif, polypeptide 1, 74kda, PTK2B - protei…
GO:1901987	regulation of cell cycle phase transition	2.57E-10	1.21E-7	4.06	629	37	88	21	[PSMD6 - proteasome (prosome, macropain) 26s subunit, non-atpase, 6, APEX1 - apex nuclease (multifunctional dna repair enzyme) 1, PSMD14 - proteasome (prosome, macropain) 26s subunit, non-atpase, 14, CDC6 - cell division cycle 6, CHEK1 - checkpoint kinase 1, CDC25A - cell division cycle 25a, CDK4 - cyclin-dependent kinase 4, TUBA4A - tubulin, alpha 4a, WEE1 - wee1 homolog (s. pombe), TUBA1A - tub…
GO:0031323	regulation of cellular metabolic process	2.86E-10	1.26E-7	1.64	629	301	88	69	[HSPA1A - heat shock 70kda protein 1a, PSMD6 - proteasome (prosome, macropain) 26s subunit, non-atpase, 6, CDC6 - cell division cycle 6, APEX1 - apex nuclease (multifunctional dna repair enzyme) 1, RFC4 - replication factor c (activator 1) 4, 37kda, CDC25A - cell division cycle 25a, FN1 - fibronectin 1, CDC42 - cell division cycle 42, SOCS1 - suppressor of cytokine signaling 1, BRCA1 - breast can…
GO:0009967	positive regulation of signal transduction	3.03E-10	1.25E-7	2.42	629	118	88	40	[PSMD14 - proteasome (prosome, macropain) 26s subunit, non-atpase, 14, PSMD6 - proteasome (prosome, macropain) 26s subunit, non-atpase, 6, HSPA1A - heat shock 70kda protein 1a, FN1 - fibronectin 1, FGFR1 - fibroblast growth factor receptor 1, CDC42 - cell division cycle 42, ARRB1 - arrestin, beta 1, RIPK1 - receptor (tnfrsf)-interacting serine-threonine kinase 1, JAK2 - janus kinase 2, PTK2B - pr…
GO:0016579	protein deubiquitination	3.06E-10	1.2E-7	4.86	629	25	88	17	[PSMD6 - proteasome (prosome, macropain) 26s subunit, non-atpase, 6, PSMD14 - proteasome (prosome, macropain) 26s subunit, non-atpase, 14, SKP2 - s-phase kinase-associated protein 2, e3 ubiquitin protein ligase, CDC25A - cell division cycle 25a, BRCA1 - breast cancer 1, early onset, PSMB6 - proteasome (prosome, macropain) subunit, beta type, 6, DDB2 - damage-specific dna binding protein 2, 48kda,…
GO:0070646	protein modification by small protein removal	3.06E-10	1.13E-7	4.86	629	25	88	17	[PSMD14 - proteasome (prosome, macropain) 26s subunit, non-atpase, 14, PSMD6 - proteasome (prosome, macropain) 26s subunit, non-atpase, 6, SKP2 - s-phase kinase-associated protein 2, e3 ubiquitin protein ligase, CDC25A - cell division cycle 25a, BRCA1 - breast cancer 1, early onset, PSMB6 - proteasome (prosome, macropain) subunit, beta type, 6, DDB2 - damage-specific dna binding protein 2, 48kda,…
GO:0048523	negative regulation of cellular process	3.16E-10	1.11E-7	1.79	629	243	88	61	[HSPA1A - heat shock 70kda protein 1a, APEX1 - apex nuclease (multifunctional dna repair enzyme) 1, PSMD6 - proteasome (prosome, macropain) 26s subunit, non-atpase, 6, CDC6 - cell division cycle 6, CDC42 - cell division cycle 42, SOCS1 - suppressor of cytokine signaling 1, BRCA1 - breast cancer 1, early onset, PTK2B - protein tyrosine kinase 2 beta, PSEN2 - presenilin 2 (alzheimer disease 4), MSH…
GO:0010646	regulation of cell communication	3.28E-10	1.1E-7	1.91	629	210	88	56	[HSPA1A - heat shock 70kda protein 1a, PSMD6 - proteasome (prosome, macropain) 26s subunit, non-atpase, 6, RFC4 - replication factor c (activator 1) 4, 37kda, FN1 - fibronectin 1, CDC42 - cell division cycle 42, SOCS1 - suppressor of cytokine signaling 1, BRCA1 - breast cancer 1, early onset, PTK2B - protein tyrosine kinase 2 beta, CHEK1 - checkpoint kinase 1, STX1A - syntaxin 1a (brain), GIT1 - …
GO:0051171	regulation of nitrogen compound metabolic process	5.49E-10	1.76E-7	1.70	629	274	88	65	[HSPA1A - heat shock 70kda protein 1a, APEX1 - apex nuclease (multifunctional dna repair enzyme) 1, CDC6 - cell division cycle 6, PSMD6 - proteasome (prosome, macropain) 26s subunit, non-atpase, 6, RFC4 - replication factor c (activator 1) 4, 37kda, CDC25A - cell division cycle 25a, FN1 - fibronectin 1, CDC42 - cell division cycle 42, SOCS1 - suppressor of cytokine signaling 1, BRCA1 - breast can…
GO:1903047	mitotic cell cycle process	7.37E-10	2.26E-7	3.74	629	42	88	22	[CDC6 - cell division cycle 6, SKP2 - s-phase kinase-associated protein 2, e3 ubiquitin protein ligase, CHEK1 - checkpoint kinase 1, CDC25A - cell division cycle 25a, CDK4 - cyclin-dependent kinase 4, TUBA4A - tubulin, alpha 4a, WEE1 - wee1 homolog (s. pombe), TUBA1A - tubulin, alpha 1a, CDKN1B - cyclin-dependent kinase inhibitor 1b (p27, kip1), BRCA1 - breast cancer 1, early onset, ARF1 - adp-ri…
GO:0051716	cellular response to stimulus	7.46E-10	2.19E-7	1.77	629	247	88	61	[HSPA1A - heat shock 70kda protein 1a, CDC6 - cell division cycle 6, APEX1 - apex nuclease (multifunctional dna repair enzyme) 1, PSMD6 - proteasome (prosome, macropain) 26s subunit, non-atpase, 6, RFC4 - replication factor c (activator 1) 4, 37kda, CDC25A - cell division cycle 25a, CDC42 - cell division cycle 42, SOCS1 - suppressor of cytokine signaling 1, BRCA1 - breast cancer 1, early onset, D…
GO:0010948	negative regulation of cell cycle process	8.08E-10	2.28E-7	4.44	629	29	88	18	[PSMD6 - proteasome (prosome, macropain) 26s subunit, non-atpase, 6, PSMD14 - proteasome (prosome, macropain) 26s subunit, non-atpase, 14, CDC6 - cell division cycle 6, CHEK1 - checkpoint kinase 1, CDK4 - cyclin-dependent kinase 4, WEE1 - wee1 homolog (s. pombe), BRCA1 - breast cancer 1, early onset, CDKN1B - cyclin-dependent kinase inhibitor 1b (p27, kip1), PSMB6 - proteasome (prosome, macropain…
GO:0010556	regulation of macromolecule biosynthetic process	8.64E-10	2.34E-7	2.02	629	177	88	50	[APEX1 - apex nuclease (multifunctional dna repair enzyme) 1, HSPA1A - heat shock 70kda protein 1a, CDC6 - cell division cycle 6, PSMD6 - proteasome (prosome, macropain) 26s subunit, non-atpase, 6, RFC4 - replication factor c (activator 1) 4, 37kda, CDC42 - cell division cycle 42, BRCA1 - breast cancer 1, early onset, GTF2F1 - general transcription factor iif, polypeptide 1, 74kda, PTK2B - protei…
GO:0048583	regulation of response to stimulus	1.32E-9	3.44E-7	1.79	629	236	88	59	[HSPA1A - heat shock 70kda protein 1a, PSMD6 - proteasome (prosome, macropain) 26s subunit, non-atpase, 6, RFC4 - replication factor c (activator 1) 4, 37kda, FN1 - fibronectin 1, CDC42 - cell division cycle 42, SOCS1 - suppressor of cytokine signaling 1, BRCA1 - breast cancer 1, early onset, PTK2B - protein tyrosine kinase 2 beta, CHEK1 - checkpoint kinase 1, STX1A - syntaxin 1a (brain), GIT1 - …
GO:1901991	negative regulation of mitotic cell cycle phase transition	1.37E-9	3.45E-7	5.11	629	21	88	15	[CDC6 - cell division cycle 6, PSMD14 - proteasome (prosome, macropain) 26s subunit, non-atpase, 14, PSMD6 - proteasome (prosome, macropain) 26s subunit, non-atpase, 6, CHEK1 - checkpoint kinase 1, CDK4 - cyclin-dependent kinase 4, WEE1 - wee1 homolog (s. pombe), CDKN1B - cyclin-dependent kinase inhibitor 1b (p27, kip1), BRCA1 - breast cancer 1, early onset, PSMB6 - proteasome (prosome, macropain…
GO:0048519	negative regulation of biological process	1.37E-9	3.33E-7	1.71	629	264	88	63	[HSPA1A - heat shock 70kda protein 1a, CDC6 - cell division cycle 6, PSMD6 - proteasome (prosome, macropain) 26s subunit, non-atpase, 6, APEX1 - apex nuclease (multifunctional dna repair enzyme) 1, FN1 - fibronectin 1, CDC42 - cell division cycle 42, SOCS1 - suppressor of cytokine signaling 1, BRCA1 - breast cancer 1, early onset, PTK2B - protein tyrosine kinase 2 beta, PSEN2 - presenilin 2 (alzh…
GO:2000112	regulation of cellular macromolecule biosynthetic process	1.39E-9	3.26E-7	2.02	629	173	88	49	[APEX1 - apex nuclease (multifunctional dna repair enzyme) 1, HSPA1A - heat shock 70kda protein 1a, CDC6 - cell division cycle 6, PSMD6 - proteasome (prosome, macropain) 26s subunit, non-atpase, 6, RFC4 - replication factor c (activator 1) 4, 37kda, CDC42 - cell division cycle 42, BRCA1 - breast cancer 1, early onset, GTF2F1 - general transcription factor iif, polypeptide 1, 74kda, PTK2B - protei…
GO:0007166	cell surface receptor signaling pathway	1.53E-9	3.49E-7	2.11	629	156	88	46	[PSMD6 - proteasome (prosome, macropain) 26s subunit, non-atpase, 6, PSMD14 - proteasome (prosome, macropain) 26s subunit, non-atpase, 14, FN1 - fibronectin 1, FGFR1 - fibroblast growth factor receptor 1, CLTC - clathrin, heavy chain (hc), STAT1 - signal transducer and activator of transcription 1, 91kda, CDC42 - cell division cycle 42, SOCS1 - suppressor of cytokine signaling 1, RIPK1 - receptor…
GO:0023051	regulation of signaling	1.59E-9	3.51E-7	1.84	629	217	88	56	[HSPA1A - heat shock 70kda protein 1a, PSMD6 - proteasome (prosome, macropain) 26s subunit, non-atpase, 6, RFC4 - replication factor c (activator 1) 4, 37kda, FN1 - fibronectin 1, CDC42 - cell division cycle 42, SOCS1 - suppressor of cytokine signaling 1, BRCA1 - breast cancer 1, early onset, PTK2B - protein tyrosine kinase 2 beta, CHEK1 - checkpoint kinase 1, STX1A - syntaxin 1a (brain), GIT1 - …
GO:0060255	regulation of macromolecule metabolic process	1.69E-9	3.61E-7	1.64	629	287	88	66	[HSPA1A - heat shock 70kda protein 1a, PSMD6 - proteasome (prosome, macropain) 26s subunit, non-atpase, 6, APEX1 - apex nuclease (multifunctional dna repair enzyme) 1, CDC6 - cell division cycle 6, RFC4 - replication factor c (activator 1) 4, 37kda, CDC25A - cell division cycle 25a, FN1 - fibronectin 1, CDC42 - cell division cycle 42, SOCS1 - suppressor of cytokine signaling 1, BRCA1 - breast can…
GO:0010608	posttranscriptional regulation of gene expression	1.8E-9	3.73E-7	4.29	629	30	88	18	[APEX1 - apex nuclease (multifunctional dna repair enzyme) 1, HSPA1A - heat shock 70kda protein 1a, PSMD6 - proteasome (prosome, macropain) 26s subunit, non-atpase, 6, PSMD14 - proteasome (prosome, macropain) 26s subunit, non-atpase, 14, CDK4 - cyclin-dependent kinase 4, CAV1 - caveolin 1, caveolae protein, 22kda, PSMB6 - proteasome (prosome, macropain) subunit, beta type, 6, E2F1 - e2f transcrip…
GO:0022402	cell cycle process	1.92E-9	3.86E-7	3.06	629	63	88	27	[CDC6 - cell division cycle 6, RFC4 - replication factor c (activator 1) 4, 37kda, CDC25A - cell division cycle 25a, TUBA1A - tubulin, alpha 1a, BRCA1 - breast cancer 1, early onset, PRIM1 - primase, dna, polypeptide 1 (49kda), ITGB1 - integrin, beta 1 (fibronectin receptor, beta polypeptide, antigen cd29 includes mdf2, msk12), MYC - v-myc avian myelocytomatosis viral oncogene homolog, MSH6 - mut…
GO:0002223	stimulatory C-type lectin receptor signaling pathway	2.04E-9	3.99E-7	6.13	629	14	88	12	[PSMD14 - proteasome (prosome, macropain) 26s subunit, non-atpase, 14, PSMD6 - proteasome (prosome, macropain) 26s subunit, non-atpase, 6, PSMD1 - proteasome (prosome, macropain) 26s subunit, non-atpase, 1, PSME3 - proteasome (prosome, macropain) activator subunit 3 (pa28 gamma; ki), PLCG2 - phospholipase c, gamma 2 (phosphatidylinositol-specific), SRC - v-src avian sarcoma (schmidt-ruppin a-2) v…
GO:0002220	innate immune response activating cell surface receptor signaling pathway	2.04E-9	3.88E-7	6.13	629	14	88	12	[PSMD14 - proteasome (prosome, macropain) 26s subunit, non-atpase, 14, PSMD6 - proteasome (prosome, macropain) 26s subunit, non-atpase, 6, PSMD1 - proteasome (prosome, macropain) 26s subunit, non-atpase, 1, PSME3 - proteasome (prosome, macropain) activator subunit 3 (pa28 gamma; ki), PLCG2 - phospholipase c, gamma 2 (phosphatidylinositol-specific), SRC - v-src avian sarcoma (schmidt-ruppin a-2) v…
GO:0010647	positive regulation of cell communication	2.51E-9	4.64E-7	2.29	629	125	88	40	[PSMD14 - proteasome (prosome, macropain) 26s subunit, non-atpase, 14, HSPA1A - heat shock 70kda protein 1a, PSMD6 - proteasome (prosome, macropain) 26s subunit, non-atpase, 6, FN1 - fibronectin 1, FGFR1 - fibroblast growth factor receptor 1, CDC42 - cell division cycle 42, ARRB1 - arrestin, beta 1, RIPK1 - receptor (tnfrsf)-interacting serine-threonine kinase 1, JAK2 - janus kinase 2, PTK2B - pr…
GO:0002682	regulation of immune system process	2.83E-9	5.11E-7	2.45	629	105	88	36	[PSMD14 - proteasome (prosome, macropain) 26s subunit, non-atpase, 14, PSMD6 - proteasome (prosome, macropain) 26s subunit, non-atpase, 6, HSPA1A - heat shock 70kda protein 1a, STAT1 - signal transducer and activator of transcription 1, 91kda, CDC42 - cell division cycle 42, SOCS1 - suppressor of cytokine signaling 1, RIPK1 - receptor (tnfrsf)-interacting serine-threonine kinase 1, JAK2 - janus k…
GO:0045088	regulation of innate immune response	2.83E-9	4.99E-7	3.42	629	48	88	23	[HSPA1A - heat shock 70kda protein 1a, PSMD6 - proteasome (prosome, macropain) 26s subunit, non-atpase, 6, PSMD14 - proteasome (prosome, macropain) 26s subunit, non-atpase, 14, SOCS3 - suppressor of cytokine signaling 3, STAT1 - signal transducer and activator of transcription 1, 91kda, SOCS1 - suppressor of cytokine signaling 1, NFKB1 - nuclear factor of kappa light polypeptide gene enhancer in …
GO:0048584	positive regulation of response to stimulus	3.29E-9	5.65E-7	2.07	629	159	88	46	[HSPA1A - heat shock 70kda protein 1a, PSMD6 - proteasome (prosome, macropain) 26s subunit, non-atpase, 6, TAF9 - taf9 rna polymerase ii, tata box binding protein (tbp)-associated factor, 32kda, PSMD14 - proteasome (prosome, macropain) 26s subunit, non-atpase, 14, FN1 - fibronectin 1, FGFR1 - fibroblast growth factor receptor 1, CDC42 - cell division cycle 42, BRCA1 - breast cancer 1, early onset…
GO:0023056	positive regulation of signaling	3.33E-9	5.59E-7	2.27	629	126	88	40	[PSMD14 - proteasome (prosome, macropain) 26s subunit, non-atpase, 14, HSPA1A - heat shock 70kda protein 1a, PSMD6 - proteasome (prosome, macropain) 26s subunit, non-atpase, 6, FN1 - fibronectin 1, FGFR1 - fibroblast growth factor receptor 1, CDC42 - cell division cycle 42, ARRB1 - arrestin, beta 1, RIPK1 - receptor (tnfrsf)-interacting serine-threonine kinase 1, JAK2 - janus kinase 2, PTK2B - pr…
GO:0048522	positive regulation of cellular process	3.67E-9	6.02E-7	1.62	629	291	88	66	[HSPA1A - heat shock 70kda protein 1a, PSMD6 - proteasome (prosome, macropain) 26s subunit, non-atpase, 6, CDC6 - cell division cycle 6, APEX1 - apex nuclease (multifunctional dna repair enzyme) 1, RFC4 - replication factor c (activator 1) 4, 37kda, CDC25A - cell division cycle 25a, FN1 - fibronectin 1, CDC42 - cell division cycle 42, SOCS1 - suppressor of cytokine signaling 1, BRCA1 - breast can…
GO:0006468	protein phosphorylation	4.46E-9	7.13E-7	2.75	629	78	88	30	[PSMD6 - proteasome (prosome, macropain) 26s subunit, non-atpase, 6, PSMD14 - proteasome (prosome, macropain) 26s subunit, non-atpase, 14, FGFR1 - fibroblast growth factor receptor 1, RIPK1 - receptor (tnfrsf)-interacting serine-threonine kinase 1, PTK2B - protein tyrosine kinase 2 beta, JAK2 - janus kinase 2, EIF2AK2 - eukaryotic translation initiation factor 2-alpha kinase 2, MYC - v-myc avian …
GO:0010604	positive regulation of macromolecule metabolic process	5.33E-9	8.34E-7	1.89	629	197	88	52	[HSPA1A - heat shock 70kda protein 1a, APEX1 - apex nuclease (multifunctional dna repair enzyme) 1, CDC6 - cell division cycle 6, RFC4 - replication factor c (activator 1) 4, 37kda, FN1 - fibronectin 1, CDC42 - cell division cycle 42, BRCA1 - breast cancer 1, early onset, GTF2F1 - general transcription factor iif, polypeptide 1, 74kda, PTK2B - protein tyrosine kinase 2 beta, CHEK1 - checkpoint ki…
GO:0050776	regulation of immune response	7.75E-9	1.19E-6	2.76	629	75	88	29	[PSMD6 - proteasome (prosome, macropain) 26s subunit, non-atpase, 6, HSPA1A - heat shock 70kda protein 1a, PSMD14 - proteasome (prosome, macropain) 26s subunit, non-atpase, 14, CDC42 - cell division cycle 42, STAT1 - signal transducer and activator of transcription 1, 91kda, SOCS1 - suppressor of cytokine signaling 1, RIPK1 - receptor (tnfrsf)-interacting serine-threonine kinase 1, JAK2 - janus k…
GO:0050896	response to stimulus	8.48E-9	1.27E-6	1.47	629	360	88	74	[HSPA1A - heat shock 70kda protein 1a, PSMD6 - proteasome (prosome, macropain) 26s subunit, non-atpase, 6, APEX1 - apex nuclease (multifunctional dna repair enzyme) 1, CDC6 - cell division cycle 6, RFC4 - replication factor c (activator 1) 4, 37kda, CDC25A - cell division cycle 25a, FN1 - fibronectin 1, CDC42 - cell division cycle 42, SOCS1 - suppressor of cytokine signaling 1, BRCA1 - breast can…
GO:0080134	regulation of response to stress	9.03E-9	1.33E-6	2.17	629	135	88	41	[PSMD14 - proteasome (prosome, macropain) 26s subunit, non-atpase, 14, PSMD6 - proteasome (prosome, macropain) 26s subunit, non-atpase, 6, HSPA1A - heat shock 70kda protein 1a, TAF9 - taf9 rna polymerase ii, tata box binding protein (tbp)-associated factor, 32kda, STAT1 - signal transducer and activator of transcription 1, 91kda, CDC42 - cell division cycle 42, BRCA1 - breast cancer 1, early onse…
GO:1901988	negative regulation of cell cycle phase transition	9.76E-9	1.4E-6	4.66	629	23	88	15	[CDC6 - cell division cycle 6, PSMD14 - proteasome (prosome, macropain) 26s subunit, non-atpase, 14, PSMD6 - proteasome (prosome, macropain) 26s subunit, non-atpase, 6, CHEK1 - checkpoint kinase 1, CDK4 - cyclin-dependent kinase 4, WEE1 - wee1 homolog (s. pombe), BRCA1 - breast cancer 1, early onset, CDKN1B - cyclin-dependent kinase inhibitor 1b (p27, kip1), PSMB6 - proteasome (prosome, macropain…
GO:0010941	regulation of cell death	1.1E-8	1.55E-6	2.23	629	125	88	39	[TAF9 - taf9 rna polymerase ii, tata box binding protein (tbp)-associated factor, 32kda, APEX1 - apex nuclease (multifunctional dna repair enzyme) 1, HSPA1A - heat shock 70kda protein 1a, FGFR1 - fibroblast growth factor receptor 1, STAT1 - signal transducer and activator of transcription 1, 91kda, CDC42 - cell division cycle 42, BRCA1 - breast cancer 1, early onset, ARRB1 - arrestin, beta 1, RIP…
GO:0031326	regulation of cellular biosynthetic process	1.27E-8	1.76E-6	1.85	629	201	88	52	[HSPA1A - heat shock 70kda protein 1a, PSMD6 - proteasome (prosome, macropain) 26s subunit, non-atpase, 6, APEX1 - apex nuclease (multifunctional dna repair enzyme) 1, CDC6 - cell division cycle 6, RFC4 - replication factor c (activator 1) 4, 37kda, CDC42 - cell division cycle 42, BRCA1 - breast cancer 1, early onset, GTF2F1 - general transcription factor iif, polypeptide 1, 74kda, PTK2B - protei…
GO:0044419	interspecies interaction between organisms	1.29E-8	1.75E-6	3.12	629	55	88	24	[HSPA1A - heat shock 70kda protein 1a, SKP2 - s-phase kinase-associated protein 2, e3 ubiquitin protein ligase, FN1 - fibronectin 1, INSR - insulin receptor, MET - met proto-oncogene, CDC42 - cell division cycle 42, STAT1 - signal transducer and activator of transcription 1, 91kda, CAV1 - caveolin 1, caveolae protein, 22kda, ARF1 - adp-ribosylation factor 1, PSMB6 - proteasome (prosome, macropain…
GO:0043487	regulation of RNA stability	1.4E-8	1.86E-6	6.05	629	13	88	11	[APEX1 - apex nuclease (multifunctional dna repair enzyme) 1, HSPA1A - heat shock 70kda protein 1a, PSMD6 - proteasome (prosome, macropain) 26s subunit, non-atpase, 6, PSMD14 - proteasome (prosome, macropain) 26s subunit, non-atpase, 14, PSMD1 - proteasome (prosome, macropain) 26s subunit, non-atpase, 1, PSME3 - proteasome (prosome, macropain) activator subunit 3 (pa28 gamma; ki), PSMD7 - proteas…
GO:0043488	regulation of mRNA stability	1.4E-8	1.83E-6	6.05	629	13	88	11	[APEX1 - apex nuclease (multifunctional dna repair enzyme) 1, HSPA1A - heat shock 70kda protein 1a, PSMD6 - proteasome (prosome, macropain) 26s subunit, non-atpase, 6, PSMD14 - proteasome (prosome, macropain) 26s subunit, non-atpase, 14, PSMD1 - proteasome (prosome, macropain) 26s subunit, non-atpase, 1, PSME3 - proteasome (prosome, macropain) activator subunit 3 (pa28 gamma; ki), PSMD7 - proteas…
GO:0065009	regulation of molecular function	1.67E-8	2.14E-6	1.86	629	196	88	51	[CDC6 - cell division cycle 6, HSPA1A - heat shock 70kda protein 1a, PSMD6 - proteasome (prosome, macropain) 26s subunit, non-atpase, 6, RFC4 - replication factor c (activator 1) 4, 37kda, CDC25A - cell division cycle 25a, FN1 - fibronectin 1, CDC42 - cell division cycle 42, SOCS1 - suppressor of cytokine signaling 1, GTF2F1 - general transcription factor iif, polypeptide 1, 74kda, PTK2B - protei…
GO:0051338	regulation of transferase activity	1.94E-8	2.44E-6	2.74	629	73	88	28	[CDC6 - cell division cycle 6, CDC25A - cell division cycle 25a, RFC4 - replication factor c (activator 1) 4, 37kda, FGFR1 - fibroblast growth factor receptor 1, CDC42 - cell division cycle 42, SOCS1 - suppressor of cytokine signaling 1, ARRB1 - arrestin, beta 1, RIPK1 - receptor (tnfrsf)-interacting serine-threonine kinase 1, JAK2 - janus kinase 2, PTK2B - protein tyrosine kinase 2 beta, EIF2AK2…
GO:1903706	regulation of hemopoiesis	2.13E-8	2.63E-6	3.67	629	37	88	19	[PSMD14 - proteasome (prosome, macropain) 26s subunit, non-atpase, 14, PSMD6 - proteasome (prosome, macropain) 26s subunit, non-atpase, 6, HSPA1A - heat shock 70kda protein 1a, STAT1 - signal transducer and activator of transcription 1, 91kda, SOCS1 - suppressor of cytokine signaling 1, PSMB6 - proteasome (prosome, macropain) subunit, beta type, 6, RIPK1 - receptor (tnfrsf)-interacting serine-thr…
GO:0044772	mitotic cell cycle phase transition	2.18E-8	2.65E-6	4.24	629	27	88	16	[CDC6 - cell division cycle 6, SKP2 - s-phase kinase-associated protein 2, e3 ubiquitin protein ligase, CDC25A - cell division cycle 25a, CDK4 - cyclin-dependent kinase 4, TUBA4A - tubulin, alpha 4a, WEE1 - wee1 homolog (s. pombe), TUBA1A - tubulin, alpha 1a, CDKN1B - cyclin-dependent kinase inhibitor 1b (p27, kip1), E2F1 - e2f transcription factor 1, PRIM1 - primase, dna, polypeptide 1 (49kda), …
GO:0044770	cell cycle phase transition	2.18E-8	2.6E-6	4.24	629	27	88	16	[CDC6 - cell division cycle 6, SKP2 - s-phase kinase-associated protein 2, e3 ubiquitin protein ligase, CDC25A - cell division cycle 25a, CDK4 - cyclin-dependent kinase 4, TUBA4A - tubulin, alpha 4a, WEE1 - wee1 homolog (s. pombe), TUBA1A - tubulin, alpha 1a, CDKN1B - cyclin-dependent kinase inhibitor 1b (p27, kip1), E2F1 - e2f transcription factor 1, PRIM1 - primase, dna, polypeptide 1 (49kda), …
GO:0019222	regulation of metabolic process	2.22E-8	2.61E-6	1.51	629	332	88	70	[HSPA1A - heat shock 70kda protein 1a, APEX1 - apex nuclease (multifunctional dna repair enzyme) 1, CDC6 - cell division cycle 6, PSMD6 - proteasome (prosome, macropain) 26s subunit, non-atpase, 6, RFC4 - replication factor c (activator 1) 4, 37kda, CDC25A - cell division cycle 25a, FN1 - fibronectin 1, CDC42 - cell division cycle 42, SOCS1 - suppressor of cytokine signaling 1, BRCA1 - breast can…
GO:0002768	immune response-regulating cell surface receptor signaling pathway	2.31E-8	2.67E-6	4.47	629	24	88	15	[PSMD6 - proteasome (prosome, macropain) 26s subunit, non-atpase, 6, PSMD14 - proteasome (prosome, macropain) 26s subunit, non-atpase, 14, CDC42 - cell division cycle 42, NFKB1 - nuclear factor of kappa light polypeptide gene enhancer in b-cells 1, PSMB6 - proteasome (prosome, macropain) subunit, beta type, 6, IKBKB - inhibitor of kappa light polypeptide gene enhancer in b-cells, kinase beta, PSM…
GO:0045930	negative regulation of mitotic cell cycle	2.31E-8	2.63E-6	4.47	629	24	88	15	[CDC6 - cell division cycle 6, PSMD14 - proteasome (prosome, macropain) 26s subunit, non-atpase, 14, PSMD6 - proteasome (prosome, macropain) 26s subunit, non-atpase, 6, CHEK1 - checkpoint kinase 1, CDK4 - cyclin-dependent kinase 4, WEE1 - wee1 homolog (s. pombe), CDKN1B - cyclin-dependent kinase inhibitor 1b (p27, kip1), BRCA1 - breast cancer 1, early onset, PSMB6 - proteasome (prosome, macropain…
GO:0080090	regulation of primary metabolic process	2.36E-8	2.64E-6	1.57	629	301	88	66	[HSPA1A - heat shock 70kda protein 1a, PSMD6 - proteasome (prosome, macropain) 26s subunit, non-atpase, 6, CDC6 - cell division cycle 6, APEX1 - apex nuclease (multifunctional dna repair enzyme) 1, RFC4 - replication factor c (activator 1) 4, 37kda, CDC25A - cell division cycle 25a, FN1 - fibronectin 1, CDC42 - cell division cycle 42, SOCS1 - suppressor of cytokine signaling 1, BRCA1 - breast can…
GO:0051173	positive regulation of nitrogen compound metabolic process	2.69E-8	2.96E-6	1.86	629	192	88	50	[APEX1 - apex nuclease (multifunctional dna repair enzyme) 1, CDC6 - cell division cycle 6, HSPA1A - heat shock 70kda protein 1a, RFC4 - replication factor c (activator 1) 4, 37kda, FN1 - fibronectin 1, CDC42 - cell division cycle 42, BRCA1 - breast cancer 1, early onset, GTF2F1 - general transcription factor iif, polypeptide 1, 74kda, PTK2B - protein tyrosine kinase 2 beta, CHEK1 - checkpoint ki…
GO:0043067	regulation of programmed cell death	2.7E-8	2.92E-6	2.21	629	123	88	38	[TAF9 - taf9 rna polymerase ii, tata box binding protein (tbp)-associated factor, 32kda, APEX1 - apex nuclease (multifunctional dna repair enzyme) 1, HSPA1A - heat shock 70kda protein 1a, FGFR1 - fibroblast growth factor receptor 1, STAT1 - signal transducer and activator of transcription 1, 91kda, CDC42 - cell division cycle 42, BRCA1 - breast cancer 1, early onset, ARRB1 - arrestin, beta 1, RIP…
GO:0033554	cellular response to stress	2.82E-8	3.01E-6	2.07	629	145	88	42	[PSMD6 - proteasome (prosome, macropain) 26s subunit, non-atpase, 6, HSPA1A - heat shock 70kda protein 1a, APEX1 - apex nuclease (multifunctional dna repair enzyme) 1, TAF9 - taf9 rna polymerase ii, tata box binding protein (tbp)-associated factor, 32kda, PSMD14 - proteasome (prosome, macropain) 26s subunit, non-atpase, 14, RFC4 - replication factor c (activator 1) 4, 37kda, BRCA1 - breast cancer…
GO:0006950	response to stress	2.92E-8	3.07E-6	1.73	629	231	88	56	[HSPA1A - heat shock 70kda protein 1a, APEX1 - apex nuclease (multifunctional dna repair enzyme) 1, PSMD6 - proteasome (prosome, macropain) 26s subunit, non-atpase, 6, RFC4 - replication factor c (activator 1) 4, 37kda, FN1 - fibronectin 1, BRCA1 - breast cancer 1, early onset, DDB2 - damage-specific dna binding protein 2, 48kda, PTK2B - protein tyrosine kinase 2 beta, MSH6 - muts homolog 6 (e. c…
GO:0090304	nucleic acid metabolic process	3.29E-8	3.4E-6	2.62	629	79	88	29	[CDC6 - cell division cycle 6, HSPA1A - heat shock 70kda protein 1a, APEX1 - apex nuclease (multifunctional dna repair enzyme) 1, TAF9 - taf9 rna polymerase ii, tata box binding protein (tbp)-associated factor, 32kda, PSMD14 - proteasome (prosome, macropain) 26s subunit, non-atpase, 14, RFC4 - replication factor c (activator 1) 4, 37kda, BRCA1 - breast cancer 1, early onset, DDB2 - damage-specifi…
GO:0045089	positive regulation of innate immune response	3.79E-8	3.87E-6	3.57	629	38	88	19	[PSMD14 - proteasome (prosome, macropain) 26s subunit, non-atpase, 14, PSMD6 - proteasome (prosome, macropain) 26s subunit, non-atpase, 6, HSPA1A - heat shock 70kda protein 1a, CAV1 - caveolin 1, caveolae protein, 22kda, NFKB1 - nuclear factor of kappa light polypeptide gene enhancer in b-cells 1, PSMB6 - proteasome (prosome, macropain) subunit, beta type, 6, IKBKB - inhibitor of kappa light poly…
GO:0045786	negative regulation of cell cycle	4.51E-8	4.54E-6	3.40	629	42	88	20	[PSMD6 - proteasome (prosome, macropain) 26s subunit, non-atpase, 6, PSMD14 - proteasome (prosome, macropain) 26s subunit, non-atpase, 14, CDC6 - cell division cycle 6, CHEK1 - checkpoint kinase 1, CDK4 - cyclin-dependent kinase 4, WEE1 - wee1 homolog (s. pombe), BRCA1 - breast cancer 1, early onset, CDKN1B - cyclin-dependent kinase inhibitor 1b (p27, kip1), PSMB6 - proteasome (prosome, macropain…
GO:0044093	positive regulation of molecular function	4.98E-8	4.94E-6	2.20	629	120	88	37	[PSMD14 - proteasome (prosome, macropain) 26s subunit, non-atpase, 14, CDC6 - cell division cycle 6, HSPA1A - heat shock 70kda protein 1a, RFC4 - replication factor c (activator 1) 4, 37kda, FN1 - fibronectin 1, FGFR1 - fibroblast growth factor receptor 1, CDC42 - cell division cycle 42, ARRB1 - arrestin, beta 1, RIPK1 - receptor (tnfrsf)-interacting serine-threonine kinase 1, JAK2 - janus kinase…
GO:0002429	immune response-activating cell surface receptor signaling pathway	5.25E-8	5.14E-6	4.55	629	22	88	14	[PSMD6 - proteasome (prosome, macropain) 26s subunit, non-atpase, 6, PSMD14 - proteasome (prosome, macropain) 26s subunit, non-atpase, 14, CDC42 - cell division cycle 42, NFKB1 - nuclear factor of kappa light polypeptide gene enhancer in b-cells 1, PSMB6 - proteasome (prosome, macropain) subunit, beta type, 6, IKBKB - inhibitor of kappa light polypeptide gene enhancer in b-cells, kinase beta, PSM…
GO:0010972	negative regulation of G2/M transition of mitotic cell cycle	5.79E-8	5.58E-6	5.62	629	14	88	11	[PSMD6 - proteasome (prosome, macropain) 26s subunit, non-atpase, 6, PSMD14 - proteasome (prosome, macropain) 26s subunit, non-atpase, 14, CDC6 - cell division cycle 6, PSMD1 - proteasome (prosome, macropain) 26s subunit, non-atpase, 1, CHEK1 - checkpoint kinase 1, PSME3 - proteasome (prosome, macropain) activator subunit 3 (pa28 gamma; ki), PSMD7 - proteasome (prosome, macropain) 26s subunit, no…
GO:0061013	regulation of mRNA catabolic process	5.79E-8	5.51E-6	5.62	629	14	88	11	[APEX1 - apex nuclease (multifunctional dna repair enzyme) 1, HSPA1A - heat shock 70kda protein 1a, PSMD6 - proteasome (prosome, macropain) 26s subunit, non-atpase, 6, PSMD14 - proteasome (prosome, macropain) 26s subunit, non-atpase, 14, PSMD1 - proteasome (prosome, macropain) 26s subunit, non-atpase, 1, PSME3 - proteasome (prosome, macropain) activator subunit 3 (pa28 gamma; ki), PSMD7 - proteas…
GO:0050852	T cell receptor signaling pathway	5.79E-8	5.43E-6	5.62	629	14	88	11	[PSMD14 - proteasome (prosome, macropain) 26s subunit, non-atpase, 14, PSMD6 - proteasome (prosome, macropain) 26s subunit, non-atpase, 6, PSMD1 - proteasome (prosome, macropain) 26s subunit, non-atpase, 1, PSME3 - proteasome (prosome, macropain) activator subunit 3 (pa28 gamma; ki), PLCG2 - phospholipase c, gamma 2 (phosphatidylinositol-specific), PSMD7 - proteasome (prosome, macropain) 26s subu…
GO:0009889	regulation of biosynthetic process	6.07E-8	5.63E-6	1.76	629	215	88	53	[HSPA1A - heat shock 70kda protein 1a, APEX1 - apex nuclease (multifunctional dna repair enzyme) 1, CDC6 - cell division cycle 6, PSMD6 - proteasome (prosome, macropain) 26s subunit, non-atpase, 6, RFC4 - replication factor c (activator 1) 4, 37kda, CDC42 - cell division cycle 42, BRCA1 - breast cancer 1, early onset, GTF2F1 - general transcription factor iif, polypeptide 1, 74kda, PTK2B - protei…
GO:0023014	signal transduction by protein phosphorylation	6.58E-8	6.02E-6	3.48	629	39	88	19	[PSMD14 - proteasome (prosome, macropain) 26s subunit, non-atpase, 14, PSMD6 - proteasome (prosome, macropain) 26s subunit, non-atpase, 6, MAP3K14 - mitogen-activated protein kinase kinase kinase 14, FGFR1 - fibroblast growth factor receptor 1, MET - met proto-oncogene, NFKB1 - nuclear factor of kappa light polypeptide gene enhancer in b-cells 1, PSMB6 - proteasome (prosome, macropain) subunit, b…
GO:0000165	MAPK cascade	6.58E-8	5.95E-6	3.48	629	39	88	19	[PSMD6 - proteasome (prosome, macropain) 26s subunit, non-atpase, 6, PSMD14 - proteasome (prosome, macropain) 26s subunit, non-atpase, 14, MAP3K14 - mitogen-activated protein kinase kinase kinase 14, FGFR1 - fibroblast growth factor receptor 1, MET - met proto-oncogene, NFKB1 - nuclear factor of kappa light polypeptide gene enhancer in b-cells 1, PSMB6 - proteasome (prosome, macropain) subunit, b…
GO:0045595	regulation of cell differentiation	6.97E-8	6.22E-6	2.22	629	116	88	36	[HSPA1A - heat shock 70kda protein 1a, PSMD6 - proteasome (prosome, macropain) 26s subunit, non-atpase, 6, PSMD14 - proteasome (prosome, macropain) 26s subunit, non-atpase, 14, FN1 - fibronectin 1, FGFR1 - fibroblast growth factor receptor 1, STAT1 - signal transducer and activator of transcription 1, 91kda, CDC42 - cell division cycle 42, SOCS1 - suppressor of cytokine signaling 1, RIPK1 - recep…
GO:0002218	activation of innate immune response	7.02E-8	6.18E-6	3.80	629	32	88	17	[PSMD6 - proteasome (prosome, macropain) 26s subunit, non-atpase, 6, PSMD14 - proteasome (prosome, macropain) 26s subunit, non-atpase, 14, NFKB1 - nuclear factor of kappa light polypeptide gene enhancer in b-cells 1, PSMB6 - proteasome (prosome, macropain) subunit, beta type, 6, IKBKB - inhibitor of kappa light polypeptide gene enhancer in b-cells, kinase beta, RIPK1 - receptor (tnfrsf)-interacti…
GO:0044267	cellular protein metabolic process	8.74E-8	7.6E-6	1.79	629	204	88	51	[PSMD6 - proteasome (prosome, macropain) 26s subunit, non-atpase, 6, CDC25A - cell division cycle 25a, FN1 - fibronectin 1, CDC42 - cell division cycle 42, BRCA1 - breast cancer 1, early onset, SOCS1 - suppressor of cytokine signaling 1, DDB2 - damage-specific dna binding protein 2, 48kda, PTK2B - protein tyrosine kinase 2 beta, PSEN2 - presenilin 2 (alzheimer disease 4), PMM2 - phosphomannomutas…
GO:0048518	positive regulation of biological process	1.04E-7	8.95E-6	1.50	629	325	88	68	[HSPA1A - heat shock 70kda protein 1a, PSMD6 - proteasome (prosome, macropain) 26s subunit, non-atpase, 6, APEX1 - apex nuclease (multifunctional dna repair enzyme) 1, CDC6 - cell division cycle 6, RFC4 - replication factor c (activator 1) 4, 37kda, CDC25A - cell division cycle 25a, FN1 - fibronectin 1, CDC42 - cell division cycle 42, SOCS1 - suppressor of cytokine signaling 1, BRCA1 - breast can…
GO:0002764	immune response-regulating signaling pathway	1.12E-7	9.47E-6	3.40	629	40	88	19	[PSMD14 - proteasome (prosome, macropain) 26s subunit, non-atpase, 14, PSMD6 - proteasome (prosome, macropain) 26s subunit, non-atpase, 6, CDC42 - cell division cycle 42, NFKB1 - nuclear factor of kappa light polypeptide gene enhancer in b-cells 1, PSMB6 - proteasome (prosome, macropain) subunit, beta type, 6, IKBKB - inhibitor of kappa light polypeptide gene enhancer in b-cells, kinase beta, RIP…
GO:0060828	regulation of canonical Wnt signaling pathway	1.19E-7	9.98E-6	4.35	629	23	88	14	[PSMD6 - proteasome (prosome, macropain) 26s subunit, non-atpase, 6, PSMD14 - proteasome (prosome, macropain) 26s subunit, non-atpase, 14, NFKB1 - nuclear factor of kappa light polypeptide gene enhancer in b-cells 1, CAV1 - caveolin 1, caveolae protein, 22kda, GNAQ - guanine nucleotide binding protein (g protein), q polypeptide, PSMB6 - proteasome (prosome, macropain) subunit, beta type, 6, PSMD1…
GO:0006259	DNA metabolic process	1.23E-7	1.02E-5	3.25	629	44	88	20	[PSMD14 - proteasome (prosome, macropain) 26s subunit, non-atpase, 14, APEX1 - apex nuclease (multifunctional dna repair enzyme) 1, CDC6 - cell division cycle 6, CHEK1 - checkpoint kinase 1, RFC4 - replication factor c (activator 1) 4, 37kda, BRCA1 - breast cancer 1, early onset, DDB2 - damage-specific dna binding protein 2, 48kda, PRIM1 - primase, dna, polypeptide 1 (49kda), PARP1 - poly (adp-ri…
GO:0070647	protein modification by small protein conjugation or removal	1.9E-7	1.55E-5	2.97	629	53	88	22	[PSMD14 - proteasome (prosome, macropain) 26s subunit, non-atpase, 14, PSMD6 - proteasome (prosome, macropain) 26s subunit, non-atpase, 6, SKP2 - s-phase kinase-associated protein 2, e3 ubiquitin protein ligase, CDC25A - cell division cycle 25a, SOCS3 - suppressor of cytokine signaling 3, STX1A - syntaxin 1a (brain), CDC42 - cell division cycle 42, BRCA1 - breast cancer 1, early onset, SOCS1 - su…
GO:0038095	Fc-epsilon receptor signaling pathway	1.92E-7	1.56E-5	5.24	629	15	88	11	[PSMD14 - proteasome (prosome, macropain) 26s subunit, non-atpase, 14, PSMD6 - proteasome (prosome, macropain) 26s subunit, non-atpase, 6, PSMD1 - proteasome (prosome, macropain) 26s subunit, non-atpase, 1, PSME3 - proteasome (prosome, macropain) activator subunit 3 (pa28 gamma; ki), PLCG2 - phospholipase c, gamma 2 (phosphatidylinositol-specific), PSMD7 - proteasome (prosome, macropain) 26s subu…
GO:0050851	antigen receptor-mediated signaling pathway	1.92E-7	1.54E-5	5.24	629	15	88	11	[PSMD14 - proteasome (prosome, macropain) 26s subunit, non-atpase, 14, PSMD6 - proteasome (prosome, macropain) 26s subunit, non-atpase, 6, PSMD1 - proteasome (prosome, macropain) 26s subunit, non-atpase, 1, PSME3 - proteasome (prosome, macropain) activator subunit 3 (pa28 gamma; ki), PLCG2 - phospholipase c, gamma 2 (phosphatidylinositol-specific), PSMD7 - proteasome (prosome, macropain) 26s subu…
GO:0051246	regulation of protein metabolic process	1.97E-7	1.56E-5	1.86	629	177	88	46	[TAF9 - taf9 rna polymerase ii, tata box binding protein (tbp)-associated factor, 32kda, PSMD14 - proteasome (prosome, macropain) 26s subunit, non-atpase, 14, CDC6 - cell division cycle 6, HSPA1A - heat shock 70kda protein 1a, CDC25A - cell division cycle 25a, FN1 - fibronectin 1, FGFR1 - fibroblast growth factor receptor 1, CDC42 - cell division cycle 42, SOCS1 - suppressor of cytokine signaling…
GO:0031399	regulation of protein modification process	2.05E-7	1.61E-5	2.07	629	131	88	38	[HSPA1A - heat shock 70kda protein 1a, CDC6 - cell division cycle 6, CDC25A - cell division cycle 25a, FN1 - fibronectin 1, FGFR1 - fibroblast growth factor receptor 1, CDC42 - cell division cycle 42, BRCA1 - breast cancer 1, early onset, SOCS1 - suppressor of cytokine signaling 1, ARRB1 - arrestin, beta 1, RIPK1 - receptor (tnfrsf)-interacting serine-threonine kinase 1, JAK2 - janus kinase 2, PT…
GO:0006355	regulation of transcription, DNA-templated	2.27E-7	1.76E-5	1.95	629	154	88	42	[HSPA1A - heat shock 70kda protein 1a, APEX1 - apex nuclease (multifunctional dna repair enzyme) 1, CDC6 - cell division cycle 6, PSMD6 - proteasome (prosome, macropain) 26s subunit, non-atpase, 6, PSMD14 - proteasome (prosome, macropain) 26s subunit, non-atpase, 14, TAF9 - taf9 rna polymerase ii, tata box binding protein (tbp)-associated factor, 32kda, STAT1 - signal transducer and activator of …
GO:2001141	regulation of RNA biosynthetic process	2.27E-7	1.74E-5	1.95	629	154	88	42	[HSPA1A - heat shock 70kda protein 1a, APEX1 - apex nuclease (multifunctional dna repair enzyme) 1, PSMD6 - proteasome (prosome, macropain) 26s subunit, non-atpase, 6, CDC6 - cell division cycle 6, PSMD14 - proteasome (prosome, macropain) 26s subunit, non-atpase, 14, TAF9 - taf9 rna polymerase ii, tata box binding protein (tbp)-associated factor, 32kda, STAT1 - signal transducer and activator of …
GO:1903506	regulation of nucleic acid-templated transcription	2.27E-7	1.72E-5	1.95	629	154	88	42	[HSPA1A - heat shock 70kda protein 1a, CDC6 - cell division cycle 6, PSMD6 - proteasome (prosome, macropain) 26s subunit, non-atpase, 6, APEX1 - apex nuclease (multifunctional dna repair enzyme) 1, PSMD14 - proteasome (prosome, macropain) 26s subunit, non-atpase, 14, TAF9 - taf9 rna polymerase ii, tata box binding protein (tbp)-associated factor, 32kda, STAT1 - signal transducer and activator of …
GO:0051239	regulation of multicellular organismal process	2.31E-7	1.73E-5	1.74	629	209	88	51	[HSPA1A - heat shock 70kda protein 1a, PSMD6 - proteasome (prosome, macropain) 26s subunit, non-atpase, 6, FN1 - fibronectin 1, CDC42 - cell division cycle 42, SOCS1 - suppressor of cytokine signaling 1, BRCA1 - breast cancer 1, early onset, PTK2B - protein tyrosine kinase 2 beta, STX1A - syntaxin 1a (brain), GIT1 - g protein-coupled receptor kinase interacting arfgap 1, NFKB1 - nuclear factor of…
GO:0031325	positive regulation of cellular metabolic process	2.49E-7	1.85E-5	1.76	629	203	88	50	[HSPA1A - heat shock 70kda protein 1a, CDC6 - cell division cycle 6, APEX1 - apex nuclease (multifunctional dna repair enzyme) 1, RFC4 - replication factor c (activator 1) 4, 37kda, FN1 - fibronectin 1, CDC42 - cell division cycle 42, BRCA1 - breast cancer 1, early onset, GTF2F1 - general transcription factor iif, polypeptide 1, 74kda, PTK2B - protein tyrosine kinase 2 beta, CHEK1 - checkpoint ki…
GO:0090263	positive regulation of canonical Wnt signaling pathway	2.56E-7	1.88E-5	4.77	629	18	88	12	[PSMD6 - proteasome (prosome, macropain) 26s subunit, non-atpase, 6, PSMD14 - proteasome (prosome, macropain) 26s subunit, non-atpase, 14, PSMD1 - proteasome (prosome, macropain) 26s subunit, non-atpase, 1, PSME3 - proteasome (prosome, macropain) activator subunit 3 (pa28 gamma; ki), SRC - v-src avian sarcoma (schmidt-ruppin a-2) viral oncogene homolog, PSMD7 - proteasome (prosome, macropain) 26s…
GO:0006974	cellular response to DNA damage stimulus	3.1E-7	2.25E-5	3.11	629	46	88	20	[TAF9 - taf9 rna polymerase ii, tata box binding protein (tbp)-associated factor, 32kda, PSMD14 - proteasome (prosome, macropain) 26s subunit, non-atpase, 14, APEX1 - apex nuclease (multifunctional dna repair enzyme) 1, CHEK1 - checkpoint kinase 1, RFC4 - replication factor c (activator 1) 4, 37kda, BRCA1 - breast cancer 1, early onset, CDKN1B - cyclin-dependent kinase inhibitor 1b (p27, kip1), E…
GO:0002758	innate immune response-activating signal transduction	3.13E-7	2.25E-5	3.69	629	31	88	16	[PSMD14 - proteasome (prosome, macropain) 26s subunit, non-atpase, 14, PSMD6 - proteasome (prosome, macropain) 26s subunit, non-atpase, 6, NFKB1 - nuclear factor of kappa light polypeptide gene enhancer in b-cells 1, PSMB6 - proteasome (prosome, macropain) subunit, beta type, 6, IKBKB - inhibitor of kappa light polypeptide gene enhancer in b-cells, kinase beta, RIPK1 - receptor (tnfrsf)-interacti…
GO:0043085	positive regulation of catalytic activity	3.25E-7	2.31E-5	2.31	629	96	88	31	[HSPA1A - heat shock 70kda protein 1a, CDC6 - cell division cycle 6, PSMD14 - proteasome (prosome, macropain) 26s subunit, non-atpase, 14, RFC4 - replication factor c (activator 1) 4, 37kda, FN1 - fibronectin 1, FGFR1 - fibroblast growth factor receptor 1, CDC42 - cell division cycle 42, ARRB1 - arrestin, beta 1, RIPK1 - receptor (tnfrsf)-interacting serine-threonine kinase 1, PTK2B - protein tyr…
GO:0090175	regulation of establishment of planar polarity	3.6E-7	2.54E-5	5.50	629	13	88	10	[PSMD14 - proteasome (prosome, macropain) 26s subunit, non-atpase, 14, PSMD6 - proteasome (prosome, macropain) 26s subunit, non-atpase, 6, PSMD1 - proteasome (prosome, macropain) 26s subunit, non-atpase, 1, PSME3 - proteasome (prosome, macropain) activator subunit 3 (pa28 gamma; ki), CLTC - clathrin, heavy chain (hc), CDC42 - cell division cycle 42, PSMD7 - proteasome (prosome, macropain) 26s sub…
GO:0060071	Wnt signaling pathway, planar cell polarity pathway	3.6E-7	2.51E-5	5.50	629	13	88	10	[PSMD14 - proteasome (prosome, macropain) 26s subunit, non-atpase, 14, PSMD6 - proteasome (prosome, macropain) 26s subunit, non-atpase, 6, PSMD1 - proteasome (prosome, macropain) 26s subunit, non-atpase, 1, PSME3 - proteasome (prosome, macropain) activator subunit 3 (pa28 gamma; ki), CLTC - clathrin, heavy chain (hc), CDC42 - cell division cycle 42, PSMD7 - proteasome (prosome, macropain) 26s sub…
GO:0035556	intracellular signal transduction	3.8E-7	2.63E-5	2.17	629	112	88	34	[PSMD6 - proteasome (prosome, macropain) 26s subunit, non-atpase, 6, PSMD14 - proteasome (prosome, macropain) 26s subunit, non-atpase, 14, FGFR1 - fibroblast growth factor receptor 1, STAT1 - signal transducer and activator of transcription 1, 91kda, CDC42 - cell division cycle 42, BRCA1 - breast cancer 1, early onset, SOCS1 - suppressor of cytokine signaling 1, RIPK1 - receptor (tnfrsf)-interact…
GO:0043549	regulation of kinase activity	3.98E-7	2.72E-5	2.63	629	68	88	25	[CDC6 - cell division cycle 6, CDC25A - cell division cycle 25a, FGFR1 - fibroblast growth factor receptor 1, CDC42 - cell division cycle 42, SOCS1 - suppressor of cytokine signaling 1, ARRB1 - arrestin, beta 1, RIPK1 - receptor (tnfrsf)-interacting serine-threonine kinase 1, JAK2 - janus kinase 2, PTK2B - protein tyrosine kinase 2 beta, EIF2AK2 - eukaryotic translation initiation factor 2-alpha …
GO:0051252	regulation of RNA metabolic process	4.34E-7	2.94E-5	1.91	629	157	88	42	[PSMD6 - proteasome (prosome, macropain) 26s subunit, non-atpase, 6, HSPA1A - heat shock 70kda protein 1a, APEX1 - apex nuclease (multifunctional dna repair enzyme) 1, CDC6 - cell division cycle 6, TAF9 - taf9 rna polymerase ii, tata box binding protein (tbp)-associated factor, 32kda, PSMD14 - proteasome (prosome, macropain) 26s subunit, non-atpase, 14, STAT1 - signal transducer and activator of …
GO:0002757	immune response-activating signal transduction	4.51E-7	3.03E-5	3.30	629	39	88	18	[PSMD14 - proteasome (prosome, macropain) 26s subunit, non-atpase, 14, PSMD6 - proteasome (prosome, macropain) 26s subunit, non-atpase, 6, CDC42 - cell division cycle 42, NFKB1 - nuclear factor of kappa light polypeptide gene enhancer in b-cells 1, PSMB6 - proteasome (prosome, macropain) subunit, beta type, 6, IKBKB - inhibitor of kappa light polypeptide gene enhancer in b-cells, kinase beta, RIP…
GO:0043254	regulation of protein complex assembly	5.11E-7	3.39E-5	4.00	629	25	88	14	[HSPA1A - heat shock 70kda protein 1a, STX1A - syntaxin 1a (brain), CDC42 - cell division cycle 42, MET - met proto-oncogene, ARF1 - adp-ribosylation factor 1, DDB2 - damage-specific dna binding protein 2, 48kda, PARP1 - poly (adp-ribose) polymerase 1, HSP90AA1 - heat shock protein 90kda alpha (cytosolic), class a member 1, ARF6 - adp-ribosylation factor 6, PTK2B - protein tyrosine kinase 2 beta,…
GO:0051052	regulation of DNA metabolic process	5.11E-7	3.36E-5	4.00	629	25	88	14	[CDC6 - cell division cycle 6, CHEK1 - checkpoint kinase 1, RFC4 - replication factor c (activator 1) 4, 37kda, CDC42 - cell division cycle 42, BRCA1 - breast cancer 1, early onset, RAD51 - rad51 recombinase, PARP1 - poly (adp-ribose) polymerase 1, HSP90AA1 - heat shock protein 90kda alpha (cytosolic), class a member 1, PTK2B - protein tyrosine kinase 2 beta, PRKCG - protein kinase c, gamma, SRC …
GO:0051276	chromosome organization	5.11E-7	3.33E-5	4.00	629	25	88	14	[APEX1 - apex nuclease (multifunctional dna repair enzyme) 1, RFC4 - replication factor c (activator 1) 4, 37kda, DDB2 - damage-specific dna binding protein 2, 48kda, PRIM1 - primase, dna, polypeptide 1 (49kda), RAD51 - rad51 recombinase, PARP1 - poly (adp-ribose) polymerase 1, GTF2F2 - general transcription factor iif, polypeptide 2, 30kda, HSP90AA1 - heat shock protein 90kda alpha (cytosolic), …
GO:1902750	negative regulation of cell cycle G2/M phase transition	5.45E-7	3.52E-5	4.91	629	16	88	11	[PSMD6 - proteasome (prosome, macropain) 26s subunit, non-atpase, 6, PSMD14 - proteasome (prosome, macropain) 26s subunit, non-atpase, 14, CDC6 - cell division cycle 6, PSMD1 - proteasome (prosome, macropain) 26s subunit, non-atpase, 1, CHEK1 - checkpoint kinase 1, PSME3 - proteasome (prosome, macropain) activator subunit 3 (pa28 gamma; ki), PSMD7 - proteasome (prosome, macropain) 26s subunit, no…
GO:0070498	interleukin-1-mediated signaling pathway	5.45E-7	3.49E-5	4.91	629	16	88	11	[PSMD6 - proteasome (prosome, macropain) 26s subunit, non-atpase, 6, PSMD14 - proteasome (prosome, macropain) 26s subunit, non-atpase, 14, PSMD1 - proteasome (prosome, macropain) 26s subunit, non-atpase, 1, PSME3 - proteasome (prosome, macropain) activator subunit 3 (pa28 gamma; ki), PSMD7 - proteasome (prosome, macropain) 26s subunit, non-atpase, 7, PSMD8 - proteasome (prosome, macropain) 26s su…
GO:1903311	regulation of mRNA metabolic process	5.45E-7	3.46E-5	4.91	629	16	88	11	[APEX1 - apex nuclease (multifunctional dna repair enzyme) 1, HSPA1A - heat shock 70kda protein 1a, PSMD6 - proteasome (prosome, macropain) 26s subunit, non-atpase, 6, PSMD14 - proteasome (prosome, macropain) 26s subunit, non-atpase, 14, PSMD1 - proteasome (prosome, macropain) 26s subunit, non-atpase, 1, PSME3 - proteasome (prosome, macropain) activator subunit 3 (pa28 gamma; ki), PSMD7 - proteas…
GO:0032268	regulation of cellular protein metabolic process	5.48E-7	3.45E-5	1.87	629	164	88	43	[TAF9 - taf9 rna polymerase ii, tata box binding protein (tbp)-associated factor, 32kda, PSMD14 - proteasome (prosome, macropain) 26s subunit, non-atpase, 14, CDC6 - cell division cycle 6, HSPA1A - heat shock 70kda protein 1a, CDC25A - cell division cycle 25a, FN1 - fibronectin 1, FGFR1 - fibroblast growth factor receptor 1, CDC42 - cell division cycle 42, BRCA1 - breast cancer 1, early onset, SO…
GO:0006281	DNA repair	5.55E-7	3.46E-5	3.57	629	32	88	16	[APEX1 - apex nuclease (multifunctional dna repair enzyme) 1, PSMD14 - proteasome (prosome, macropain) 26s subunit, non-atpase, 14, CHEK1 - checkpoint kinase 1, RFC4 - replication factor c (activator 1) 4, 37kda, BRCA1 - breast cancer 1, early onset, DDB2 - damage-specific dna binding protein 2, 48kda, PARP1 - poly (adp-ribose) polymerase 1, RAD51 - rad51 recombinase, POLE - polymerase (dna direc…
GO:0043412	macromolecule modification	5.69E-7	3.51E-5	1.74	629	201	88	49	[PSMD6 - proteasome (prosome, macropain) 26s subunit, non-atpase, 6, APEX1 - apex nuclease (multifunctional dna repair enzyme) 1, CDC25A - cell division cycle 25a, FN1 - fibronectin 1, CDC42 - cell division cycle 42, BRCA1 - breast cancer 1, early onset, SOCS1 - suppressor of cytokine signaling 1, DDB2 - damage-specific dna binding protein 2, 48kda, PTK2B - protein tyrosine kinase 2 beta, PMM2 - …
GO:0010468	regulation of gene expression	6.03E-7	3.69E-5	1.76	629	195	88	48	[TAF9 - taf9 rna polymerase ii, tata box binding protein (tbp)-associated factor, 32kda, PSMD14 - proteasome (prosome, macropain) 26s subunit, non-atpase, 14, HSPA1A - heat shock 70kda protein 1a, APEX1 - apex nuclease (multifunctional dna repair enzyme) 1, PSMD6 - proteasome (prosome, macropain) 26s subunit, non-atpase, 6, CDC6 - cell division cycle 6, FN1 - fibronectin 1, STAT1 - signal transdu…
GO:1902036	regulation of hematopoietic stem cell differentiation	6.14E-7	3.73E-5	5.85	629	11	88	9	[PSMD6 - proteasome (prosome, macropain) 26s subunit, non-atpase, 6, PSMD14 - proteasome (prosome, macropain) 26s subunit, non-atpase, 14, PSMD1 - proteasome (prosome, macropain) 26s subunit, non-atpase, 1, PSME3 - proteasome (prosome, macropain) activator subunit 3 (pa28 gamma; ki), PSMD7 - proteasome (prosome, macropain) 26s subunit, non-atpase, 7, EIF2AK2 - eukaryotic translation initiation fa…
GO:1901532	regulation of hematopoietic progenitor cell differentiation	6.14E-7	3.7E-5	5.85	629	11	88	9	[PSMD14 - proteasome (prosome, macropain) 26s subunit, non-atpase, 14, PSMD6 - proteasome (prosome, macropain) 26s subunit, non-atpase, 6, PSMD1 - proteasome (prosome, macropain) 26s subunit, non-atpase, 1, PSME3 - proteasome (prosome, macropain) activator subunit 3 (pa28 gamma; ki), PSMD7 - proteasome (prosome, macropain) 26s subunit, non-atpase, 7, PSMD8 - proteasome (prosome, macropain) 26s su…
GO:0038061	NIK/NF-kappaB signaling	6.14E-7	3.67E-5	5.85	629	11	88	9	[PSMD6 - proteasome (prosome, macropain) 26s subunit, non-atpase, 6, PSMD14 - proteasome (prosome, macropain) 26s subunit, non-atpase, 14, PSMD1 - proteasome (prosome, macropain) 26s subunit, non-atpase, 1, PSME3 - proteasome (prosome, macropain) activator subunit 3 (pa28 gamma; ki), MAP3K14 - mitogen-activated protein kinase kinase kinase 14, PSMD7 - proteasome (prosome, macropain) 26s subunit, …
GO:0044843	cell cycle G1/S phase transition	6.16E-7	3.65E-5	4.51	629	19	88	12	[CDC6 - cell division cycle 6, SKP2 - s-phase kinase-associated protein 2, e3 ubiquitin protein ligase, CDK4 - cyclin-dependent kinase 4, CDC25A - cell division cycle 25a, MCM5 - minichromosome maintenance complex component 5, POLE - polymerase (dna directed), epsilon, catalytic subunit, POLA1 - polymerase (dna directed), alpha 1, catalytic subunit, CDKN1B - cyclin-dependent kinase inhibitor 1b (…
GO:0000082	G1/S transition of mitotic cell cycle	6.16E-7	3.62E-5	4.51	629	19	88	12	[CDC6 - cell division cycle 6, SKP2 - s-phase kinase-associated protein 2, e3 ubiquitin protein ligase, CDK4 - cyclin-dependent kinase 4, CDC25A - cell division cycle 25a, POLE - polymerase (dna directed), epsilon, catalytic subunit, MCM5 - minichromosome maintenance complex component 5, POLA1 - polymerase (dna directed), alpha 1, catalytic subunit, CDKN1B - cyclin-dependent kinase inhibitor 1b (…
GO:0009893	positive regulation of metabolic process	6.39E-7	3.72E-5	1.68	629	221	88	52	[HSPA1A - heat shock 70kda protein 1a, APEX1 - apex nuclease (multifunctional dna repair enzyme) 1, CDC6 - cell division cycle 6, RFC4 - replication factor c (activator 1) 4, 37kda, FN1 - fibronectin 1, CDC42 - cell division cycle 42, BRCA1 - breast cancer 1, early onset, GTF2F1 - general transcription factor iif, polypeptide 1, 74kda, PTK2B - protein tyrosine kinase 2 beta, CHEK1 - checkpoint ki…
GO:0006464	cellular protein modification process	7.27E-7	4.2E-5	1.75	629	196	88	48	[TAF9 - taf9 rna polymerase ii, tata box binding protein (tbp)-associated factor, 32kda, PSMD14 - proteasome (prosome, macropain) 26s subunit, non-atpase, 14, PSMD6 - proteasome (prosome, macropain) 26s subunit, non-atpase, 6, CDC25A - cell division cycle 25a, FN1 - fibronectin 1, FGFR1 - fibroblast growth factor receptor 1, CDC42 - cell division cycle 42, SOCS1 - suppressor of cytokine signaling…
GO:0036211	protein modification process	7.27E-7	4.17E-5	1.75	629	196	88	48	[TAF9 - taf9 rna polymerase ii, tata box binding protein (tbp)-associated factor, 32kda, PSMD14 - proteasome (prosome, macropain) 26s subunit, non-atpase, 14, PSMD6 - proteasome (prosome, macropain) 26s subunit, non-atpase, 6, CDC25A - cell division cycle 25a, FN1 - fibronectin 1, FGFR1 - fibroblast growth factor receptor 1, CDC42 - cell division cycle 42, SOCS1 - suppressor of cytokine signaling…
GO:0016032	viral process	7.3E-7	4.14E-5	3.22	629	40	88	18	[SKP2 - s-phase kinase-associated protein 2, e3 ubiquitin protein ligase, INSR - insulin receptor, CDC42 - cell division cycle 42, STAT1 - signal transducer and activator of transcription 1, 91kda, CAV1 - caveolin 1, caveolae protein, 22kda, PSMB6 - proteasome (prosome, macropain) subunit, beta type, 6, ARF1 - adp-ribosylation factor 1, E2F1 - e2f transcription factor 1, IKBKB - inhibitor of kapp…
GO:0044403	symbiont process	7.3E-7	4.11E-5	3.22	629	40	88	18	[SKP2 - s-phase kinase-associated protein 2, e3 ubiquitin protein ligase, INSR - insulin receptor, STAT1 - signal transducer and activator of transcription 1, 91kda, CDC42 - cell division cycle 42, CAV1 - caveolin 1, caveolae protein, 22kda, ARF1 - adp-ribosylation factor 1, PSMB6 - proteasome (prosome, macropain) subunit, beta type, 6, E2F1 - e2f transcription factor 1, IKBKB - inhibitor of kapp…
GO:0042981	regulation of apoptotic process	7.34E-7	4.1E-5	2.08	629	120	88	35	[TAF9 - taf9 rna polymerase ii, tata box binding protein (tbp)-associated factor, 32kda, HSPA1A - heat shock 70kda protein 1a, APEX1 - apex nuclease (multifunctional dna repair enzyme) 1, FGFR1 - fibroblast growth factor receptor 1, STAT1 - signal transducer and activator of transcription 1, 91kda, CDC42 - cell division cycle 42, BRCA1 - breast cancer 1, early onset, ARRB1 - arrestin, beta 1, RIP…
GO:0045935	positive regulation of nucleobase-containing compound metabolic process	9.17E-7	5.08E-5	2.18	629	105	88	32	[TAF9 - taf9 rna polymerase ii, tata box binding protein (tbp)-associated factor, 32kda, HSPA1A - heat shock 70kda protein 1a, APEX1 - apex nuclease (multifunctional dna repair enzyme) 1, RFC4 - replication factor c (activator 1) 4, 37kda, CDC42 - cell division cycle 42, STAT1 - signal transducer and activator of transcription 1, 91kda, BRCA1 - breast cancer 1, early onset, ARRB1 - arrestin, beta…
GO:0050793	regulation of developmental process	1e-06	5.53E-5	1.84	629	167	88	43	[PSMD6 - proteasome (prosome, macropain) 26s subunit, non-atpase, 6, HSPA1A - heat shock 70kda protein 1a, PSMD14 - proteasome (prosome, macropain) 26s subunit, non-atpase, 14, FN1 - fibronectin 1, FGFR1 - fibroblast growth factor receptor 1, CLTC - clathrin, heavy chain (hc), STAT1 - signal transducer and activator of transcription 1, 91kda, CDC42 - cell division cycle 42, SOCS1 - suppressor of …
GO:0018108	peptidyl-tyrosine phosphorylation	1.12E-6	6.1E-5	5.11	629	14	88	10	[JAK2 - janus kinase 2, PTK2B - protein tyrosine kinase 2 beta, WEE1 - wee1 homolog (s. pombe), SRC - v-src avian sarcoma (schmidt-ruppin a-2) viral oncogene homolog, INSR - insulin receptor, FGFR1 - fibroblast growth factor receptor 1, MET - met proto-oncogene, EIF2AK2 - eukaryotic translation initiation factor 2-alpha kinase 2, KIT - v-kit hardy-zuckerman 4 feline sarcoma viral oncogene homolog…
GO:0018212	peptidyl-tyrosine modification	1.12E-6	6.05E-5	5.11	629	14	88	10	[JAK2 - janus kinase 2, PTK2B - protein tyrosine kinase 2 beta, WEE1 - wee1 homolog (s. pombe), SRC - v-src avian sarcoma (schmidt-ruppin a-2) viral oncogene homolog, INSR - insulin receptor, FGFR1 - fibroblast growth factor receptor 1, MET - met proto-oncogene, EIF2AK2 - eukaryotic translation initiation factor 2-alpha kinase 2, KIT - v-kit hardy-zuckerman 4 feline sarcoma viral oncogene homolog…
GO:0032200	telomere organization	1.12E-6	6.01E-5	5.11	629	14	88	10	[RAD51 - rad51 recombinase, PARP1 - poly (adp-ribose) polymerase 1, APEX1 - apex nuclease (multifunctional dna repair enzyme) 1, HSP90AA1 - heat shock protein 90kda alpha (cytosolic), class a member 1, RFC4 - replication factor c (activator 1) 4, 37kda, POLE - polymerase (dna directed), epsilon, catalytic subunit, POLD1 - polymerase (dna directed), delta 1, catalytic subunit, POLA1 - polymerase (…
GO:0000723	telomere maintenance	1.12E-6	5.96E-5	5.11	629	14	88	10	[RAD51 - rad51 recombinase, PARP1 - poly (adp-ribose) polymerase 1, APEX1 - apex nuclease (multifunctional dna repair enzyme) 1, HSP90AA1 - heat shock protein 90kda alpha (cytosolic), class a member 1, RFC4 - replication factor c (activator 1) 4, 37kda, POLE - polymerase (dna directed), epsilon, catalytic subunit, POLD1 - polymerase (dna directed), delta 1, catalytic subunit, POLA1 - polymerase (…
GO:0002479	antigen processing and presentation of exogenous peptide antigen via MHC class I, TAP-dependent	1.12E-6	5.91E-5	5.11	629	14	88	10	[PSMD14 - proteasome (prosome, macropain) 26s subunit, non-atpase, 14, PSMD6 - proteasome (prosome, macropain) 26s subunit, non-atpase, 6, PSMD1 - proteasome (prosome, macropain) 26s subunit, non-atpase, 1, CALR - calreticulin, PSME3 - proteasome (prosome, macropain) activator subunit 3 (pa28 gamma; ki), PSMD7 - proteasome (prosome, macropain) 26s subunit, non-atpase, 7, PSMD8 - proteasome (proso…
GO:0042590	antigen processing and presentation of exogenous peptide antigen via MHC class I	1.12E-6	5.87E-5	5.11	629	14	88	10	[PSMD14 - proteasome (prosome, macropain) 26s subunit, non-atpase, 14, PSMD6 - proteasome (prosome, macropain) 26s subunit, non-atpase, 6, PSMD1 - proteasome (prosome, macropain) 26s subunit, non-atpase, 1, CALR - calreticulin, PSME3 - proteasome (prosome, macropain) activator subunit 3 (pa28 gamma; ki), PSMD7 - proteasome (prosome, macropain) 26s subunit, non-atpase, 7, PSMD8 - proteasome (proso…
GO:0090090	negative regulation of canonical Wnt signaling pathway	1.12E-6	5.83E-5	5.11	629	14	88	10	[PSMD14 - proteasome (prosome, macropain) 26s subunit, non-atpase, 14, PSMD6 - proteasome (prosome, macropain) 26s subunit, non-atpase, 6, PSMD1 - proteasome (prosome, macropain) 26s subunit, non-atpase, 1, PSME3 - proteasome (prosome, macropain) activator subunit 3 (pa28 gamma; ki), PSMD7 - proteasome (prosome, macropain) 26s subunit, non-atpase, 7, PSMD8 - proteasome (prosome, macropain) 26s su…
GO:0019220	regulation of phosphate metabolic process	1.16E-6	6.03E-5	1.99	629	133	88	37	[CDC6 - cell division cycle 6, CDC25A - cell division cycle 25a, FN1 - fibronectin 1, FGFR1 - fibroblast growth factor receptor 1, CDC42 - cell division cycle 42, SOCS1 - suppressor of cytokine signaling 1, ARRB1 - arrestin, beta 1, RIPK1 - receptor (tnfrsf)-interacting serine-threonine kinase 1, JAK2 - janus kinase 2, PTK2B - protein tyrosine kinase 2 beta, EIF2AK2 - eukaryotic translation initi…
GO:0051174	regulation of phosphorus metabolic process	1.16E-6	5.99E-5	1.99	629	133	88	37	[CDC6 - cell division cycle 6, CDC25A - cell division cycle 25a, FN1 - fibronectin 1, FGFR1 - fibroblast growth factor receptor 1, CDC42 - cell division cycle 42, SOCS1 - suppressor of cytokine signaling 1, ARRB1 - arrestin, beta 1, RIPK1 - receptor (tnfrsf)-interacting serine-threonine kinase 1, JAK2 - janus kinase 2, PTK2B - protein tyrosine kinase 2 beta, EIF2AK2 - eukaryotic translation initi…
GO:0019538	protein metabolic process	1.22E-6	6.21E-5	1.62	629	238	88	54	[PSMD6 - proteasome (prosome, macropain) 26s subunit, non-atpase, 6, CDC25A - cell division cycle 25a, FN1 - fibronectin 1, CDC42 - cell division cycle 42, BRCA1 - breast cancer 1, early onset, SOCS1 - suppressor of cytokine signaling 1, DDB2 - damage-specific dna binding protein 2, 48kda, PTK2B - protein tyrosine kinase 2 beta, PSEN2 - presenilin 2 (alzheimer disease 4), PMM2 - phosphomannomutas…
GO:0007165	signal transduction	1.29E-6	6.52E-5	1.54	629	273	88	59	[PSMD6 - proteasome (prosome, macropain) 26s subunit, non-atpase, 6, FN1 - fibronectin 1, CDC42 - cell division cycle 42, SOCS1 - suppressor of cytokine signaling 1, BRCA1 - breast cancer 1, early onset, GTF2F1 - general transcription factor iif, polypeptide 1, 74kda, GTF2F2 - general transcription factor iif, polypeptide 2, 30kda, PTK2B - protein tyrosine kinase 2 beta, PSEN2 - presenilin 2 (alz…
GO:0030177	positive regulation of Wnt signaling pathway	1.36E-6	6.86E-5	4.29	629	20	88	12	[PSMD6 - proteasome (prosome, macropain) 26s subunit, non-atpase, 6, PSMD14 - proteasome (prosome, macropain) 26s subunit, non-atpase, 14, PSMD1 - proteasome (prosome, macropain) 26s subunit, non-atpase, 1, PSME3 - proteasome (prosome, macropain) activator subunit 3 (pa28 gamma; ki), SRC - v-src avian sarcoma (schmidt-ruppin a-2) viral oncogene homolog, PSMD7 - proteasome (prosome, macropain) 26s…
GO:0051054	positive regulation of DNA metabolic process	1.37E-6	6.83E-5	4.62	629	17	88	11	[PARP1 - poly (adp-ribose) polymerase 1, RAD51 - rad51 recombinase, HSP90AA1 - heat shock protein 90kda alpha (cytosolic), class a member 1, RFC4 - replication factor c (activator 1) 4, 37kda, PTK2B - protein tyrosine kinase 2 beta, PRKCG - protein kinase c, gamma, SRC - v-src avian sarcoma (schmidt-ruppin a-2) viral oncogene homolog, CDC42 - cell division cycle 42, BRCA1 - breast cancer 1, early…
GO:0050794	regulation of cellular process	1.43E-6	7.09E-5	1.29	629	437	88	79	[PSMD6 - proteasome (prosome, macropain) 26s subunit, non-atpase, 6, CDC6 - cell division cycle 6, APEX1 - apex nuclease (multifunctional dna repair enzyme) 1, HSPA1A - heat shock 70kda protein 1a, CDC25A - cell division cycle 25a, RFC4 - replication factor c (activator 1) 4, 37kda, FN1 - fibronectin 1, CDC42 - cell division cycle 42, BRCA1 - breast cancer 1, early onset, SOCS1 - suppressor of cy…
GO:1902531	regulation of intracellular signal transduction	1.48E-6	7.27E-5	2.03	629	123	88	35	[TAF9 - taf9 rna polymerase ii, tata box binding protein (tbp)-associated factor, 32kda, HSPA1A - heat shock 70kda protein 1a, RFC4 - replication factor c (activator 1) 4, 37kda, FN1 - fibronectin 1, FGFR1 - fibroblast growth factor receptor 1, STAT1 - signal transducer and activator of transcription 1, 91kda, CDC42 - cell division cycle 42, BRCA1 - breast cancer 1, early onset, SOCS1 - suppresso…
GO:0031349	positive regulation of defense response	1.63E-6	7.99E-5	2.86	629	50	88	20	[PSMD6 - proteasome (prosome, macropain) 26s subunit, non-atpase, 6, HSPA1A - heat shock 70kda protein 1a, PSMD14 - proteasome (prosome, macropain) 26s subunit, non-atpase, 14, CAV1 - caveolin 1, caveolae protein, 22kda, NFKB1 - nuclear factor of kappa light polypeptide gene enhancer in b-cells 1, PSMB6 - proteasome (prosome, macropain) subunit, beta type, 6, IKBKB - inhibitor of kappa light poly…
GO:0042325	regulation of phosphorylation	1.63E-6	7.94E-5	2.06	629	118	88	34	[CDC6 - cell division cycle 6, CDC25A - cell division cycle 25a, FN1 - fibronectin 1, FGFR1 - fibroblast growth factor receptor 1, CDC42 - cell division cycle 42, SOCS1 - suppressor of cytokine signaling 1, ARRB1 - arrestin, beta 1, RIPK1 - receptor (tnfrsf)-interacting serine-threonine kinase 1, JAK2 - janus kinase 2, PTK2B - protein tyrosine kinase 2 beta, EIF2AK2 - eukaryotic translation initi…
GO:0045859	regulation of protein kinase activity	1.84E-6	8.9E-5	2.67	629	59	88	22	[CDC6 - cell division cycle 6, CDC25A - cell division cycle 25a, CDK4 - cyclin-dependent kinase 4, MAP3K14 - mitogen-activated protein kinase kinase kinase 14, SOCS3 - suppressor of cytokine signaling 3, INSR - insulin receptor, FGFR1 - fibroblast growth factor receptor 1, CDKN1B - cyclin-dependent kinase inhibitor 1b (p27, kip1), SOCS1 - suppressor of cytokine signaling 1, CAV1 - caveolin 1, cav…
GO:0051130	positive regulation of cellular component organization	1.84E-6	8.83E-5	2.67	629	59	88	22	[HSPA1A - heat shock 70kda protein 1a, FN1 - fibronectin 1, INSR - insulin receptor, MET - met proto-oncogene, CDC42 - cell division cycle 42, BRCA1 - breast cancer 1, early onset, CAV1 - caveolin 1, caveolae protein, 22kda, ARF1 - adp-ribosylation factor 1, E2F1 - e2f transcription factor 1, ARRB1 - arrestin, beta 1, DDB2 - damage-specific dna binding protein 2, 48kda, PARP1 - poly (adp-ribose) …
GO:2000026	regulation of multicellular organismal development	2.23E-6	1.06E-4	1.94	629	136	88	37	[HSPA1A - heat shock 70kda protein 1a, PSMD6 - proteasome (prosome, macropain) 26s subunit, non-atpase, 6, PSMD14 - proteasome (prosome, macropain) 26s subunit, non-atpase, 14, FN1 - fibronectin 1, FGFR1 - fibroblast growth factor receptor 1, CLTC - clathrin, heavy chain (hc), STAT1 - signal transducer and activator of transcription 1, 91kda, CDC42 - cell division cycle 42, BRCA1 - breast cancer …
GO:0016310	phosphorylation	2.45E-6	1.16E-4	2.10	629	109	88	32	[PSMD14 - proteasome (prosome, macropain) 26s subunit, non-atpase, 14, PSMD6 - proteasome (prosome, macropain) 26s subunit, non-atpase, 6, FGFR1 - fibroblast growth factor receptor 1, SOCS1 - suppressor of cytokine signaling 1, RIPK1 - receptor (tnfrsf)-interacting serine-threonine kinase 1, PTK2B - protein tyrosine kinase 2 beta, JAK2 - janus kinase 2, EIF2AK2 - eukaryotic translation initiation…
GO:0002376	immune system process	2.75E-6	1.29E-4	1.93	629	137	88	37	[HSPA1A - heat shock 70kda protein 1a, PSMD6 - proteasome (prosome, macropain) 26s subunit, non-atpase, 6, PSMD14 - proteasome (prosome, macropain) 26s subunit, non-atpase, 14, FN1 - fibronectin 1, CLTC - clathrin, heavy chain (hc), STAT1 - signal transducer and activator of transcription 1, 91kda, CDC42 - cell division cycle 42, RIPK1 - receptor (tnfrsf)-interacting serine-threonine kinase 1, JA…
GO:0010648	negative regulation of cell communication	2.76E-6	1.29E-4	2.17	629	99	88	30	[TAF9 - taf9 rna polymerase ii, tata box binding protein (tbp)-associated factor, 32kda, PSMD14 - proteasome (prosome, macropain) 26s subunit, non-atpase, 14, HSPA1A - heat shock 70kda protein 1a, PSMD6 - proteasome (prosome, macropain) 26s subunit, non-atpase, 6, CDC42 - cell division cycle 42, STAT1 - signal transducer and activator of transcription 1, 91kda, BRCA1 - breast cancer 1, early onse…
GO:0023057	negative regulation of signaling	2.76E-6	1.28E-4	2.17	629	99	88	30	[TAF9 - taf9 rna polymerase ii, tata box binding protein (tbp)-associated factor, 32kda, PSMD14 - proteasome (prosome, macropain) 26s subunit, non-atpase, 14, HSPA1A - heat shock 70kda protein 1a, PSMD6 - proteasome (prosome, macropain) 26s subunit, non-atpase, 6, CDC42 - cell division cycle 42, STAT1 - signal transducer and activator of transcription 1, 91kda, BRCA1 - breast cancer 1, early onse…
GO:0006357	regulation of transcription by RNA polymerase II	2.84E-6	1.31E-4	2.05	629	115	88	33	[PSMD6 - proteasome (prosome, macropain) 26s subunit, non-atpase, 6, APEX1 - apex nuclease (multifunctional dna repair enzyme) 1, HSPA1A - heat shock 70kda protein 1a, TAF9 - taf9 rna polymerase ii, tata box binding protein (tbp)-associated factor, 32kda, PSMD14 - proteasome (prosome, macropain) 26s subunit, non-atpase, 14, STAT1 - signal transducer and activator of transcription 1, 91kda, BRCA1 …
GO:1905330	regulation of morphogenesis of an epithelium	3.11E-6	1.42E-4	4.37	629	18	88	11	[PSMD14 - proteasome (prosome, macropain) 26s subunit, non-atpase, 14, PSMD6 - proteasome (prosome, macropain) 26s subunit, non-atpase, 6, PSMD1 - proteasome (prosome, macropain) 26s subunit, non-atpase, 1, PSME3 - proteasome (prosome, macropain) activator subunit 3 (pa28 gamma; ki), CLTC - clathrin, heavy chain (hc), CDC42 - cell division cycle 42, STAT1 - signal transducer and activator of tran…
GO:0010557	positive regulation of macromolecule biosynthetic process	3.33E-6	1.51E-4	2.11	629	105	88	31	[TAF9 - taf9 rna polymerase ii, tata box binding protein (tbp)-associated factor, 32kda, APEX1 - apex nuclease (multifunctional dna repair enzyme) 1, RFC4 - replication factor c (activator 1) 4, 37kda, CDC42 - cell division cycle 42, STAT1 - signal transducer and activator of transcription 1, 91kda, BRCA1 - breast cancer 1, early onset, ARRB1 - arrestin, beta 1, GTF2F1 - general transcription fac…
GO:0048585	negative regulation of response to stimulus	3.57E-6	1.61E-4	2.03	629	116	88	33	[TAF9 - taf9 rna polymerase ii, tata box binding protein (tbp)-associated factor, 32kda, PSMD14 - proteasome (prosome, macropain) 26s subunit, non-atpase, 14, HSPA1A - heat shock 70kda protein 1a, PSMD6 - proteasome (prosome, macropain) 26s subunit, non-atpase, 6, STAT1 - signal transducer and activator of transcription 1, 91kda, CDC42 - cell division cycle 42, BRCA1 - breast cancer 1, early onse…
GO:0016043	cellular component organization	3.71E-6	1.67E-4	1.59	629	238	88	53	[APEX1 - apex nuclease (multifunctional dna repair enzyme) 1, HSPA1A - heat shock 70kda protein 1a, RFC4 - replication factor c (activator 1) 4, 37kda, FN1 - fibronectin 1, CDC42 - cell division cycle 42, BRCA1 - breast cancer 1, early onset, PRIM1 - primase, dna, polypeptide 1 (49kda), DDB2 - damage-specific dna binding protein 2, 48kda, GTF2F2 - general transcription factor iif, polypeptide 2, …
GO:0031347	regulation of defense response	3.73E-6	1.67E-4	2.32	629	80	88	26	[HSPA1A - heat shock 70kda protein 1a, PSMD6 - proteasome (prosome, macropain) 26s subunit, non-atpase, 6, PSMD14 - proteasome (prosome, macropain) 26s subunit, non-atpase, 14, STAT1 - signal transducer and activator of transcription 1, 91kda, SOCS1 - suppressor of cytokine signaling 1, RIPK1 - receptor (tnfrsf)-interacting serine-threonine kinase 1, JAK2 - janus kinase 2, SOCS3 - suppressor of c…
GO:0009968	negative regulation of signal transduction	3.77E-6	1.67E-4	2.22	629	90	88	28	[PSMD6 - proteasome (prosome, macropain) 26s subunit, non-atpase, 6, HSPA1A - heat shock 70kda protein 1a, TAF9 - taf9 rna polymerase ii, tata box binding protein (tbp)-associated factor, 32kda, PSMD14 - proteasome (prosome, macropain) 26s subunit, non-atpase, 14, CDC42 - cell division cycle 42, STAT1 - signal transducer and activator of transcription 1, 91kda, BRCA1 - breast cancer 1, early onse…
GO:0044087	regulation of cellular component biogenesis	3.84E-6	1.69E-4	2.83	629	48	88	19	[HSPA1A - heat shock 70kda protein 1a, STX1A - syntaxin 1a (brain), CDC42 - cell division cycle 42, MET - met proto-oncogene, BRCA1 - breast cancer 1, early onset, CAV1 - caveolin 1, caveolae protein, 22kda, ARF1 - adp-ribosylation factor 1, DDB2 - damage-specific dna binding protein 2, 48kda, IKBKB - inhibitor of kappa light polypeptide gene enhancer in b-cells, kinase beta, PARP1 - poly (adp-ri…
GO:0032446	protein modification by small protein conjugation	4.13E-6	1.81E-4	2.92	629	44	88	18	[PSMD6 - proteasome (prosome, macropain) 26s subunit, non-atpase, 6, PSMD14 - proteasome (prosome, macropain) 26s subunit, non-atpase, 14, SKP2 - s-phase kinase-associated protein 2, e3 ubiquitin protein ligase, STX1A - syntaxin 1a (brain), SOCS3 - suppressor of cytokine signaling 3, CDC42 - cell division cycle 42, BRCA1 - breast cancer 1, early onset, SOCS1 - suppressor of cytokine signaling 1, …
GO:0071840	cellular component organization or biogenesis	4.36E-6	1.9E-4	1.59	629	239	88	53	[APEX1 - apex nuclease (multifunctional dna repair enzyme) 1, HSPA1A - heat shock 70kda protein 1a, RFC4 - replication factor c (activator 1) 4, 37kda, FN1 - fibronectin 1, CDC42 - cell division cycle 42, BRCA1 - breast cancer 1, early onset, PRIM1 - primase, dna, polypeptide 1 (49kda), DDB2 - damage-specific dna binding protein 2, 48kda, GTF2F2 - general transcription factor iif, polypeptide 2, …
GO:0030111	regulation of Wnt signaling pathway	5.49E-6	2.37E-4	3.45	629	29	88	14	[PSMD6 - proteasome (prosome, macropain) 26s subunit, non-atpase, 6, PSMD14 - proteasome (prosome, macropain) 26s subunit, non-atpase, 14, NFKB1 - nuclear factor of kappa light polypeptide gene enhancer in b-cells 1, CAV1 - caveolin 1, caveolae protein, 22kda, PSMB6 - proteasome (prosome, macropain) subunit, beta type, 6, GNAQ - guanine nucleotide binding protein (g protein), q polypeptide, PSMD1…
GO:2000736	regulation of stem cell differentiation	6.26E-6	2.69E-4	4.95	629	13	88	9	[PSMD6 - proteasome (prosome, macropain) 26s subunit, non-atpase, 6, PSMD14 - proteasome (prosome, macropain) 26s subunit, non-atpase, 14, PSMD1 - proteasome (prosome, macropain) 26s subunit, non-atpase, 1, PSME3 - proteasome (prosome, macropain) activator subunit 3 (pa28 gamma; ki), PSMD7 - proteasome (prosome, macropain) 26s subunit, non-atpase, 7, EIF2AK2 - eukaryotic translation initiation fa…
GO:0006260	DNA replication	6.26E-6	2.67E-4	4.95	629	13	88	9	[CDC6 - cell division cycle 6, CHEK1 - checkpoint kinase 1, RFC4 - replication factor c (activator 1) 4, 37kda, MCM5 - minichromosome maintenance complex component 5, POLE - polymerase (dna directed), epsilon, catalytic subunit, POLD1 - polymerase (dna directed), delta 1, catalytic subunit, POLA1 - polymerase (dna directed), alpha 1, catalytic subunit, BRCA1 - breast cancer 1, early onset, CDC7 -…
GO:0031146	SCF-dependent proteasomal ubiquitin-dependent protein catabolic process	6.26E-6	2.66E-4	4.95	629	13	88	9	[PSMD14 - proteasome (prosome, macropain) 26s subunit, non-atpase, 14, PSMD6 - proteasome (prosome, macropain) 26s subunit, non-atpase, 6, SKP2 - s-phase kinase-associated protein 2, e3 ubiquitin protein ligase, PSMD1 - proteasome (prosome, macropain) 26s subunit, non-atpase, 1, PSME3 - proteasome (prosome, macropain) activator subunit 3 (pa28 gamma; ki), PSMD7 - proteasome (prosome, macropain) 2…
GO:1902533	positive regulation of intracellular signal transduction	6.3E-6	2.66E-4	2.32	629	77	88	25	[HSPA1A - heat shock 70kda protein 1a, FN1 - fibronectin 1, FGFR1 - fibroblast growth factor receptor 1, CDC42 - cell division cycle 42, ARRB1 - arrestin, beta 1, RIPK1 - receptor (tnfrsf)-interacting serine-threonine kinase 1, JAK2 - janus kinase 2, PTK2B - protein tyrosine kinase 2 beta, EIF2AK2 - eukaryotic translation initiation factor 2-alpha kinase 2, ITGB1 - integrin, beta 1 (fibronectin r…
GO:0043069	negative regulation of programmed cell death	6.3E-6	2.64E-4	2.32	629	77	88	25	[TAF9 - taf9 rna polymerase ii, tata box binding protein (tbp)-associated factor, 32kda, HSPA1A - heat shock 70kda protein 1a, BRCA1 - breast cancer 1, early onset, ARRB1 - arrestin, beta 1, RIPK1 - receptor (tnfrsf)-interacting serine-threonine kinase 1, JAK2 - janus kinase 2, PTK2B - protein tyrosine kinase 2 beta, PSEN2 - presenilin 2 (alzheimer disease 4), ITGB1 - integrin, beta 1 (fibronecti…
GO:0051704	multi-organism process	6.42E-6	2.68E-4	2.27	629	82	88	26	[HSPA1A - heat shock 70kda protein 1a, FN1 - fibronectin 1, STAT1 - signal transducer and activator of transcription 1, 91kda, CDC42 - cell division cycle 42, GTF2F1 - general transcription factor iif, polypeptide 1, 74kda, RIPK1 - receptor (tnfrsf)-interacting serine-threonine kinase 1, ITGB1 - integrin, beta 1 (fibronectin receptor, beta polypeptide, antigen cd29 includes mdf2, msk12), EIF2AK2 …
GO:0043618	regulation of transcription from RNA polymerase II promoter in response to stress	6.54E-6	2.71E-4	4.14	629	19	88	11	[PSMD14 - proteasome (prosome, macropain) 26s subunit, non-atpase, 14, PSMD6 - proteasome (prosome, macropain) 26s subunit, non-atpase, 6, HSPA1A - heat shock 70kda protein 1a, PSMD1 - proteasome (prosome, macropain) 26s subunit, non-atpase, 1, CHEK1 - checkpoint kinase 1, PSME3 - proteasome (prosome, macropain) activator subunit 3 (pa28 gamma; ki), HSPA5 - heat shock 70kda protein 5 (glucose-reg…
GO:0046777	protein autophosphorylation	6.54E-6	2.69E-4	4.14	629	19	88	11	[RIPK1 - receptor (tnfrsf)-interacting serine-threonine kinase 1, JAK2 - janus kinase 2, PTK2B - protein tyrosine kinase 2 beta, PRKCG - protein kinase c, gamma, SRC - v-src avian sarcoma (schmidt-ruppin a-2) viral oncogene homolog, INSR - insulin receptor, FGFR1 - fibroblast growth factor receptor 1, EIF2AK2 - eukaryotic translation initiation factor 2-alpha kinase 2, KIT - v-kit hardy-zuckerman…
GO:0051347	positive regulation of transferase activity	6.97E-6	2.85E-4	2.65	629	54	88	20	[CDC6 - cell division cycle 6, RFC4 - replication factor c (activator 1) 4, 37kda, MAP3K14 - mitogen-activated protein kinase kinase kinase 14, INSR - insulin receptor, FGFR1 - fibroblast growth factor receptor 1, MET - met proto-oncogene, CDC42 - cell division cycle 42, ARRB1 - arrestin, beta 1, RIPK1 - receptor (tnfrsf)-interacting serine-threonine kinase 1, HSP90AA1 - heat shock protein 90kda …
GO:0030178	negative regulation of Wnt signaling pathway	7e-06	2.85E-4	4.47	629	16	88	10	[PSMD14 - proteasome (prosome, macropain) 26s subunit, non-atpase, 14, PSMD6 - proteasome (prosome, macropain) 26s subunit, non-atpase, 6, PSMD1 - proteasome (prosome, macropain) 26s subunit, non-atpase, 1, PSME3 - proteasome (prosome, macropain) activator subunit 3 (pa28 gamma; ki), PSMD7 - proteasome (prosome, macropain) 26s subunit, non-atpase, 7, PSMD8 - proteasome (prosome, macropain) 26s su…
GO:0001932	regulation of protein phosphorylation	7.2E-6	2.92E-4	2.08	629	103	88	30	[CDC6 - cell division cycle 6, CDC25A - cell division cycle 25a, FN1 - fibronectin 1, FGFR1 - fibroblast growth factor receptor 1, CDC42 - cell division cycle 42, SOCS1 - suppressor of cytokine signaling 1, ARRB1 - arrestin, beta 1, RIPK1 - receptor (tnfrsf)-interacting serine-threonine kinase 1, PTK2B - protein tyrosine kinase 2 beta, JAK2 - janus kinase 2, EIF2AK2 - eukaryotic translation initi…
GO:0060548	negative regulation of cell death	8.27E-6	3.33E-4	2.29	629	78	88	25	[TAF9 - taf9 rna polymerase ii, tata box binding protein (tbp)-associated factor, 32kda, HSPA1A - heat shock 70kda protein 1a, BRCA1 - breast cancer 1, early onset, ARRB1 - arrestin, beta 1, RIPK1 - receptor (tnfrsf)-interacting serine-threonine kinase 1, JAK2 - janus kinase 2, PTK2B - protein tyrosine kinase 2 beta, PSEN2 - presenilin 2 (alzheimer disease 4), ITGB1 - integrin, beta 1 (fibronecti…
GO:0009894	regulation of catabolic process	8.35E-6	3.34E-4	2.24	629	83	88	26	[HSPA1A - heat shock 70kda protein 1a, APEX1 - apex nuclease (multifunctional dna repair enzyme) 1, PSMD6 - proteasome (prosome, macropain) 26s subunit, non-atpase, 6, PSMD14 - proteasome (prosome, macropain) 26s subunit, non-atpase, 14, TAF9 - taf9 rna polymerase ii, tata box binding protein (tbp)-associated factor, 32kda, PTK2B - protein tyrosine kinase 2 beta, ITGB1 - integrin, beta 1 (fibrone…
GO:0002253	activation of immune response	8.92E-6	3.55E-4	2.80	629	46	88	18	[PSMD14 - proteasome (prosome, macropain) 26s subunit, non-atpase, 14, PSMD6 - proteasome (prosome, macropain) 26s subunit, non-atpase, 6, CDC42 - cell division cycle 42, NFKB1 - nuclear factor of kappa light polypeptide gene enhancer in b-cells 1, PSMB6 - proteasome (prosome, macropain) subunit, beta type, 6, IKBKB - inhibitor of kappa light polypeptide gene enhancer in b-cells, kinase beta, RIP…
GO:0034622	cellular protein-containing complex assembly	1e-05	3.97E-4	3.01	629	38	88	16	[TAF9 - taf9 rna polymerase ii, tata box binding protein (tbp)-associated factor, 32kda, HSPA1A - heat shock 70kda protein 1a, NDUFB10 - nadh dehydrogenase (ubiquinone) 1 beta subcomplex, 10, 22kda, SMARCA5 - swi/snf related, matrix associated, actin dependent regulator of chromatin, subfamily a, member 5, STX1A - syntaxin 1a (brain), CLTC - clathrin, heavy chain (hc), DDB2 - damage-specific dna …
GO:0065007	biological regulation	1.01E-5	3.96E-4	1.21	629	491	88	83	[CDC6 - cell division cycle 6, PSMD6 - proteasome (prosome, macropain) 26s subunit, non-atpase, 6, APEX1 - apex nuclease (multifunctional dna repair enzyme) 1, HSPA1A - heat shock 70kda protein 1a, CDC25A - cell division cycle 25a, RFC4 - replication factor c (activator 1) 4, 37kda, FN1 - fibronectin 1, CDC42 - cell division cycle 42, BRCA1 - breast cancer 1, early onset, SOCS1 - suppressor of cy…
GO:2000027	regulation of animal organ morphogenesis	1.02E-5	3.98E-4	3.73	629	23	88	12	[PSMD14 - proteasome (prosome, macropain) 26s subunit, non-atpase, 14, PSMD6 - proteasome (prosome, macropain) 26s subunit, non-atpase, 6, PSMD1 - proteasome (prosome, macropain) 26s subunit, non-atpase, 1, PSME3 - proteasome (prosome, macropain) activator subunit 3 (pa28 gamma; ki), CLTC - clathrin, heavy chain (hc), CDC42 - cell division cycle 42, STAT1 - signal transducer and activator of tran…
GO:0009891	positive regulation of biosynthetic process	1.05E-5	4.1E-4	1.95	629	121	88	33	[TAF9 - taf9 rna polymerase ii, tata box binding protein (tbp)-associated factor, 32kda, APEX1 - apex nuclease (multifunctional dna repair enzyme) 1, RFC4 - replication factor c (activator 1) 4, 37kda, CDC42 - cell division cycle 42, STAT1 - signal transducer and activator of transcription 1, 91kda, BRCA1 - breast cancer 1, early onset, ARRB1 - arrestin, beta 1, RIPK1 - receptor (tnfrsf)-interact…
GO:0006807	nitrogen compound metabolic process	1.08E-5	4.17E-4	1.31	629	405	88	74	[PSMD6 - proteasome (prosome, macropain) 26s subunit, non-atpase, 6, CDC6 - cell division cycle 6, APEX1 - apex nuclease (multifunctional dna repair enzyme) 1, HSPA1A - heat shock 70kda protein 1a, CDC25A - cell division cycle 25a, RFC4 - replication factor c (activator 1) 4, 37kda, FN1 - fibronectin 1, CDC42 - cell division cycle 42, BRCA1 - breast cancer 1, early onset, SOCS1 - suppressor of cy…
GO:0034645	cellular macromolecule biosynthetic process	1.13E-5	4.35E-4	2.66	629	51	88	19	[CDC6 - cell division cycle 6, TAF9 - taf9 rna polymerase ii, tata box binding protein (tbp)-associated factor, 32kda, CHEK1 - checkpoint kinase 1, RFC4 - replication factor c (activator 1) 4, 37kda, BRCA1 - breast cancer 1, early onset, NFKB1 - nuclear factor of kappa light polypeptide gene enhancer in b-cells 1, E2F1 - e2f transcription factor 1, PARP1 - poly (adp-ribose) polymerase 1, GTF2F1 -…
GO:0006521	regulation of cellular amino acid metabolic process	1.27E-5	4.85E-4	5.20	629	11	88	8	[PSMD14 - proteasome (prosome, macropain) 26s subunit, non-atpase, 14, PSMD6 - proteasome (prosome, macropain) 26s subunit, non-atpase, 6, PSMD1 - proteasome (prosome, macropain) 26s subunit, non-atpase, 1, PSME3 - proteasome (prosome, macropain) activator subunit 3 (pa28 gamma; ki), PSMD7 - proteasome (prosome, macropain) 26s subunit, non-atpase, 7, PSMD8 - proteasome (prosome, macropain) 26s su…
GO:0033238	regulation of cellular amine metabolic process	1.27E-5	4.82E-4	5.20	629	11	88	8	[PSMD6 - proteasome (prosome, macropain) 26s subunit, non-atpase, 6, PSMD14 - proteasome (prosome, macropain) 26s subunit, non-atpase, 14, PSMD1 - proteasome (prosome, macropain) 26s subunit, non-atpase, 1, PSME3 - proteasome (prosome, macropain) activator subunit 3 (pa28 gamma; ki), PSMD7 - proteasome (prosome, macropain) 26s subunit, non-atpase, 7, PSMD8 - proteasome (prosome, macropain) 26s su…
GO:0071900	regulation of protein serine/threonine kinase activity	1.28E-5	4.86E-4	2.74	629	47	88	18	[CDC6 - cell division cycle 6, CDC25A - cell division cycle 25a, CDK4 - cyclin-dependent kinase 4, MAP3K14 - mitogen-activated protein kinase kinase kinase 14, INSR - insulin receptor, FGFR1 - fibroblast growth factor receptor 1, CDKN1B - cyclin-dependent kinase inhibitor 1b (p27, kip1), CAV1 - caveolin 1, caveolae protein, 22kda, ARRB1 - arrestin, beta 1, RIPK1 - receptor (tnfrsf)-interacting se…
GO:0043620	regulation of DNA-templated transcription in response to stress	1.29E-5	4.85E-4	3.93	629	20	88	11	[PSMD14 - proteasome (prosome, macropain) 26s subunit, non-atpase, 14, PSMD6 - proteasome (prosome, macropain) 26s subunit, non-atpase, 6, HSPA1A - heat shock 70kda protein 1a, PSMD1 - proteasome (prosome, macropain) 26s subunit, non-atpase, 1, CHEK1 - checkpoint kinase 1, PSME3 - proteasome (prosome, macropain) activator subunit 3 (pa28 gamma; ki), PSMD7 - proteasome (prosome, macropain) 26s sub…
GO:0006996	organelle organization	1.3E-5	4.86E-4	1.93	629	122	88	33	[APEX1 - apex nuclease (multifunctional dna repair enzyme) 1, HSPA1A - heat shock 70kda protein 1a, RFC4 - replication factor c (activator 1) 4, 37kda, TUBA1A - tubulin, alpha 1a, CDC42 - cell division cycle 42, ARRB1 - arrestin, beta 1, DDB2 - damage-specific dna binding protein 2, 48kda, PRIM1 - primase, dna, polypeptide 1 (49kda), GTF2F2 - general transcription factor iif, polypeptide 2, 30kda…
GO:0051240	positive regulation of multicellular organismal process	1.3E-5	4.83E-4	1.93	629	122	88	33	[HSPA1A - heat shock 70kda protein 1a, FN1 - fibronectin 1, FGFR1 - fibroblast growth factor receptor 1, STAT1 - signal transducer and activator of transcription 1, 91kda, CDC42 - cell division cycle 42, BRCA1 - breast cancer 1, early onset, SOCS1 - suppressor of cytokine signaling 1, RIPK1 - receptor (tnfrsf)-interacting serine-threonine kinase 1, ARF6 - adp-ribosylation factor 6, JAK2 - janus k…
GO:0050778	positive regulation of immune response	1.35E-5	4.99E-4	2.55	629	56	88	20	[PSMD6 - proteasome (prosome, macropain) 26s subunit, non-atpase, 6, HSPA1A - heat shock 70kda protein 1a, PSMD14 - proteasome (prosome, macropain) 26s subunit, non-atpase, 14, CDC42 - cell division cycle 42, CAV1 - caveolin 1, caveolae protein, 22kda, NFKB1 - nuclear factor of kappa light polypeptide gene enhancer in b-cells 1, PSMB6 - proteasome (prosome, macropain) subunit, beta type, 6, IKBKB…
GO:0016567	protein ubiquitination	1.42E-5	5.22E-4	2.83	629	43	88	17	[PSMD14 - proteasome (prosome, macropain) 26s subunit, non-atpase, 14, PSMD6 - proteasome (prosome, macropain) 26s subunit, non-atpase, 6, SKP2 - s-phase kinase-associated protein 2, e3 ubiquitin protein ligase, SOCS3 - suppressor of cytokine signaling 3, CDC42 - cell division cycle 42, SOCS1 - suppressor of cytokine signaling 1, BRCA1 - breast cancer 1, early onset, PSMB6 - proteasome (prosome, …
GO:0007010	cytoskeleton organization	1.47E-5	5.4E-4	3.23	629	31	88	14	[TUBA4A - tubulin, alpha 4a, WEE1 - wee1 homolog (s. pombe), CDC42 - cell division cycle 42, TUBA1A - tubulin, alpha 1a, ARF1 - adp-ribosylation factor 1, ARRB1 - arrestin, beta 1, IKBKB - inhibitor of kappa light polypeptide gene enhancer in b-cells, kinase beta, CALR - calreticulin, ARF6 - adp-ribosylation factor 6, PTK2B - protein tyrosine kinase 2 beta, SRC - v-src avian sarcoma (schmidt-rupp…
GO:0035567	non-canonical Wnt signaling pathway	1.51E-5	5.49E-4	4.20	629	17	88	10	[PSMD14 - proteasome (prosome, macropain) 26s subunit, non-atpase, 14, PSMD6 - proteasome (prosome, macropain) 26s subunit, non-atpase, 6, PSMD1 - proteasome (prosome, macropain) 26s subunit, non-atpase, 1, PSME3 - proteasome (prosome, macropain) activator subunit 3 (pa28 gamma; ki), CLTC - clathrin, heavy chain (hc), CDC42 - cell division cycle 42, PSMD7 - proteasome (prosome, macropain) 26s sub…
GO:0051128	regulation of cellular component organization	1.57E-5	5.68E-4	1.84	629	140	88	36	[HSPA1A - heat shock 70kda protein 1a, CDC6 - cell division cycle 6, FN1 - fibronectin 1, CLTC - clathrin, heavy chain (hc), TUBA1A - tubulin, alpha 1a, CDC42 - cell division cycle 42, BRCA1 - breast cancer 1, early onset, ARRB1 - arrestin, beta 1, DDB2 - damage-specific dna binding protein 2, 48kda, ARF6 - adp-ribosylation factor 6, PTK2B - protein tyrosine kinase 2 beta, EIF2AK2 - eukaryotic tr…
GO:0031328	positive regulation of cellular biosynthetic process	1.78E-5	6.44E-4	1.94	629	118	88	32	[TAF9 - taf9 rna polymerase ii, tata box binding protein (tbp)-associated factor, 32kda, APEX1 - apex nuclease (multifunctional dna repair enzyme) 1, RFC4 - replication factor c (activator 1) 4, 37kda, CDC42 - cell division cycle 42, STAT1 - signal transducer and activator of transcription 1, 91kda, BRCA1 - breast cancer 1, early onset, ARRB1 - arrestin, beta 1, GTF2F1 - general transcription fac…
GO:0002684	positive regulation of immune system process	1.8E-5	6.49E-4	2.21	629	81	88	25	[PSMD6 - proteasome (prosome, macropain) 26s subunit, non-atpase, 6, HSPA1A - heat shock 70kda protein 1a, PSMD14 - proteasome (prosome, macropain) 26s subunit, non-atpase, 14, CDC42 - cell division cycle 42, STAT1 - signal transducer and activator of transcription 1, 91kda, SOCS1 - suppressor of cytokine signaling 1, RIPK1 - receptor (tnfrsf)-interacting serine-threonine kinase 1, PTK2B - protei…
GO:0050789	regulation of biological process	2.01E-5	7.18E-4	1.24	629	455	88	79	[CDC6 - cell division cycle 6, PSMD6 - proteasome (prosome, macropain) 26s subunit, non-atpase, 6, APEX1 - apex nuclease (multifunctional dna repair enzyme) 1, HSPA1A - heat shock 70kda protein 1a, CDC25A - cell division cycle 25a, RFC4 - replication factor c (activator 1) 4, 37kda, FN1 - fibronectin 1, CDC42 - cell division cycle 42, BRCA1 - breast cancer 1, early onset, SOCS1 - suppressor of cy…
GO:0051247	positive regulation of protein metabolic process	2.19E-5	7.77E-4	1.92	629	119	88	32	[PSMD14 - proteasome (prosome, macropain) 26s subunit, non-atpase, 14, CDC6 - cell division cycle 6, HSPA1A - heat shock 70kda protein 1a, FN1 - fibronectin 1, FGFR1 - fibroblast growth factor receptor 1, CDC42 - cell division cycle 42, BRCA1 - breast cancer 1, early onset, ARRB1 - arrestin, beta 1, RIPK1 - receptor (tnfrsf)-interacting serine-threonine kinase 1, PTK2B - protein tyrosine kinase 2…
GO:0018193	peptidyl-amino acid modification	2.19E-5	7.76E-4	2.56	629	53	88	19	[TAF9 - taf9 rna polymerase ii, tata box binding protein (tbp)-associated factor, 32kda, CHEK1 - checkpoint kinase 1, STX1A - syntaxin 1a (brain), WEE1 - wee1 homolog (s. pombe), INSR - insulin receptor, FGFR1 - fibroblast growth factor receptor 1, MET - met proto-oncogene, ARRB1 - arrestin, beta 1, IKBKB - inhibitor of kappa light polypeptide gene enhancer in b-cells, kinase beta, PARP1 - poly (…
GO:0009059	macromolecule biosynthetic process	2.29E-5	8.08E-4	2.28	629	72	88	23	[CDC6 - cell division cycle 6, TAF9 - taf9 rna polymerase ii, tata box binding protein (tbp)-associated factor, 32kda, CHEK1 - checkpoint kinase 1, CDK4 - cyclin-dependent kinase 4, RFC4 - replication factor c (activator 1) 4, 37kda, SMARCA5 - swi/snf related, matrix associated, actin dependent regulator of chromatin, subfamily a, member 5, BRCA1 - breast cancer 1, early onset, NFKB1 - nuclear fa…
GO:0032270	positive regulation of cellular protein metabolic process	2.44E-5	8.54E-4	1.94	629	114	88	31	[PSMD14 - proteasome (prosome, macropain) 26s subunit, non-atpase, 14, HSPA1A - heat shock 70kda protein 1a, CDC6 - cell division cycle 6, FN1 - fibronectin 1, FGFR1 - fibroblast growth factor receptor 1, CDC42 - cell division cycle 42, BRCA1 - breast cancer 1, early onset, ARRB1 - arrestin, beta 1, RIPK1 - receptor (tnfrsf)-interacting serine-threonine kinase 1, PTK2B - protein tyrosine kinase 2…
GO:0044237	cellular metabolic process	2.83E-5	9.86E-4	1.24	629	448	88	78	[PSMD6 - proteasome (prosome, macropain) 26s subunit, non-atpase, 6, CDC6 - cell division cycle 6, APEX1 - apex nuclease (multifunctional dna repair enzyme) 1, HSPA1A - heat shock 70kda protein 1a, CDC25A - cell division cycle 25a, RFC4 - replication factor c (activator 1) 4, 37kda, FN1 - fibronectin 1, CDC42 - cell division cycle 42, BRCA1 - breast cancer 1, early onset, SOCS1 - suppressor of cy…
GO:0007049	cell cycle	3e-05	1.04E-3	3.97	629	18	88	10	[RAD51 - rad51 recombinase, CDC6 - cell division cycle 6, TUBA4A - tubulin, alpha 4a, PSME3 - proteasome (prosome, macropain) activator subunit 3 (pa28 gamma; ki), POLE - polymerase (dna directed), epsilon, catalytic subunit, ARF6 - adp-ribosylation factor 6, SRC - v-src avian sarcoma (schmidt-ruppin a-2) viral oncogene homolog, CLTC - clathrin, heavy chain (hc), TUBA1A - tubulin, alpha 1a, NR3C1…
GO:0060759	regulation of response to cytokine stimulus	3e-05	1.04E-3	3.97	629	18	88	10	[RIPK1 - receptor (tnfrsf)-interacting serine-threonine kinase 1, HSPA1A - heat shock 70kda protein 1a, TAF9 - taf9 rna polymerase ii, tata box binding protein (tbp)-associated factor, 32kda, JAK2 - janus kinase 2, SOCS3 - suppressor of cytokine signaling 3, STAT1 - signal transducer and activator of transcription 1, 91kda, SOCS1 - suppressor of cytokine signaling 1, CAV1 - caveolin 1, caveolae p…
GO:0000209	protein polyubiquitination	3.07E-5	1.05E-3	3.43	629	25	88	12	[SKP2 - s-phase kinase-associated protein 2, e3 ubiquitin protein ligase, PSMD14 - proteasome (prosome, macropain) 26s subunit, non-atpase, 14, PSMD6 - proteasome (prosome, macropain) 26s subunit, non-atpase, 6, PSMD1 - proteasome (prosome, macropain) 26s subunit, non-atpase, 1, PSME3 - proteasome (prosome, macropain) activator subunit 3 (pa28 gamma; ki), TRAF3 - tnf receptor-associated factor 3,…
GO:0030335	positive regulation of cell migration	3.24E-5	1.11E-3	2.79	629	41	88	16	[FN1 - fibronectin 1, INSR - insulin receptor, FGFR1 - fibroblast growth factor receptor 1, MET - met proto-oncogene, CAV1 - caveolin 1, caveolae protein, 22kda, CALR - calreticulin, ARF6 - adp-ribosylation factor 6, PLCG2 - phospholipase c, gamma 2 (phosphatidylinositol-specific), JAK2 - janus kinase 2, PTK2B - protein tyrosine kinase 2 beta, SRC - v-src avian sarcoma (schmidt-ruppin a-2) viral …
GO:0006302	double-strand break repair	3.37E-5	1.15E-3	4.77	629	12	88	8	[PSMD14 - proteasome (prosome, macropain) 26s subunit, non-atpase, 14, PARP1 - poly (adp-ribose) polymerase 1, RAD51 - rad51 recombinase, MCM5 - minichromosome maintenance complex component 5, POLA1 - polymerase (dna directed), alpha 1, catalytic subunit, BRCA1 - breast cancer 1, early onset, VCP - valosin containing protein, CDC7 - cell division cycle 7]
GO:0031145	anaphase-promoting complex-dependent catabolic process	3.37E-5	1.14E-3	4.77	629	12	88	8	[PSMD6 - proteasome (prosome, macropain) 26s subunit, non-atpase, 6, PSMD14 - proteasome (prosome, macropain) 26s subunit, non-atpase, 14, PSMD1 - proteasome (prosome, macropain) 26s subunit, non-atpase, 1, PSME3 - proteasome (prosome, macropain) activator subunit 3 (pa28 gamma; ki), PSMD7 - proteasome (prosome, macropain) 26s subunit, non-atpase, 7, PSMD8 - proteasome (prosome, macropain) 26s su…
GO:0001959	regulation of cytokine-mediated signaling pathway	3.43E-5	1.16E-3	4.29	629	15	88	9	[RIPK1 - receptor (tnfrsf)-interacting serine-threonine kinase 1, HSPA1A - heat shock 70kda protein 1a, JAK2 - janus kinase 2, SOCS3 - suppressor of cytokine signaling 3, STAT1 - signal transducer and activator of transcription 1, 91kda, SOCS1 - suppressor of cytokine signaling 1, CAV1 - caveolin 1, caveolae protein, 22kda, IRAK1 - interleukin-1 receptor-associated kinase 1, IKBKB - inhibitor of …
GO:0031334	positive regulation of protein complex assembly	3.43E-5	1.15E-3	4.29	629	15	88	9	[PARP1 - poly (adp-ribose) polymerase 1, HSPA1A - heat shock 70kda protein 1a, HSP90AA1 - heat shock protein 90kda alpha (cytosolic), class a member 1, ARF6 - adp-ribosylation factor 6, PTK2B - protein tyrosine kinase 2 beta, SRC - v-src avian sarcoma (schmidt-ruppin a-2) viral oncogene homolog, MET - met proto-oncogene, VCP - valosin containing protein, DDB2 - damage-specific dna binding protein…
GO:0033674	positive regulation of kinase activity	3.55E-5	1.18E-3	2.57	629	50	88	18	[CDC6 - cell division cycle 6, MAP3K14 - mitogen-activated protein kinase kinase kinase 14, INSR - insulin receptor, FGFR1 - fibroblast growth factor receptor 1, CDC42 - cell division cycle 42, MET - met proto-oncogene, ARRB1 - arrestin, beta 1, RIPK1 - receptor (tnfrsf)-interacting serine-threonine kinase 1, HSP90AA1 - heat shock protein 90kda alpha (cytosolic), class a member 1, PTK2B - protein…
GO:0051345	positive regulation of hydrolase activity	3.55E-5	1.18E-3	2.57	629	50	88	18	[HSPA1A - heat shock 70kda protein 1a, PSMD14 - proteasome (prosome, macropain) 26s subunit, non-atpase, 14, FN1 - fibronectin 1, GIT1 - g protein-coupled receptor kinase interacting arfgap 1, FGFR1 - fibroblast growth factor receptor 1, CAV1 - caveolin 1, caveolae protein, 22kda, GNAQ - guanine nucleotide binding protein (g protein), q polypeptide, ARRB1 - arrestin, beta 1, RIPK1 - receptor (tnf…
GO:0051172	negative regulation of nitrogen compound metabolic process	3.65E-5	1.21E-3	1.91	629	116	88	31	[TAF9 - taf9 rna polymerase ii, tata box binding protein (tbp)-associated factor, 32kda, APEX1 - apex nuclease (multifunctional dna repair enzyme) 1, HSPA1A - heat shock 70kda protein 1a, CDC6 - cell division cycle 6, CLTC - clathrin, heavy chain (hc), STAT1 - signal transducer and activator of transcription 1, 91kda, BRCA1 - breast cancer 1, early onset, SOCS1 - suppressor of cytokine signaling …
GO:0051336	regulation of hydrolase activity	3.75E-5	1.23E-3	2.13	629	84	88	25	[PSMD14 - proteasome (prosome, macropain) 26s subunit, non-atpase, 14, HSPA1A - heat shock 70kda protein 1a, FN1 - fibronectin 1, FGFR1 - fibroblast growth factor receptor 1, ARRB1 - arrestin, beta 1, RIPK1 - receptor (tnfrsf)-interacting serine-threonine kinase 1, PTK2B - protein tyrosine kinase 2 beta, JAK2 - janus kinase 2, EIF2AK2 - eukaryotic translation initiation factor 2-alpha kinase 2, I…
GO:0031329	regulation of cellular catabolic process	3.85E-5	1.26E-3	2.22	629	74	88	23	[TAF9 - taf9 rna polymerase ii, tata box binding protein (tbp)-associated factor, 32kda, PSMD14 - proteasome (prosome, macropain) 26s subunit, non-atpase, 14, APEX1 - apex nuclease (multifunctional dna repair enzyme) 1, HSPA1A - heat shock 70kda protein 1a, PSMD6 - proteasome (prosome, macropain) 26s subunit, non-atpase, 6, INSR - insulin receptor, GIT1 - g protein-coupled receptor kinase interac…
GO:0010628	positive regulation of gene expression	4.06E-5	1.32E-3	1.93	629	111	88	30	[TAF9 - taf9 rna polymerase ii, tata box binding protein (tbp)-associated factor, 32kda, HSPA1A - heat shock 70kda protein 1a, APEX1 - apex nuclease (multifunctional dna repair enzyme) 1, FN1 - fibronectin 1, STAT1 - signal transducer and activator of transcription 1, 91kda, BRCA1 - breast cancer 1, early onset, ARRB1 - arrestin, beta 1, GTF2F1 - general transcription factor iif, polypeptide 1, 7…
GO:0016055	Wnt signaling pathway	4.24E-5	1.37E-3	3.57	629	22	88	11	[PSMD14 - proteasome (prosome, macropain) 26s subunit, non-atpase, 14, PSMD6 - proteasome (prosome, macropain) 26s subunit, non-atpase, 6, PSMD1 - proteasome (prosome, macropain) 26s subunit, non-atpase, 1, PSME3 - proteasome (prosome, macropain) activator subunit 3 (pa28 gamma; ki), PLCG2 - phospholipase c, gamma 2 (phosphatidylinositol-specific), CLTC - clathrin, heavy chain (hc), CDC42 - cell …
GO:2000147	positive regulation of cell motility	4.64E-5	1.5E-3	2.72	629	42	88	16	[FN1 - fibronectin 1, INSR - insulin receptor, FGFR1 - fibroblast growth factor receptor 1, MET - met proto-oncogene, CAV1 - caveolin 1, caveolae protein, 22kda, CALR - calreticulin, ARF6 - adp-ribosylation factor 6, PLCG2 - phospholipase c, gamma 2 (phosphatidylinositol-specific), PTK2B - protein tyrosine kinase 2 beta, JAK2 - janus kinase 2, THBS1 - thrombospondin 1, SRC - v-src avian sarcoma (…
GO:0051272	positive regulation of cellular component movement	4.64E-5	1.49E-3	2.72	629	42	88	16	[FN1 - fibronectin 1, INSR - insulin receptor, FGFR1 - fibroblast growth factor receptor 1, MET - met proto-oncogene, CAV1 - caveolin 1, caveolae protein, 22kda, CALR - calreticulin, ARF6 - adp-ribosylation factor 6, PLCG2 - phospholipase c, gamma 2 (phosphatidylinositol-specific), JAK2 - janus kinase 2, PTK2B - protein tyrosine kinase 2 beta, SRC - v-src avian sarcoma (schmidt-ruppin a-2) viral …
GO:0065008	regulation of biological quality	4.75E-5	1.52E-3	1.49	629	255	88	53	[HSPA1A - heat shock 70kda protein 1a, APEX1 - apex nuclease (multifunctional dna repair enzyme) 1, PSMD6 - proteasome (prosome, macropain) 26s subunit, non-atpase, 6, RFC4 - replication factor c (activator 1) 4, 37kda, FN1 - fibronectin 1, CDC42 - cell division cycle 42, PRIM1 - primase, dna, polypeptide 1 (49kda), PTK2B - protein tyrosine kinase 2 beta, STX1A - syntaxin 1a (brain), GIT1 - g pro…
GO:0006508	proteolysis	4.88E-5	1.55E-3	2.14	629	80	88	24	[PSMD14 - proteasome (prosome, macropain) 26s subunit, non-atpase, 14, PSMD6 - proteasome (prosome, macropain) 26s subunit, non-atpase, 6, SKP2 - s-phase kinase-associated protein 2, e3 ubiquitin protein ligase, CDC25A - cell division cycle 25a, BRCA1 - breast cancer 1, early onset, NFKB1 - nuclear factor of kappa light polypeptide gene enhancer in b-cells 1, PSMB6 - proteasome (prosome, macropai…
GO:0048002	antigen processing and presentation of peptide antigen	5.04E-5	1.6E-3	3.30	629	26	88	12	[PSMD6 - proteasome (prosome, macropain) 26s subunit, non-atpase, 6, PSMD14 - proteasome (prosome, macropain) 26s subunit, non-atpase, 14, CALR - calreticulin, PSMD1 - proteasome (prosome, macropain) 26s subunit, non-atpase, 1, PSME3 - proteasome (prosome, macropain) activator subunit 3 (pa28 gamma; ki), CLTC - clathrin, heavy chain (hc), PSMD7 - proteasome (prosome, macropain) 26s subunit, non-a…
GO:0002478	antigen processing and presentation of exogenous peptide antigen	5.04E-5	1.59E-3	3.30	629	26	88	12	[PSMD6 - proteasome (prosome, macropain) 26s subunit, non-atpase, 6, PSMD14 - proteasome (prosome, macropain) 26s subunit, non-atpase, 14, CALR - calreticulin, PSMD1 - proteasome (prosome, macropain) 26s subunit, non-atpase, 1, PSME3 - proteasome (prosome, macropain) activator subunit 3 (pa28 gamma; ki), CLTC - clathrin, heavy chain (hc), PSMD7 - proteasome (prosome, macropain) 26s subunit, non-a…
GO:0044089	positive regulation of cellular component biogenesis	5.04E-5	1.59E-3	3.30	629	26	88	12	[PARP1 - poly (adp-ribose) polymerase 1, HSPA1A - heat shock 70kda protein 1a, HSP90AA1 - heat shock protein 90kda alpha (cytosolic), class a member 1, ARF6 - adp-ribosylation factor 6, PTK2B - protein tyrosine kinase 2 beta, SRC - v-src avian sarcoma (schmidt-ruppin a-2) viral oncogene homolog, MET - met proto-oncogene, CDC42 - cell division cycle 42, VCP - valosin containing protein, CAV1 - cav…
GO:0071902	positive regulation of protein serine/threonine kinase activity	5.38E-5	1.68E-3	2.94	629	34	88	14	[CDC6 - cell division cycle 6, MAP3K14 - mitogen-activated protein kinase kinase kinase 14, INSR - insulin receptor, FGFR1 - fibroblast growth factor receptor 1, ARRB1 - arrestin, beta 1, RIPK1 - receptor (tnfrsf)-interacting serine-threonine kinase 1, JAK2 - janus kinase 2, PTK2B - protein tyrosine kinase 2 beta, SRC - v-src avian sarcoma (schmidt-ruppin a-2) viral oncogene homolog, THBS1 - thro…
GO:0043405	regulation of MAP kinase activity	5.38E-5	1.68E-3	2.94	629	34	88	14	[MAP3K14 - mitogen-activated protein kinase kinase kinase 14, INSR - insulin receptor, FGFR1 - fibroblast growth factor receptor 1, CAV1 - caveolin 1, caveolae protein, 22kda, ARRB1 - arrestin, beta 1, RIPK1 - receptor (tnfrsf)-interacting serine-threonine kinase 1, PTK2B - protein tyrosine kinase 2 beta, JAK2 - janus kinase 2, THBS1 - thrombospondin 1, SRC - v-src avian sarcoma (schmidt-ruppin a…
GO:0043406	positive regulation of MAP kinase activity	5.4E-5	1.67E-3	3.10	629	30	88	13	[MAP3K14 - mitogen-activated protein kinase kinase kinase 14, INSR - insulin receptor, FGFR1 - fibroblast growth factor receptor 1, ARRB1 - arrestin, beta 1, RIPK1 - receptor (tnfrsf)-interacting serine-threonine kinase 1, PTK2B - protein tyrosine kinase 2 beta, JAK2 - janus kinase 2, SRC - v-src avian sarcoma (schmidt-ruppin a-2) viral oncogene homolog, THBS1 - thrombospondin 1, EIF2AK2 - eukary…
GO:0051301	cell division	5.6E-5	1.73E-3	3.76	629	19	88	10	[CDC6 - cell division cycle 6, CDK4 - cyclin-dependent kinase 4, CDC25A - cell division cycle 25a, ARF6 - adp-ribosylation factor 6, WEE1 - wee1 homolog (s. pombe), CLTC - clathrin, heavy chain (hc), TUBA1A - tubulin, alpha 1a, KIT - v-kit hardy-zuckerman 4 feline sarcoma viral oncogene homolog, CDC7 - cell division cycle 7, NR3C1 - nuclear receptor subfamily 3, group c, member 1 (glucocorticoid …
GO:0032269	negative regulation of cellular protein metabolic process	5.92E-5	1.82E-3	2.34	629	61	88	20	[HSPA1A - heat shock 70kda protein 1a, TAF9 - taf9 rna polymerase ii, tata box binding protein (tbp)-associated factor, 32kda, SOCS3 - suppressor of cytokine signaling 3, CDKN1B - cyclin-dependent kinase inhibitor 1b (p27, kip1), BRCA1 - breast cancer 1, early onset, SOCS1 - suppressor of cytokine signaling 1, CAV1 - caveolin 1, caveolae protein, 22kda, NFKB1 - nuclear factor of kappa light polyp…
GO:0022607	cellular component assembly	6.03E-5	1.85E-3	1.90	629	113	88	30	[TAF9 - taf9 rna polymerase ii, tata box binding protein (tbp)-associated factor, 32kda, HSPA1A - heat shock 70kda protein 1a, FN1 - fibronectin 1, CLTC - clathrin, heavy chain (hc), CDC42 - cell division cycle 42, ARRB1 - arrestin, beta 1, DDB2 - damage-specific dna binding protein 2, 48kda, RIPK1 - receptor (tnfrsf)-interacting serine-threonine kinase 1, ARF6 - adp-ribosylation factor 6, PTK2B …
GO:0040017	positive regulation of locomotion	6.55E-5	0.002	2.66	629	43	88	16	[FN1 - fibronectin 1, INSR - insulin receptor, FGFR1 - fibroblast growth factor receptor 1, MET - met proto-oncogene, CAV1 - caveolin 1, caveolae protein, 22kda, CALR - calreticulin, ARF6 - adp-ribosylation factor 6, PLCG2 - phospholipase c, gamma 2 (phosphatidylinositol-specific), JAK2 - janus kinase 2, PTK2B - protein tyrosine kinase 2 beta, SRC - v-src avian sarcoma (schmidt-ruppin a-2) viral …
GO:0030163	protein catabolic process	6.55E-5	1.99E-3	2.66	629	43	88	16	[PSMD14 - proteasome (prosome, macropain) 26s subunit, non-atpase, 14, PSMD6 - proteasome (prosome, macropain) 26s subunit, non-atpase, 6, SKP2 - s-phase kinase-associated protein 2, e3 ubiquitin protein ligase, CLTC - clathrin, heavy chain (hc), PSMB6 - proteasome (prosome, macropain) subunit, beta type, 6, ARRB1 - arrestin, beta 1, RIPK1 - receptor (tnfrsf)-interacting serine-threonine kinase 1…
GO:0043550	regulation of lipid kinase activity	7.09E-5	2.14E-3	5.00	629	10	88	7	[SOCS3 - suppressor of cytokine signaling 3, PTK2B - protein tyrosine kinase 2 beta, SRC - v-src avian sarcoma (schmidt-ruppin a-2) viral oncogene homolog, F2 - coagulation factor ii (thrombin), CDC42 - cell division cycle 42, SOCS1 - suppressor of cytokine signaling 1, KIT - v-kit hardy-zuckerman 4 feline sarcoma viral oncogene homolog]
GO:2000379	positive regulation of reactive oxygen species metabolic process	7.09E-5	2.13E-3	5.00	629	10	88	7	[RIPK1 - receptor (tnfrsf)-interacting serine-threonine kinase 1, HSP90AA1 - heat shock protein 90kda alpha (cytosolic), class a member 1, PTK2B - protein tyrosine kinase 2 beta, JAK2 - janus kinase 2, INSR - insulin receptor, THBS1 - thrombospondin 1, F2 - coagulation factor ii (thrombin)]
GO:0031346	positive regulation of cell projection organization	7.09E-5	2.13E-3	5.00	629	10	88	7	[PTK2B - protein tyrosine kinase 2 beta, FN1 - fibronectin 1, SRC - v-src avian sarcoma (schmidt-ruppin a-2) viral oncogene homolog, CDC42 - cell division cycle 42, HSPA5 - heat shock 70kda protein 5 (glucose-regulated protein, 78kda), KIT - v-kit hardy-zuckerman 4 feline sarcoma viral oncogene homolog, ARF1 - adp-ribosylation factor 1]
GO:0044238	primary metabolic process	7.44E-5	2.22E-3	1.23	629	446	88	77	[PSMD6 - proteasome (prosome, macropain) 26s subunit, non-atpase, 6, CDC6 - cell division cycle 6, APEX1 - apex nuclease (multifunctional dna repair enzyme) 1, HSPA1A - heat shock 70kda protein 1a, CDC25A - cell division cycle 25a, RFC4 - replication factor c (activator 1) 4, 37kda, FN1 - fibronectin 1, CDC42 - cell division cycle 42, BRCA1 - breast cancer 1, early onset, SOCS1 - suppressor of cy…
GO:0061418	regulation of transcription from RNA polymerase II promoter in response to hypoxia	7.75E-5	2.3E-3	4.40	629	13	88	8	[PSMD14 - proteasome (prosome, macropain) 26s subunit, non-atpase, 14, PSMD6 - proteasome (prosome, macropain) 26s subunit, non-atpase, 6, PSMD1 - proteasome (prosome, macropain) 26s subunit, non-atpase, 1, PSME3 - proteasome (prosome, macropain) activator subunit 3 (pa28 gamma; ki), PSMD7 - proteasome (prosome, macropain) 26s subunit, non-atpase, 7, PSMD8 - proteasome (prosome, macropain) 26s su…
GO:0019884	antigen processing and presentation of exogenous antigen	8.03E-5	2.38E-3	3.18	629	27	88	12	[PSMD14 - proteasome (prosome, macropain) 26s subunit, non-atpase, 14, PSMD6 - proteasome (prosome, macropain) 26s subunit, non-atpase, 6, CALR - calreticulin, PSMD1 - proteasome (prosome, macropain) 26s subunit, non-atpase, 1, PSME3 - proteasome (prosome, macropain) activator subunit 3 (pa28 gamma; ki), CLTC - clathrin, heavy chain (hc), PSMD7 - proteasome (prosome, macropain) 26s subunit, non-a…
GO:0022603	regulation of anatomical structure morphogenesis	8.09E-5	2.39E-3	2.18	629	72	88	22	[PSMD14 - proteasome (prosome, macropain) 26s subunit, non-atpase, 14, PSMD6 - proteasome (prosome, macropain) 26s subunit, non-atpase, 6, FN1 - fibronectin 1, CLTC - clathrin, heavy chain (hc), STAT1 - signal transducer and activator of transcription 1, 91kda, CDC42 - cell division cycle 42, BRCA1 - breast cancer 1, early onset, PSMB6 - proteasome (prosome, macropain) subunit, beta type, 6, PSMD…
GO:0051094	positive regulation of developmental process	8.66E-5	2.54E-3	2.00	629	93	88	26	[HSPA1A - heat shock 70kda protein 1a, FN1 - fibronectin 1, FGFR1 - fibroblast growth factor receptor 1, STAT1 - signal transducer and activator of transcription 1, 91kda, CDC42 - cell division cycle 42, BRCA1 - breast cancer 1, early onset, SOCS1 - suppressor of cytokine signaling 1, RIPK1 - receptor (tnfrsf)-interacting serine-threonine kinase 1, PTK2B - protein tyrosine kinase 2 beta, JAK2 - j…
GO:0042127	regulation of cell proliferation	9e-05	2.63E-3	1.92	629	104	88	28	[HSPA1A - heat shock 70kda protein 1a, CDC6 - cell division cycle 6, FN1 - fibronectin 1, FGFR1 - fibroblast growth factor receptor 1, CDC42 - cell division cycle 42, STAT1 - signal transducer and activator of transcription 1, 91kda, BRCA1 - breast cancer 1, early onset, ARRB1 - arrestin, beta 1, PTK2B - protein tyrosine kinase 2 beta, JAK2 - janus kinase 2, EIF2AK2 - eukaryotic translation initi…
GO:0002474	antigen processing and presentation of peptide antigen via MHC class I	9.92E-5	2.89E-3	3.57	629	20	88	10	[PSMD14 - proteasome (prosome, macropain) 26s subunit, non-atpase, 14, PSMD6 - proteasome (prosome, macropain) 26s subunit, non-atpase, 6, PSMD1 - proteasome (prosome, macropain) 26s subunit, non-atpase, 1, CALR - calreticulin, PSME3 - proteasome (prosome, macropain) activator subunit 3 (pa28 gamma; ki), PSMD7 - proteasome (prosome, macropain) 26s subunit, non-atpase, 7, PSMD8 - proteasome (proso…
GO:0043408	regulation of MAPK cascade	1.18E-4	3.42E-3	2.38	629	54	88	18	[MAP3K14 - mitogen-activated protein kinase kinase kinase 14, FN1 - fibronectin 1, INSR - insulin receptor, FGFR1 - fibroblast growth factor receptor 1, CDC42 - cell division cycle 42, CAV1 - caveolin 1, caveolae protein, 22kda, ARRB1 - arrestin, beta 1, RIPK1 - receptor (tnfrsf)-interacting serine-threonine kinase 1, PTK2B - protein tyrosine kinase 2 beta, JAK2 - janus kinase 2, TRAF3 - tnf rece…
GO:0045787	positive regulation of cell cycle	1.23E-4	3.54E-3	2.90	629	32	88	13	[APEX1 - apex nuclease (multifunctional dna repair enzyme) 1, CDC6 - cell division cycle 6, CHEK1 - checkpoint kinase 1, CDC25A - cell division cycle 25a, CDK4 - cyclin-dependent kinase 4, INSR - insulin receptor, CDC42 - cell division cycle 42, BRCA1 - breast cancer 1, early onset, CDKN1B - cyclin-dependent kinase inhibitor 1b (p27, kip1), E2F1 - e2f transcription factor 1, CALR - calreticulin, …
GO:0019882	antigen processing and presentation	1.24E-4	3.58E-3	3.06	629	28	88	12	[PSMD6 - proteasome (prosome, macropain) 26s subunit, non-atpase, 6, PSMD14 - proteasome (prosome, macropain) 26s subunit, non-atpase, 14, CALR - calreticulin, PSMD1 - proteasome (prosome, macropain) 26s subunit, non-atpase, 1, PSME3 - proteasome (prosome, macropain) activator subunit 3 (pa28 gamma; ki), CLTC - clathrin, heavy chain (hc), PSMD7 - proteasome (prosome, macropain) 26s subunit, non-a…
GO:0012501	programmed cell death	1.26E-4	3.59E-3	2.54	629	45	88	16	[CHEK1 - checkpoint kinase 1, BRCA1 - breast cancer 1, early onset, CDKN1B - cyclin-dependent kinase inhibitor 1b (p27, kip1), NFKB1 - nuclear factor of kappa light polypeptide gene enhancer in b-cells 1, E2F1 - e2f transcription factor 1, NR3C1 - nuclear receptor subfamily 3, group c, member 1 (glucocorticoid receptor), RIPK1 - receptor (tnfrsf)-interacting serine-threonine kinase 1, PARP1 - pol…
GO:0043066	negative regulation of apoptotic process	1.3E-4	3.72E-3	2.12	629	74	88	22	[HSPA1A - heat shock 70kda protein 1a, TAF9 - taf9 rna polymerase ii, tata box binding protein (tbp)-associated factor, 32kda, SOCS3 - suppressor of cytokine signaling 3, BRCA1 - breast cancer 1, early onset, CAV1 - caveolin 1, caveolae protein, 22kda, NFKB1 - nuclear factor of kappa light polypeptide gene enhancer in b-cells 1, ARRB1 - arrestin, beta 1, IKBKB - inhibitor of kappa light polypepti…
GO:0051248	negative regulation of protein metabolic process	1.3E-4	3.71E-3	2.23	629	64	88	20	[HSPA1A - heat shock 70kda protein 1a, TAF9 - taf9 rna polymerase ii, tata box binding protein (tbp)-associated factor, 32kda, SOCS3 - suppressor of cytokine signaling 3, CDKN1B - cyclin-dependent kinase inhibitor 1b (p27, kip1), BRCA1 - breast cancer 1, early onset, SOCS1 - suppressor of cytokine signaling 1, CAV1 - caveolin 1, caveolae protein, 22kda, NFKB1 - nuclear factor of kappa light polyp…
GO:0051897	positive regulation of protein kinase B signaling	1.31E-4	3.7E-3	3.78	629	17	88	9	[HSP90AA1 - heat shock protein 90kda alpha (cytosolic), class a member 1, SRC - v-src avian sarcoma (schmidt-ruppin a-2) viral oncogene homolog, THBS1 - thrombospondin 1, INSR - insulin receptor, FGFR1 - fibroblast growth factor receptor 1, MET - met proto-oncogene, ITGB1 - integrin, beta 1 (fibronectin receptor, beta polypeptide, antigen cd29 includes mdf2, msk12), KIT - v-kit hardy-zuckerman 4 …
GO:0030036	actin cytoskeleton organization	1.31E-4	3.68E-3	3.78	629	17	88	9	[CALR - calreticulin, ARF6 - adp-ribosylation factor 6, PTK2B - protein tyrosine kinase 2 beta, SRC - v-src avian sarcoma (schmidt-ruppin a-2) viral oncogene homolog, CDC42 - cell division cycle 42, KIT - v-kit hardy-zuckerman 4 feline sarcoma viral oncogene homolog, ARF1 - adp-ribosylation factor 1, ARRB1 - arrestin, beta 1, IKBKB - inhibitor of kappa light polypeptide gene enhancer in b-cells, …
GO:0032201	telomere maintenance via semi-conservative replication	1.42E-4	3.99E-3	5.36	629	8	88	6	[RFC4 - replication factor c (activator 1) 4, 37kda, POLE - polymerase (dna directed), epsilon, catalytic subunit, POLD1 - polymerase (dna directed), delta 1, catalytic subunit, POLA1 - polymerase (dna directed), alpha 1, catalytic subunit, POLD3 - polymerase (dna-directed), delta 3, accessory subunit, PRIM1 - primase, dna, polypeptide 1 (49kda)]
GO:0032271	regulation of protein polymerization	1.42E-4	3.98E-3	5.36	629	8	88	6	[HSPA1A - heat shock 70kda protein 1a, HSP90AA1 - heat shock protein 90kda alpha (cytosolic), class a member 1, ARF6 - adp-ribosylation factor 6, PTK2B - protein tyrosine kinase 2 beta, MET - met proto-oncogene, ARF1 - adp-ribosylation factor 1]
GO:0006310	DNA recombination	1.6E-4	4.46E-3	4.08	629	14	88	8	[PARP1 - poly (adp-ribose) polymerase 1, RAD51 - rad51 recombinase, PSMD14 - proteasome (prosome, macropain) 26s subunit, non-atpase, 14, APEX1 - apex nuclease (multifunctional dna repair enzyme) 1, MCM5 - minichromosome maintenance complex component 5, BRCA1 - breast cancer 1, early onset, CDC7 - cell division cycle 7, MSH6 - muts homolog 6 (e. coli)]
GO:0031324	negative regulation of cellular metabolic process	1.67E-4	4.63E-3	1.76	629	130	88	32	[TAF9 - taf9 rna polymerase ii, tata box binding protein (tbp)-associated factor, 32kda, APEX1 - apex nuclease (multifunctional dna repair enzyme) 1, CDC6 - cell division cycle 6, HSPA1A - heat shock 70kda protein 1a, CLTC - clathrin, heavy chain (hc), STAT1 - signal transducer and activator of transcription 1, 91kda, BRCA1 - breast cancer 1, early onset, SOCS1 - suppressor of cytokine signaling …
GO:0030162	regulation of proteolysis	1.67E-4	4.62E-3	2.20	629	65	88	20	[HSPA1A - heat shock 70kda protein 1a, TAF9 - taf9 rna polymerase ii, tata box binding protein (tbp)-associated factor, 32kda, PSMD14 - proteasome (prosome, macropain) 26s subunit, non-atpase, 14, FN1 - fibronectin 1, CAV1 - caveolin 1, caveolae protein, 22kda, ARRB1 - arrestin, beta 1, RIPK1 - receptor (tnfrsf)-interacting serine-threonine kinase 1, PSME3 - proteasome (prosome, macropain) activa…
GO:0045807	positive regulation of endocytosis	1.73E-4	4.76E-3	4.55	629	11	88	7	[CALR - calreticulin, PLCG2 - phospholipase c, gamma 2 (phosphatidylinositol-specific), INSR - insulin receptor, VTN - vitronectin, CDC42 - cell division cycle 42, ARF1 - adp-ribosylation factor 1, ARRB1 - arrestin, beta 1]
GO:0090305	nucleic acid phosphodiester bond hydrolysis	1.73E-4	4.74E-3	4.55	629	11	88	7	[PARP1 - poly (adp-ribose) polymerase 1, APEX1 - apex nuclease (multifunctional dna repair enzyme) 1, RFC4 - replication factor c (activator 1) 4, 37kda, POLE - polymerase (dna directed), epsilon, catalytic subunit, POLD1 - polymerase (dna directed), delta 1, catalytic subunit, POLD3 - polymerase (dna-directed), delta 3, accessory subunit, DDB2 - damage-specific dna binding protein 2, 48kda]
GO:0030100	regulation of endocytosis	1.86E-4	5.07E-3	3.14	629	25	88	11	[CALR - calreticulin, PLCG2 - phospholipase c, gamma 2 (phosphatidylinositol-specific), ARF6 - adp-ribosylation factor 6, PRKCG - protein kinase c, gamma, SRC - v-src avian sarcoma (schmidt-ruppin a-2) viral oncogene homolog, INSR - insulin receptor, VTN - vitronectin, CDC42 - cell division cycle 42, CAV1 - caveolin 1, caveolae protein, 22kda, ARF1 - adp-ribosylation factor 1, ARRB1 - arrestin, b…
GO:0071310	cellular response to organic substance	1.91E-4	5.2E-3	1.77	629	125	88	31	[CDC6 - cell division cycle 6, APEX1 - apex nuclease (multifunctional dna repair enzyme) 1, HSPA1A - heat shock 70kda protein 1a, CDC42 - cell division cycle 42, STAT1 - signal transducer and activator of transcription 1, 91kda, BRCA1 - breast cancer 1, early onset, SOCS1 - suppressor of cytokine signaling 1, RIPK1 - receptor (tnfrsf)-interacting serine-threonine kinase 1, ARF6 - adp-ribosylation…
GO:0031401	positive regulation of protein modification process	2.11E-4	5.73E-3	1.94	629	92	88	25	[CDC6 - cell division cycle 6, FGFR1 - fibroblast growth factor receptor 1, CDC42 - cell division cycle 42, BRCA1 - breast cancer 1, early onset, ARRB1 - arrestin, beta 1, RIPK1 - receptor (tnfrsf)-interacting serine-threonine kinase 1, JAK2 - janus kinase 2, PTK2B - protein tyrosine kinase 2 beta, EIF2AK2 - eukaryotic translation initiation factor 2-alpha kinase 2, MAP3K14 - mitogen-activated pr…
GO:0007169	transmembrane receptor protein tyrosine kinase signaling pathway	2.29E-4	6.19E-3	2.43	629	47	88	16	[GIT1 - g protein-coupled receptor kinase interacting arfgap 1, INSR - insulin receptor, FGFR1 - fibroblast growth factor receptor 1, CDC42 - cell division cycle 42, MET - met proto-oncogene, ATP6V1A - atpase, h+ transporting, lysosomal 70kda, v1 subunit a, ATP6V1B2 - atpase, h+ transporting, lysosomal 56/58kda, v1 subunit b2, GTF2F1 - general transcription factor iif, polypeptide 1, 74kda, GTF2F…
GO:0051493	regulation of cytoskeleton organization	2.31E-4	6.22E-3	3.57	629	18	88	9	[HSPA1A - heat shock 70kda protein 1a, CHEK1 - checkpoint kinase 1, ARF6 - adp-ribosylation factor 6, PTK2B - protein tyrosine kinase 2 beta, CLTC - clathrin, heavy chain (hc), MET - met proto-oncogene, CDC42 - cell division cycle 42, BRCA1 - breast cancer 1, early onset, ARF1 - adp-ribosylation factor 1]
GO:0009615	response to virus	2.31E-4	6.2E-3	3.57	629	18	88	9	[GTF2F1 - general transcription factor iif, polypeptide 1, 74kda, SKP2 - s-phase kinase-associated protein 2, e3 ubiquitin protein ligase, HSP90AA1 - heat shock protein 90kda alpha (cytosolic), class a member 1, MAP3K14 - mitogen-activated protein kinase kinase kinase 14, SRC - v-src avian sarcoma (schmidt-ruppin a-2) viral oncogene homolog, STAT1 - signal transducer and activator of transcriptio…
GO:0042327	positive regulation of phosphorylation	2.42E-4	6.47E-3	2.00	629	82	88	23	[CDC6 - cell division cycle 6, MAP3K14 - mitogen-activated protein kinase kinase kinase 14, SOCS3 - suppressor of cytokine signaling 3, INSR - insulin receptor, FGFR1 - fibroblast growth factor receptor 1, MET - met proto-oncogene, CDC42 - cell division cycle 42, CAV1 - caveolin 1, caveolae protein, 22kda, ARRB1 - arrestin, beta 1, RIPK1 - receptor (tnfrsf)-interacting serine-threonine kinase 1, …
GO:0043161	proteasome-mediated ubiquitin-dependent protein catabolic process	2.57E-4	6.83E-3	2.73	629	34	88	13	[PSMD6 - proteasome (prosome, macropain) 26s subunit, non-atpase, 6, PSMD14 - proteasome (prosome, macropain) 26s subunit, non-atpase, 14, SKP2 - s-phase kinase-associated protein 2, e3 ubiquitin protein ligase, PSMB6 - proteasome (prosome, macropain) subunit, beta type, 6, ARRB1 - arrestin, beta 1, PSMD1 - proteasome (prosome, macropain) 26s subunit, non-atpase, 1, PSME3 - proteasome (prosome, m…
GO:0032273	positive regulation of protein polymerization	2.59E-4	6.85E-3	5.96	629	6	88	5	[HSPA1A - heat shock 70kda protein 1a, HSP90AA1 - heat shock protein 90kda alpha (cytosolic), class a member 1, ARF6 - adp-ribosylation factor 6, PTK2B - protein tyrosine kinase 2 beta, MET - met proto-oncogene]
GO:2000573	positive regulation of DNA biosynthetic process	2.59E-4	6.83E-3	5.96	629	6	88	5	[HSP90AA1 - heat shock protein 90kda alpha (cytosolic), class a member 1, RFC4 - replication factor c (activator 1) 4, 37kda, PTK2B - protein tyrosine kinase 2 beta, SRC - v-src avian sarcoma (schmidt-ruppin a-2) viral oncogene homolog, MYC - v-myc avian myelocytomatosis viral oncogene homolog]
GO:0006296	nucleotide-excision repair, DNA incision, 5'-to lesion	2.59E-4	6.8E-3	5.96	629	6	88	5	[PARP1 - poly (adp-ribose) polymerase 1, RFC4 - replication factor c (activator 1) 4, 37kda, POLD1 - polymerase (dna directed), delta 1, catalytic subunit, POLD3 - polymerase (dna-directed), delta 3, accessory subunit, DDB2 - damage-specific dna binding protein 2, 48kda]
GO:0006282	regulation of DNA repair	2.59E-4	6.78E-3	5.96	629	6	88	5	[PARP1 - poly (adp-ribose) polymerase 1, RAD51 - rad51 recombinase, CHEK1 - checkpoint kinase 1, PRKCG - protein kinase c, gamma, BRCA1 - breast cancer 1, early onset]
GO:0006270	DNA replication initiation	2.59E-4	6.75E-3	5.96	629	6	88	5	[CDC6 - cell division cycle 6, POLE - polymerase (dna directed), epsilon, catalytic subunit, MCM5 - minichromosome maintenance complex component 5, POLA1 - polymerase (dna directed), alpha 1, catalytic subunit, PRIM1 - primase, dna, polypeptide 1 (49kda)]
GO:0070316	regulation of G0 to G1 transition	2.59E-4	6.73E-3	5.96	629	6	88	5	[RAD51 - rad51 recombinase, CHEK1 - checkpoint kinase 1, BRCA1 - breast cancer 1, early onset, CDC7 - cell division cycle 7, E2F1 - e2f transcription factor 1]
GO:0070317	negative regulation of G0 to G1 transition	2.59E-4	6.7E-3	5.96	629	6	88	5	[RAD51 - rad51 recombinase, CHEK1 - checkpoint kinase 1, BRCA1 - breast cancer 1, early onset, E2F1 - e2f transcription factor 1, CDC7 - cell division cycle 7]
GO:0033683	nucleotide-excision repair, DNA incision	2.59E-4	6.68E-3	5.96	629	6	88	5	[PARP1 - poly (adp-ribose) polymerase 1, RFC4 - replication factor c (activator 1) 4, 37kda, POLD1 - polymerase (dna directed), delta 1, catalytic subunit, POLD3 - polymerase (dna-directed), delta 3, accessory subunit, DDB2 - damage-specific dna binding protein 2, 48kda]
GO:0090218	positive regulation of lipid kinase activity	2.59E-4	6.65E-3	5.96	629	6	88	5	[PTK2B - protein tyrosine kinase 2 beta, SRC - v-src avian sarcoma (schmidt-ruppin a-2) viral oncogene homolog, F2 - coagulation factor ii (thrombin), CDC42 - cell division cycle 42, KIT - v-kit hardy-zuckerman 4 feline sarcoma viral oncogene homolog]
GO:0071704	organic substance metabolic process	2.61E-4	6.69E-3	1.20	629	465	88	78	[PSMD6 - proteasome (prosome, macropain) 26s subunit, non-atpase, 6, CDC6 - cell division cycle 6, APEX1 - apex nuclease (multifunctional dna repair enzyme) 1, HSPA1A - heat shock 70kda protein 1a, CDC25A - cell division cycle 25a, RFC4 - replication factor c (activator 1) 4, 37kda, FN1 - fibronectin 1, CDC42 - cell division cycle 42, BRCA1 - breast cancer 1, early onset, SOCS1 - suppressor of cy…
GO:0002252	immune effector process	2.7E-4	6.88E-3	2.13	629	67	88	20	[PSMD14 - proteasome (prosome, macropain) 26s subunit, non-atpase, 14, HSPA1A - heat shock 70kda protein 1a, PSMD6 - proteasome (prosome, macropain) 26s subunit, non-atpase, 6, SKP2 - s-phase kinase-associated protein 2, e3 ubiquitin protein ligase, MAP3K14 - mitogen-activated protein kinase kinase kinase 14, STAT1 - signal transducer and activator of transcription 1, 91kda, CDC42 - cell division…
GO:0001817	regulation of cytokine production	2.7E-4	6.86E-3	2.19	629	62	88	19	[HSPA1A - heat shock 70kda protein 1a, FN1 - fibronectin 1, GIT1 - g protein-coupled receptor kinase interacting arfgap 1, STAT1 - signal transducer and activator of transcription 1, 91kda, SOCS1 - suppressor of cytokine signaling 1, BRCA1 - breast cancer 1, early onset, NFKB1 - nuclear factor of kappa light polypeptide gene enhancer in b-cells 1, ARRB1 - arrestin, beta 1, RIPK1 - receptor (tnfrs…
GO:0070887	cellular response to chemical stimulus	2.75E-4	6.96E-3	1.64	629	157	88	36	[HSPA1A - heat shock 70kda protein 1a, CDC6 - cell division cycle 6, APEX1 - apex nuclease (multifunctional dna repair enzyme) 1, STAT1 - signal transducer and activator of transcription 1, 91kda, CDC42 - cell division cycle 42, BRCA1 - breast cancer 1, early onset, SOCS1 - suppressor of cytokine signaling 1, RIPK1 - receptor (tnfrsf)-interacting serine-threonine kinase 1, ARF6 - adp-ribosylation…
GO:1905114	cell surface receptor signaling pathway involved in cell-cell signaling	2.85E-4	7.19E-3	3.02	629	26	88	11	[PSMD6 - proteasome (prosome, macropain) 26s subunit, non-atpase, 6, PSMD14 - proteasome (prosome, macropain) 26s subunit, non-atpase, 14, PSMD1 - proteasome (prosome, macropain) 26s subunit, non-atpase, 1, PSME3 - proteasome (prosome, macropain) activator subunit 3 (pa28 gamma; ki), PLCG2 - phospholipase c, gamma 2 (phosphatidylinositol-specific), CLTC - clathrin, heavy chain (hc), CDC42 - cell …
GO:0097435	supramolecular fiber organization	3.04E-4	7.65E-3	3.81	629	15	88	8	[RIPK1 - receptor (tnfrsf)-interacting serine-threonine kinase 1, JAK2 - janus kinase 2, HSP90B1 - heat shock protein 90kda beta (grp94), member 1, PTK2B - protein tyrosine kinase 2 beta, SRC - v-src avian sarcoma (schmidt-ruppin a-2) viral oncogene homolog, CDC42 - cell division cycle 42, ARF1 - adp-ribosylation factor 1, ARRB1 - arrestin, beta 1]
GO:0008219	cell death	3.05E-4	7.64E-3	2.38	629	48	88	16	[CHEK1 - checkpoint kinase 1, BRCA1 - breast cancer 1, early onset, CDKN1B - cyclin-dependent kinase inhibitor 1b (p27, kip1), NFKB1 - nuclear factor of kappa light polypeptide gene enhancer in b-cells 1, E2F1 - e2f transcription factor 1, NR3C1 - nuclear receptor subfamily 3, group c, member 1 (glucocorticoid receptor), RIPK1 - receptor (tnfrsf)-interacting serine-threonine kinase 1, PARP1 - pol…
GO:0044265	cellular macromolecule catabolic process	3.05E-4	7.61E-3	2.38	629	48	88	16	[PSMD6 - proteasome (prosome, macropain) 26s subunit, non-atpase, 6, PSMD14 - proteasome (prosome, macropain) 26s subunit, non-atpase, 14, HSPA1A - heat shock 70kda protein 1a, SKP2 - s-phase kinase-associated protein 2, e3 ubiquitin protein ligase, CLTC - clathrin, heavy chain (hc), PSMB6 - proteasome (prosome, macropain) subunit, beta type, 6, ARRB1 - arrestin, beta 1, RIPK1 - receptor (tnfrsf)…
GO:0010605	negative regulation of macromolecule metabolic process	3.06E-4	7.61E-3	1.76	629	122	88	30	[TAF9 - taf9 rna polymerase ii, tata box binding protein (tbp)-associated factor, 32kda, CDC6 - cell division cycle 6, HSPA1A - heat shock 70kda protein 1a, APEX1 - apex nuclease (multifunctional dna repair enzyme) 1, CLTC - clathrin, heavy chain (hc), STAT1 - signal transducer and activator of transcription 1, 91kda, BRCA1 - breast cancer 1, early onset, SOCS1 - suppressor of cytokine signaling …
GO:2001233	regulation of apoptotic signaling pathway	3.17E-4	7.87E-3	2.57	629	39	88	14	[HSPA1A - heat shock 70kda protein 1a, TAF9 - taf9 rna polymerase ii, tata box binding protein (tbp)-associated factor, 32kda, FGFR1 - fibroblast growth factor receptor 1, BRCA1 - breast cancer 1, early onset, CAV1 - caveolin 1, caveolae protein, 22kda, E2F1 - e2f transcription factor 1, RIPK1 - receptor (tnfrsf)-interacting serine-threonine kinase 1, PARP1 - poly (adp-ribose) polymerase 1, PSME3…
GO:0008152	metabolic process	3.24E-4	0.008	1.19	629	476	88	79	[PSMD6 - proteasome (prosome, macropain) 26s subunit, non-atpase, 6, CDC6 - cell division cycle 6, APEX1 - apex nuclease (multifunctional dna repair enzyme) 1, HSPA1A - heat shock 70kda protein 1a, CDC25A - cell division cycle 25a, RFC4 - replication factor c (activator 1) 4, 37kda, FN1 - fibronectin 1, CDC42 - cell division cycle 42, BRCA1 - breast cancer 1, early onset, SOCS1 - suppressor of cy…
GO:0034097	response to cytokine	3.27E-4	8.04E-3	2.29	629	53	88	17	[TAF9 - taf9 rna polymerase ii, tata box binding protein (tbp)-associated factor, 32kda, CDK4 - cyclin-dependent kinase 4, SMARCA5 - swi/snf related, matrix associated, actin dependent regulator of chromatin, subfamily a, member 5, SOCS3 - suppressor of cytokine signaling 3, CDC42 - cell division cycle 42, STAT1 - signal transducer and activator of transcription 1, 91kda, BRCA1 - breast cancer 1,…
GO:0080135	regulation of cellular response to stress	3.27E-4	8.02E-3	2.29	629	53	88	17	[HSPA1A - heat shock 70kda protein 1a, TAF9 - taf9 rna polymerase ii, tata box binding protein (tbp)-associated factor, 32kda, CHEK1 - checkpoint kinase 1, CDC42 - cell division cycle 42, MET - met proto-oncogene, BRCA1 - breast cancer 1, early onset, CAV1 - caveolin 1, caveolae protein, 22kda, RAD51 - rad51 recombinase, RIPK1 - receptor (tnfrsf)-interacting serine-threonine kinase 1, PARP1 - pol…
GO:0045597	positive regulation of cell differentiation	3.39E-4	8.29E-3	2.10	629	68	88	20	[HSPA1A - heat shock 70kda protein 1a, SOCS3 - suppressor of cytokine signaling 3, FN1 - fibronectin 1, FGFR1 - fibroblast growth factor receptor 1, CDC42 - cell division cycle 42, STAT1 - signal transducer and activator of transcription 1, 91kda, SOCS1 - suppressor of cytokine signaling 1, NFKB1 - nuclear factor of kappa light polypeptide gene enhancer in b-cells 1, ARF1 - adp-ribosylation facto…
GO:0030010	establishment of cell polarity	3.61E-4	8.8E-3	7.15	629	4	88	4	[HSP90AA1 - heat shock protein 90kda alpha (cytosolic), class a member 1, ARF6 - adp-ribosylation factor 6, WEE1 - wee1 homolog (s. pombe), CDC42 - cell division cycle 42]
GO:0006297	nucleotide-excision repair, DNA gap filling	3.61E-4	8.77E-3	7.15	629	4	88	4	[RFC4 - replication factor c (activator 1) 4, 37kda, POLE - polymerase (dna directed), epsilon, catalytic subunit, POLD1 - polymerase (dna directed), delta 1, catalytic subunit, POLD3 - polymerase (dna-directed), delta 3, accessory subunit]
GO:0006271	DNA strand elongation involved in DNA replication	3.61E-4	8.74E-3	7.15	629	4	88	4	[RFC4 - replication factor c (activator 1) 4, 37kda, POLE - polymerase (dna directed), epsilon, catalytic subunit, POLA1 - polymerase (dna directed), alpha 1, catalytic subunit, POLD3 - polymerase (dna-directed), delta 3, accessory subunit]
GO:0022616	DNA strand elongation	3.61E-4	8.71E-3	7.15	629	4	88	4	[RFC4 - replication factor c (activator 1) 4, 37kda, POLE - polymerase (dna directed), epsilon, catalytic subunit, POLA1 - polymerase (dna directed), alpha 1, catalytic subunit, POLD3 - polymerase (dna-directed), delta 3, accessory subunit]
GO:0061572	actin filament bundle organization	3.61E-4	8.68E-3	7.15	629	4	88	4	[PTK2B - protein tyrosine kinase 2 beta, HSP90B1 - heat shock protein 90kda beta (grp94), member 1, SRC - v-src avian sarcoma (schmidt-ruppin a-2) viral oncogene homolog, ARRB1 - arrestin, beta 1]
GO:0070102	interleukin-6-mediated signaling pathway	3.61E-4	8.65E-3	7.15	629	4	88	4	[JAK2 - janus kinase 2, SOCS3 - suppressor of cytokine signaling 3, SRC - v-src avian sarcoma (schmidt-ruppin a-2) viral oncogene homolog, STAT1 - signal transducer and activator of transcription 1, 91kda]
GO:0042769	DNA damage response, detection of DNA damage	3.61E-4	8.62E-3	7.15	629	4	88	4	[PARP1 - poly (adp-ribose) polymerase 1, RFC4 - replication factor c (activator 1) 4, 37kda, POLD1 - polymerase (dna directed), delta 1, catalytic subunit, POLD3 - polymerase (dna-directed), delta 3, accessory subunit]
GO:0051017	actin filament bundle assembly	3.61E-4	8.59E-3	7.15	629	4	88	4	[HSP90B1 - heat shock protein 90kda beta (grp94), member 1, PTK2B - protein tyrosine kinase 2 beta, SRC - v-src avian sarcoma (schmidt-ruppin a-2) viral oncogene homolog, ARRB1 - arrestin, beta 1]
GO:0045862	positive regulation of proteolysis	3.62E-4	8.58E-3	2.65	629	35	88	13	[HSPA1A - heat shock 70kda protein 1a, PSMD14 - proteasome (prosome, macropain) 26s subunit, non-atpase, 14, FN1 - fibronectin 1, CAV1 - caveolin 1, caveolae protein, 22kda, ARRB1 - arrestin, beta 1, RIPK1 - receptor (tnfrsf)-interacting serine-threonine kinase 1, PSME3 - proteasome (prosome, macropain) activator subunit 3 (pa28 gamma; ki), JAK2 - janus kinase 2, PTK2B - protein tyrosine kinase 2…
GO:0043933	protein-containing complex subunit organization	3.65E-4	8.62E-3	1.96	629	84	88	23	[NDUFB10 - nadh dehydrogenase (ubiquinone) 1 beta subcomplex, 10, 22kda, HSPA1A - heat shock 70kda protein 1a, TAF9 - taf9 rna polymerase ii, tata box binding protein (tbp)-associated factor, 32kda, SMARCA5 - swi/snf related, matrix associated, actin dependent regulator of chromatin, subfamily a, member 5, FN1 - fibronectin 1, STX1A - syntaxin 1a (brain), CLTC - clathrin, heavy chain (hc), CAV1 -…
GO:0045860	positive regulation of protein kinase activity	3.66E-4	8.62E-3	2.44	629	44	88	15	[CDC6 - cell division cycle 6, MAP3K14 - mitogen-activated protein kinase kinase kinase 14, INSR - insulin receptor, FGFR1 - fibroblast growth factor receptor 1, ARRB1 - arrestin, beta 1, RIPK1 - receptor (tnfrsf)-interacting serine-threonine kinase 1, HSP90AA1 - heat shock protein 90kda alpha (cytosolic), class a member 1, PTK2B - protein tyrosine kinase 2 beta, JAK2 - janus kinase 2, THBS1 - th…
GO:0007015	actin filament organization	3.68E-4	8.63E-3	4.17	629	12	88	7	[JAK2 - janus kinase 2, HSP90B1 - heat shock protein 90kda beta (grp94), member 1, PTK2B - protein tyrosine kinase 2 beta, SRC - v-src avian sarcoma (schmidt-ruppin a-2) viral oncogene homolog, CDC42 - cell division cycle 42, ARF1 - adp-ribosylation factor 1, ARRB1 - arrestin, beta 1]
GO:0009628	response to abiotic stimulus	3.69E-4	8.64E-3	1.82	629	106	88	27	[HSPA1A - heat shock 70kda protein 1a, CDC25A - cell division cycle 25a, BRCA1 - breast cancer 1, early onset, DDB2 - damage-specific dna binding protein 2, 48kda, PTK2B - protein tyrosine kinase 2 beta, MYC - v-myc avian myelocytomatosis viral oncogene homolog, MSH6 - muts homolog 6 (e. coli), CHEK1 - checkpoint kinase 1, CDK4 - cyclin-dependent kinase 4, MAP3K14 - mitogen-activated protein kina…
GO:0000731	DNA synthesis involved in DNA repair	3.79E-4	8.83E-3	4.77	629	9	88	6	[RFC4 - replication factor c (activator 1) 4, 37kda, POLE - polymerase (dna directed), epsilon, catalytic subunit, POLD1 - polymerase (dna directed), delta 1, catalytic subunit, POLA1 - polymerase (dna directed), alpha 1, catalytic subunit, POLD3 - polymerase (dna-directed), delta 3, accessory subunit, VCP - valosin containing protein]
GO:0000724	double-strand break repair via homologous recombination	3.79E-4	8.8E-3	4.77	629	9	88	6	[RAD51 - rad51 recombinase, PSMD14 - proteasome (prosome, macropain) 26s subunit, non-atpase, 14, PARP1 - poly (adp-ribose) polymerase 1, MCM5 - minichromosome maintenance complex component 5, BRCA1 - breast cancer 1, early onset, CDC7 - cell division cycle 7]
GO:0000725	recombinational repair	3.79E-4	8.77E-3	4.77	629	9	88	6	[PARP1 - poly (adp-ribose) polymerase 1, PSMD14 - proteasome (prosome, macropain) 26s subunit, non-atpase, 14, RAD51 - rad51 recombinase, MCM5 - minichromosome maintenance complex component 5, BRCA1 - breast cancer 1, early onset, CDC7 - cell division cycle 7]
GO:0071824	protein-DNA complex subunit organization	3.79E-4	8.75E-3	4.77	629	9	88	6	[RAD51 - rad51 recombinase, PARP1 - poly (adp-ribose) polymerase 1, SMARCA5 - swi/snf related, matrix associated, actin dependent regulator of chromatin, subfamily a, member 5, MCM5 - minichromosome maintenance complex component 5, MYC - v-myc avian myelocytomatosis viral oncogene homolog, DDB2 - damage-specific dna binding protein 2, 48kda]
GO:0043551	regulation of phosphatidylinositol 3-kinase activity	3.79E-4	8.72E-3	4.77	629	9	88	6	[PTK2B - protein tyrosine kinase 2 beta, SOCS3 - suppressor of cytokine signaling 3, SRC - v-src avian sarcoma (schmidt-ruppin a-2) viral oncogene homolog, CDC42 - cell division cycle 42, SOCS1 - suppressor of cytokine signaling 1, KIT - v-kit hardy-zuckerman 4 feline sarcoma viral oncogene homolog]
GO:0044839	cell cycle G2/M phase transition	3.79E-4	8.69E-3	4.77	629	9	88	6	[SKP2 - s-phase kinase-associated protein 2, e3 ubiquitin protein ligase, TUBA4A - tubulin, alpha 4a, HSP90AA1 - heat shock protein 90kda alpha (cytosolic), class a member 1, CDC25A - cell division cycle 25a, WEE1 - wee1 homolog (s. pombe), TUBA1A - tubulin, alpha 1a]
GO:0000086	G2/M transition of mitotic cell cycle	3.79E-4	8.66E-3	4.77	629	9	88	6	[SKP2 - s-phase kinase-associated protein 2, e3 ubiquitin protein ligase, CDC25A - cell division cycle 25a, HSP90AA1 - heat shock protein 90kda alpha (cytosolic), class a member 1, TUBA4A - tubulin, alpha 4a, WEE1 - wee1 homolog (s. pombe), TUBA1A - tubulin, alpha 1a]
GO:0030029	actin filament-based process	3.89E-4	8.87E-3	3.39	629	19	88	9	[CALR - calreticulin, ARF6 - adp-ribosylation factor 6, PTK2B - protein tyrosine kinase 2 beta, SRC - v-src avian sarcoma (schmidt-ruppin a-2) viral oncogene homolog, CDC42 - cell division cycle 42, KIT - v-kit hardy-zuckerman 4 feline sarcoma viral oncogene homolog, ARF1 - adp-ribosylation factor 1, ARRB1 - arrestin, beta 1, IKBKB - inhibitor of kappa light polypeptide gene enhancer in b-cells, …
GO:0006325	chromatin organization	3.89E-4	8.84E-3	3.39	629	19	88	9	[TAF9 - taf9 rna polymerase ii, tata box binding protein (tbp)-associated factor, 32kda, CHEK1 - checkpoint kinase 1, SMARCA5 - swi/snf related, matrix associated, actin dependent regulator of chromatin, subfamily a, member 5, JAK2 - janus kinase 2, HDAC1 - histone deacetylase 1, MYC - v-myc avian myelocytomatosis viral oncogene homolog, ARRB1 - arrestin, beta 1, DDB2 - damage-specific dna bindin…
GO:0060249	anatomical structure homeostasis	0.0004	9.07E-3	2.77	629	31	88	12	[PARP1 - poly (adp-ribose) polymerase 1, RAD51 - rad51 recombinase, APEX1 - apex nuclease (multifunctional dna repair enzyme) 1, HSP90AA1 - heat shock protein 90kda alpha (cytosolic), class a member 1, RFC4 - replication factor c (activator 1) 4, 37kda, POLE - polymerase (dna directed), epsilon, catalytic subunit, POLD1 - polymerase (dna directed), delta 1, catalytic subunit, PTK2B - protein tyro…
GO:0065003	protein-containing complex assembly	4.08E-4	9.22E-3	2.03	629	74	88	21	[NDUFB10 - nadh dehydrogenase (ubiquinone) 1 beta subcomplex, 10, 22kda, HSPA1A - heat shock 70kda protein 1a, TAF9 - taf9 rna polymerase ii, tata box binding protein (tbp)-associated factor, 32kda, SMARCA5 - swi/snf related, matrix associated, actin dependent regulator of chromatin, subfamily a, member 5, FN1 - fibronectin 1, STX1A - syntaxin 1a (brain), CLTC - clathrin, heavy chain (hc), ARF1 -…
GO:0010033	response to organic substance	4.62E-4	1.04E-2	1.50	629	205	88	43	[TAF9 - taf9 rna polymerase ii, tata box binding protein (tbp)-associated factor, 32kda, APEX1 - apex nuclease (multifunctional dna repair enzyme) 1, CDC6 - cell division cycle 6, PSMD14 - proteasome (prosome, macropain) 26s subunit, non-atpase, 14, HSPA1A - heat shock 70kda protein 1a, CDC42 - cell division cycle 42, STAT1 - signal transducer and activator of transcription 1, 91kda, SOCS1 - supp…
GO:0042176	regulation of protein catabolic process	5.01E-4	1.12E-2	2.58	629	36	88	13	[PSMD14 - proteasome (prosome, macropain) 26s subunit, non-atpase, 14, HSPA1A - heat shock 70kda protein 1a, TAF9 - taf9 rna polymerase ii, tata box binding protein (tbp)-associated factor, 32kda, CDKN1B - cyclin-dependent kinase inhibitor 1b (p27, kip1), CAV1 - caveolin 1, caveolae protein, 22kda, PSMD1 - proteasome (prosome, macropain) 26s subunit, non-atpase, 1, HSP90AA1 - heat shock protein 9…
GO:0001934	positive regulation of protein phosphorylation	5.04E-4	1.13E-2	2.00	629	75	88	21	[CDC6 - cell division cycle 6, MAP3K14 - mitogen-activated protein kinase kinase kinase 14, SOCS3 - suppressor of cytokine signaling 3, INSR - insulin receptor, FGFR1 - fibroblast growth factor receptor 1, CDC42 - cell division cycle 42, CAV1 - caveolin 1, caveolae protein, 22kda, ARRB1 - arrestin, beta 1, RIPK1 - receptor (tnfrsf)-interacting serine-threonine kinase 1, HSP90AA1 - heat shock prot…
GO:0010634	positive regulation of epithelial cell migration	5.39E-4	1.2E-2	3.57	629	16	88	8	[CALR - calreticulin, ARF6 - adp-ribosylation factor 6, PLCG2 - phospholipase c, gamma 2 (phosphatidylinositol-specific), PTK2B - protein tyrosine kinase 2 beta, THBS1 - thrombospondin 1, SRC - v-src avian sarcoma (schmidt-ruppin a-2) viral oncogene homolog, FGFR1 - fibroblast growth factor receptor 1, MET - met proto-oncogene]
GO:0006915	apoptotic process	5.81E-4	1.29E-2	2.44	629	41	88	14	[CHEK1 - checkpoint kinase 1, BRCA1 - breast cancer 1, early onset, NFKB1 - nuclear factor of kappa light polypeptide gene enhancer in b-cells 1, E2F1 - e2f transcription factor 1, NR3C1 - nuclear receptor subfamily 3, group c, member 1 (glucocorticoid receptor), RIPK1 - receptor (tnfrsf)-interacting serine-threonine kinase 1, PARP1 - poly (adp-ribose) polymerase 1, PSME3 - proteasome (prosome, m…
GO:0010952	positive regulation of peptidase activity	6.27E-4	1.39E-2	3.22	629	20	88	9	[RIPK1 - receptor (tnfrsf)-interacting serine-threonine kinase 1, PSMD14 - proteasome (prosome, macropain) 26s subunit, non-atpase, 14, PSME3 - proteasome (prosome, macropain) activator subunit 3 (pa28 gamma; ki), JAK2 - janus kinase 2, FN1 - fibronectin 1, VCP - valosin containing protein, CAV1 - caveolin 1, caveolae protein, 22kda, MYC - v-myc avian myelocytomatosis viral oncogene homolog, ARRB…
GO:0120035	regulation of plasma membrane bounded cell projection organization	6.27E-4	1.38E-2	3.22	629	20	88	9	[ARF6 - adp-ribosylation factor 6, PTK2B - protein tyrosine kinase 2 beta, FN1 - fibronectin 1, SRC - v-src avian sarcoma (schmidt-ruppin a-2) viral oncogene homolog, CDC42 - cell division cycle 42, HSPA5 - heat shock 70kda protein 5 (glucose-regulated protein, 78kda), CAV1 - caveolin 1, caveolae protein, 22kda, KIT - v-kit hardy-zuckerman 4 feline sarcoma viral oncogene homolog, ARF1 - adp-ribos…
GO:0031344	regulation of cell projection organization	6.27E-4	1.38E-2	3.22	629	20	88	9	[ARF6 - adp-ribosylation factor 6, PTK2B - protein tyrosine kinase 2 beta, FN1 - fibronectin 1, SRC - v-src avian sarcoma (schmidt-ruppin a-2) viral oncogene homolog, CDC42 - cell division cycle 42, HSPA5 - heat shock 70kda protein 5 (glucose-regulated protein, 78kda), CAV1 - caveolin 1, caveolae protein, 22kda, KIT - v-kit hardy-zuckerman 4 feline sarcoma viral oncogene homolog, ARF1 - adp-ribos…
GO:0006796	phosphate-containing compound metabolic process	6.37E-4	1.4E-2	1.49	629	201	88	42	[PSMD14 - proteasome (prosome, macropain) 26s subunit, non-atpase, 14, HSPA1A - heat shock 70kda protein 1a, APEX1 - apex nuclease (multifunctional dna repair enzyme) 1, PSMD6 - proteasome (prosome, macropain) 26s subunit, non-atpase, 6, CDC25A - cell division cycle 25a, FGFR1 - fibroblast growth factor receptor 1, SOCS1 - suppressor of cytokine signaling 1, RIPK1 - receptor (tnfrsf)-interacting …
GO:0043410	positive regulation of MAPK cascade	6.39E-4	1.4E-2	2.33	629	46	88	15	[MAP3K14 - mitogen-activated protein kinase kinase kinase 14, INSR - insulin receptor, FGFR1 - fibroblast growth factor receptor 1, CDC42 - cell division cycle 42, ARRB1 - arrestin, beta 1, RIPK1 - receptor (tnfrsf)-interacting serine-threonine kinase 1, PTK2B - protein tyrosine kinase 2 beta, JAK2 - janus kinase 2, THBS1 - thrombospondin 1, SRC - v-src avian sarcoma (schmidt-ruppin a-2) viral on…
GO:0008284	positive regulation of cell proliferation	6.5E-4	1.42E-2	2.01	629	71	88	20	[CDC6 - cell division cycle 6, CDK4 - cyclin-dependent kinase 4, FN1 - fibronectin 1, INSR - insulin receptor, FGFR1 - fibroblast growth factor receptor 1, CDC42 - cell division cycle 42, STAT1 - signal transducer and activator of transcription 1, 91kda, E2F1 - e2f transcription factor 1, ARRB1 - arrestin, beta 1, CALR - calreticulin, PTK2B - protein tyrosine kinase 2 beta, JAK2 - janus kinase 2,…
GO:0010562	positive regulation of phosphorus metabolic process	6.51E-4	1.41E-2	1.89	629	87	88	23	[CDC6 - cell division cycle 6, MAP3K14 - mitogen-activated protein kinase kinase kinase 14, SOCS3 - suppressor of cytokine signaling 3, INSR - insulin receptor, FGFR1 - fibroblast growth factor receptor 1, MET - met proto-oncogene, CDC42 - cell division cycle 42, CAV1 - caveolin 1, caveolae protein, 22kda, ARRB1 - arrestin, beta 1, RIPK1 - receptor (tnfrsf)-interacting serine-threonine kinase 1, …
GO:0045937	positive regulation of phosphate metabolic process	6.51E-4	1.41E-2	1.89	629	87	88	23	[CDC6 - cell division cycle 6, MAP3K14 - mitogen-activated protein kinase kinase kinase 14, SOCS3 - suppressor of cytokine signaling 3, INSR - insulin receptor, FGFR1 - fibroblast growth factor receptor 1, MET - met proto-oncogene, CDC42 - cell division cycle 42, CAV1 - caveolin 1, caveolae protein, 22kda, ARRB1 - arrestin, beta 1, RIPK1 - receptor (tnfrsf)-interacting serine-threonine kinase 1, …
GO:0062012	regulation of small molecule metabolic process	6.74E-4	1.46E-2	2.06	629	66	88	19	[PSMD14 - proteasome (prosome, macropain) 26s subunit, non-atpase, 14, PSMD6 - proteasome (prosome, macropain) 26s subunit, non-atpase, 6, INSR - insulin receptor, GIT1 - g protein-coupled receptor kinase interacting arfgap 1, CLTC - clathrin, heavy chain (hc), BRCA1 - breast cancer 1, early onset, CAV1 - caveolin 1, caveolae protein, 22kda, NFKB1 - nuclear factor of kappa light polypeptide gene …
GO:0052547	regulation of peptidase activity	6.84E-4	1.47E-2	2.51	629	37	88	13	[PSMD14 - proteasome (prosome, macropain) 26s subunit, non-atpase, 14, FN1 - fibronectin 1, CAV1 - caveolin 1, caveolae protein, 22kda, ARRB1 - arrestin, beta 1, RIPK1 - receptor (tnfrsf)-interacting serine-threonine kinase 1, PSME3 - proteasome (prosome, macropain) activator subunit 3 (pa28 gamma; ki), JAK2 - janus kinase 2, THBS1 - thrombospondin 1, SRC - v-src avian sarcoma (schmidt-ruppin a-2…
GO:0009892	negative regulation of metabolic process	6.91E-4	1.48E-2	1.65	629	139	88	32	[TAF9 - taf9 rna polymerase ii, tata box binding protein (tbp)-associated factor, 32kda, APEX1 - apex nuclease (multifunctional dna repair enzyme) 1, HSPA1A - heat shock 70kda protein 1a, CDC6 - cell division cycle 6, CLTC - clathrin, heavy chain (hc), STAT1 - signal transducer and activator of transcription 1, 91kda, BRCA1 - breast cancer 1, early onset, SOCS1 - suppressor of cytokine signaling …
GO:0071897	DNA biosynthetic process	7.06E-4	1.51E-2	3.85	629	13	88	7	[HSP90AA1 - heat shock protein 90kda alpha (cytosolic), class a member 1, RFC4 - replication factor c (activator 1) 4, 37kda, POLE - polymerase (dna directed), epsilon, catalytic subunit, POLD1 - polymerase (dna directed), delta 1, catalytic subunit, POLA1 - polymerase (dna directed), alpha 1, catalytic subunit, POLD3 - polymerase (dna-directed), delta 3, accessory subunit, VCP - valosin containi…
GO:2001020	regulation of response to DNA damage stimulus	7.06E-4	1.51E-2	3.85	629	13	88	7	[RAD51 - rad51 recombinase, PARP1 - poly (adp-ribose) polymerase 1, TAF9 - taf9 rna polymerase ii, tata box binding protein (tbp)-associated factor, 32kda, CHEK1 - checkpoint kinase 1, PRKCG - protein kinase c, gamma, BRCA1 - breast cancer 1, early onset, MYC - v-myc avian myelocytomatosis viral oncogene homolog]
GO:2000045	regulation of G1/S transition of mitotic cell cycle	7.06E-4	1.5E-2	3.85	629	13	88	7	[CDC6 - cell division cycle 6, APEX1 - apex nuclease (multifunctional dna repair enzyme) 1, CDK4 - cyclin-dependent kinase 4, PSME3 - proteasome (prosome, macropain) activator subunit 3 (pa28 gamma; ki), WEE1 - wee1 homolog (s. pombe), CDKN1B - cyclin-dependent kinase inhibitor 1b (p27, kip1), E2F1 - e2f transcription factor 1]
GO:0014068	positive regulation of phosphatidylinositol 3-kinase signaling	7.06E-4	1.5E-2	3.85	629	13	88	7	[JAK2 - janus kinase 2, FN1 - fibronectin 1, SRC - v-src avian sarcoma (schmidt-ruppin a-2) viral oncogene homolog, INSR - insulin receptor, FGFR1 - fibroblast growth factor receptor 1, F2 - coagulation factor ii (thrombin), KIT - v-kit hardy-zuckerman 4 feline sarcoma viral oncogene homolog]
GO:0014066	regulation of phosphatidylinositol 3-kinase signaling	7.06E-4	1.49E-2	3.85	629	13	88	7	[JAK2 - janus kinase 2, FN1 - fibronectin 1, SRC - v-src avian sarcoma (schmidt-ruppin a-2) viral oncogene homolog, INSR - insulin receptor, FGFR1 - fibroblast growth factor receptor 1, F2 - coagulation factor ii (thrombin), KIT - v-kit hardy-zuckerman 4 feline sarcoma viral oncogene homolog]
GO:0051254	positive regulation of RNA metabolic process	7.83E-4	1.65E-2	1.87	629	88	88	23	[HSPA1A - heat shock 70kda protein 1a, APEX1 - apex nuclease (multifunctional dna repair enzyme) 1, TAF9 - taf9 rna polymerase ii, tata box binding protein (tbp)-associated factor, 32kda, CHEK1 - checkpoint kinase 1, SMARCA5 - swi/snf related, matrix associated, actin dependent regulator of chromatin, subfamily a, member 5, MET - met proto-oncogene, STAT1 - signal transducer and activator of tran…
GO:0034605	cellular response to heat	8.06E-4	1.69E-2	5.11	629	7	88	5	[HSPA1A - heat shock 70kda protein 1a, HSP90AA1 - heat shock protein 90kda alpha (cytosolic), class a member 1, THBS1 - thrombospondin 1, VCP - valosin containing protein, IRAK1 - interleukin-1 receptor-associated kinase 1]
GO:1902905	positive regulation of supramolecular fiber organization	8.06E-4	1.69E-2	5.11	629	7	88	5	[HSPA1A - heat shock 70kda protein 1a, ARF6 - adp-ribosylation factor 6, PTK2B - protein tyrosine kinase 2 beta, CDC42 - cell division cycle 42, MET - met proto-oncogene]
GO:0006289	nucleotide-excision repair	8.06E-4	1.68E-2	5.11	629	7	88	5	[PARP1 - poly (adp-ribose) polymerase 1, RFC4 - replication factor c (activator 1) 4, 37kda, POLD1 - polymerase (dna directed), delta 1, catalytic subunit, POLD3 - polymerase (dna-directed), delta 3, accessory subunit, DDB2 - damage-specific dna binding protein 2, 48kda]
GO:0006301	postreplication repair	8.06E-4	1.68E-2	5.11	629	7	88	5	[RFC4 - replication factor c (activator 1) 4, 37kda, POLD1 - polymerase (dna directed), delta 1, catalytic subunit, POLD3 - polymerase (dna-directed), delta 3, accessory subunit, BRCA1 - breast cancer 1, early onset, VCP - valosin containing protein]
GO:0033143	regulation of intracellular steroid hormone receptor signaling pathway	8.06E-4	1.67E-2	5.11	629	7	88	5	[PARP1 - poly (adp-ribose) polymerase 1, CALR - calreticulin, SRC - v-src avian sarcoma (schmidt-ruppin a-2) viral oncogene homolog, BRCA1 - breast cancer 1, early onset, HDAC1 - histone deacetylase 1]
GO:0065004	protein-DNA complex assembly	8.06E-4	1.67E-2	5.11	629	7	88	5	[PARP1 - poly (adp-ribose) polymerase 1, RAD51 - rad51 recombinase, SMARCA5 - swi/snf related, matrix associated, actin dependent regulator of chromatin, subfamily a, member 5, MCM5 - minichromosome maintenance complex component 5, DDB2 - damage-specific dna binding protein 2, 48kda]
GO:0051495	positive regulation of cytoskeleton organization	8.06E-4	1.66E-2	5.11	629	7	88	5	[HSPA1A - heat shock 70kda protein 1a, ARF6 - adp-ribosylation factor 6, PTK2B - protein tyrosine kinase 2 beta, MET - met proto-oncogene, CDC42 - cell division cycle 42]
GO:0110053	regulation of actin filament organization	8.06E-4	1.66E-2	5.11	629	7	88	5	[ARF6 - adp-ribosylation factor 6, PTK2B - protein tyrosine kinase 2 beta, MET - met proto-oncogene, CDC42 - cell division cycle 42, ARF1 - adp-ribosylation factor 1]
GO:0032508	DNA duplex unwinding	8.4E-4	1.73E-2	4.29	629	10	88	6	[RAD51 - rad51 recombinase, PARP1 - poly (adp-ribose) polymerase 1, GTF2F2 - general transcription factor iif, polypeptide 2, 30kda, RFC4 - replication factor c (activator 1) 4, 37kda, MCM5 - minichromosome maintenance complex component 5, DDB2 - damage-specific dna binding protein 2, 48kda]
GO:0032392	DNA geometric change	8.4E-4	1.72E-2	4.29	629	10	88	6	[PARP1 - poly (adp-ribose) polymerase 1, RAD51 - rad51 recombinase, GTF2F2 - general transcription factor iif, polypeptide 2, 30kda, RFC4 - replication factor c (activator 1) 4, 37kda, MCM5 - minichromosome maintenance complex component 5, DDB2 - damage-specific dna binding protein 2, 48kda]
GO:0016570	histone modification	8.4E-4	1.72E-2	4.29	629	10	88	6	[TAF9 - taf9 rna polymerase ii, tata box binding protein (tbp)-associated factor, 32kda, CHEK1 - checkpoint kinase 1, JAK2 - janus kinase 2, HDAC1 - histone deacetylase 1, ARRB1 - arrestin, beta 1, DDB2 - damage-specific dna binding protein 2, 48kda]
GO:0032886	regulation of microtubule-based process	8.4E-4	1.71E-2	4.29	629	10	88	6	[HSPA1A - heat shock 70kda protein 1a, CHEK1 - checkpoint kinase 1, CLTC - clathrin, heavy chain (hc), MET - met proto-oncogene, BRCA1 - breast cancer 1, early onset, ERBB2 - v-erb-b2 avian erythroblastic leukemia viral oncogene homolog 2]
GO:0010942	positive regulation of cell death	8.62E-4	1.75E-2	2.20	629	52	88	16	[CDK4 - cyclin-dependent kinase 4, CDC42 - cell division cycle 42, CDKN1B - cyclin-dependent kinase inhibitor 1b (p27, kip1), CAV1 - caveolin 1, caveolae protein, 22kda, ARRB1 - arrestin, beta 1, E2F1 - e2f transcription factor 1, PARP1 - poly (adp-ribose) polymerase 1, RIPK1 - receptor (tnfrsf)-interacting serine-threonine kinase 1, JAK2 - janus kinase 2, SRC - v-src avian sarcoma (schmidt-ruppi…
GO:0071478	cellular response to radiation	9.01E-4	1.82E-2	3.36	629	17	88	8	[PARP1 - poly (adp-ribose) polymerase 1, RAD51 - rad51 recombinase, CHEK1 - checkpoint kinase 1, CDC25A - cell division cycle 25a, POLD1 - polymerase (dna directed), delta 1, catalytic subunit, HSPA5 - heat shock 70kda protein 5 (glucose-regulated protein, 78kda), MYC - v-myc avian myelocytomatosis viral oncogene homolog, DDB2 - damage-specific dna binding protein 2, 48kda]
GO:0010498	proteasomal protein catabolic process	9.21E-4	1.86E-2	2.45	629	38	88	13	[PSMD6 - proteasome (prosome, macropain) 26s subunit, non-atpase, 6, PSMD14 - proteasome (prosome, macropain) 26s subunit, non-atpase, 14, SKP2 - s-phase kinase-associated protein 2, e3 ubiquitin protein ligase, PSMB6 - proteasome (prosome, macropain) subunit, beta type, 6, ARRB1 - arrestin, beta 1, PSMD1 - proteasome (prosome, macropain) 26s subunit, non-atpase, 1, PSME3 - proteasome (prosome, m…
GO:0043687	post-translational protein modification	9.21E-4	1.85E-2	2.45	629	38	88	13	[PSMD6 - proteasome (prosome, macropain) 26s subunit, non-atpase, 6, PSMD14 - proteasome (prosome, macropain) 26s subunit, non-atpase, 14, SKP2 - s-phase kinase-associated protein 2, e3 ubiquitin protein ligase, FN1 - fibronectin 1, SOCS3 - suppressor of cytokine signaling 3, PSMB6 - proteasome (prosome, macropain) subunit, beta type, 6, DDB2 - damage-specific dna binding protein 2, 48kda, PSMD1 …
GO:0006897	endocytosis	9.21E-4	1.85E-2	2.45	629	38	88	13	[STX1A - syntaxin 1a (brain), INSR - insulin receptor, CLTC - clathrin, heavy chain (hc), CDC42 - cell division cycle 42, MET - met proto-oncogene, CAV1 - caveolin 1, caveolae protein, 22kda, ARRB1 - arrestin, beta 1, CALR - calreticulin, HSP90AA1 - heat shock protein 90kda alpha (cytosolic), class a member 1, ARF6 - adp-ribosylation factor 6, HSP90B1 - heat shock protein 90kda beta (grp94), memb…
GO:0010638	positive regulation of organelle organization	9.53E-4	1.91E-2	2.86	629	25	88	10	[HSPA1A - heat shock 70kda protein 1a, ARF6 - adp-ribosylation factor 6, PTK2B - protein tyrosine kinase 2 beta, SRC - v-src avian sarcoma (schmidt-ruppin a-2) viral oncogene homolog, INSR - insulin receptor, MET - met proto-oncogene, CDC42 - cell division cycle 42, BRCA1 - breast cancer 1, early onset, E2F1 - e2f transcription factor 1, ARRB1 - arrestin, beta 1]
GO:1903362	regulation of cellular protein catabolic process	9.53E-4	1.9E-2	2.86	629	25	88	10	[TAF9 - taf9 rna polymerase ii, tata box binding protein (tbp)-associated factor, 32kda, PSMD14 - proteasome (prosome, macropain) 26s subunit, non-atpase, 14, HSPA1A - heat shock 70kda protein 1a, HSP90AA1 - heat shock protein 90kda alpha (cytosolic), class a member 1, PSME3 - proteasome (prosome, macropain) activator subunit 3 (pa28 gamma; ki), PRKCG - protein kinase c, gamma, PTK2B - protein ty…
GO:0090068	positive regulation of cell cycle process	9.53E-4	1.9E-2	2.86	629	25	88	10	[APEX1 - apex nuclease (multifunctional dna repair enzyme) 1, CDC6 - cell division cycle 6, CDK4 - cyclin-dependent kinase 4, CDC25A - cell division cycle 25a, INSR - insulin receptor, CDC42 - cell division cycle 42, CDKN1B - cyclin-dependent kinase inhibitor 1b (p27, kip1), BRCA1 - breast cancer 1, early onset, E2F1 - e2f transcription factor 1, CDC7 - cell division cycle 7]
GO:0051896	regulation of protein kinase B signaling	9.71E-4	1.93E-2	3.06	629	21	88	9	[HSP90AA1 - heat shock protein 90kda alpha (cytosolic), class a member 1, THBS1 - thrombospondin 1, SRC - v-src avian sarcoma (schmidt-ruppin a-2) viral oncogene homolog, INSR - insulin receptor, FGFR1 - fibroblast growth factor receptor 1, MET - met proto-oncogene, ITGB1 - integrin, beta 1 (fibronectin receptor, beta polypeptide, antigen cd29 includes mdf2, msk12), KIT - v-kit hardy-zuckerman 4 …
GO:2001236	regulation of extrinsic apoptotic signaling pathway	9.71E-4	1.92E-2	3.06	629	21	88	9	[RIPK1 - receptor (tnfrsf)-interacting serine-threonine kinase 1, HSPA1A - heat shock 70kda protein 1a, PSME3 - proteasome (prosome, macropain) activator subunit 3 (pa28 gamma; ki), THBS1 - thrombospondin 1, SRC - v-src avian sarcoma (schmidt-ruppin a-2) viral oncogene homolog, FGFR1 - fibroblast growth factor receptor 1, BRCA1 - breast cancer 1, early onset, BMPR1B - bone morphogenetic protein r…
GO:2000377	regulation of reactive oxygen species metabolic process	9.71E-4	1.92E-2	3.06	629	21	88	9	[RIPK1 - receptor (tnfrsf)-interacting serine-threonine kinase 1, HSP90AA1 - heat shock protein 90kda alpha (cytosolic), class a member 1, PTK2B - protein tyrosine kinase 2 beta, JAK2 - janus kinase 2, THBS1 - thrombospondin 1, INSR - insulin receptor, F2 - coagulation factor ii (thrombin), BRCA1 - breast cancer 1, early onset, CAV1 - caveolin 1, caveolae protein, 22kda]
