# Supplementary material for: Crosstalk between Thyroid Hormone and Corticosteroid Signaling Targets Cell Proliferation in Xenopus tropicalis Tadpole Liver
Source: Int J Mol Sci. 2022 Nov 8;23(22):13715. doi: 10.3390/ijms232213715 (PMC9692397; doi:10.3390/ijms232213715)
Supplement: Supplementary file 1 [file ijms-23-13715-s001.zip › Table-S21.xlsx]

## Sheet: Feuil1
Table S21: RT-qPCR primer sequences
Name	Sequence
Xt-Acot11F	ATGGCCTGGATGGTGAATGT
Xt-Acot11R	CCTTGAGAGTAGGATGGGTGTGA
Xt-Slc7a5F	ACGATGCGGCCAAGCTAGT
Xt-Slc7a5R	CTTGTACCCTGGTAGCTGCTTTC
Xt-Cyp4b1.2F	CAGGGTTTCATTACGATGTTCTGA
Xt-Cyp4b1.2R	ATCCAATTCATCCAGCATGATTT
Xt-BhmtF	TTCCTACCGCCAGGTTCTGA
Xt-BhmtR	CCGCCTAGCCCTTGCTCTA
Xt-CDC7F	GCTCCCGAGGTCCTCACA
Xt-CDC7R	GATGATGCCTGCAGACCACAT
Xt-E2F1F	GGTGGCTGAACAGCAGATTGT
Xt-E2F1R	ACCAGGGTTTCCAGCAGCTT
Xt-HSPA1AF	AGCATATGGCCTGGACAAGAA
Xt-HSPA1AR	GTGCCTCCTCCAAGGTCAAA
Xt-MSH6F	TGGTGGCCCTCTTTGGTTTA
Xt-MSH6R	TCCCTTGCCCCTTAGATGAGT
Xt-POLA1F	CTTGGTTACAGGTGCAGATGGA
Xt-POLA1R	CTGGCTGACTGTACTGGTCTTCA
Xt-PSMB6F	TGAAACTCTTACAGGCTGCGG
Xt-PSMB6R	CATCCAGTCCATATCTCCGG
Xt-PSME3F	ACAGTAGAGAGTGAAGCAGCCTCAT
Xt-PSME3R	CAGTTTTGCCCTGGTGATGTAG
Xt-SERPINE1F	TTCTGCCTTGAGTGTCCTTCAGT
Xt-SERPINE1R	AATTTAGAGCTTTGCGAATCTGATC
Xt-TLR2F	TAGGTTGGCCCGATGACTACAT
Xt-TLR2R	CATCTTGTATCCGTTTGCCTCTT
XtDnmt3aF	CTGGAGTGCGCGTACCAATA
XtDnmt3aR	CCGCAGCATATGGTGCAGTA
XtNr3c1F	TCTAGGCGGGCTTTCAGGAT
XtNr3c1R	CGCCGTGGACAGAAATAGCT
XtNr3c2F	GCAAGCAGCACACTGGGATT
XtNr3c2R	CCGAAGCAGTCCCACCAT
XtDio3F	GGCCGGAAGGCTACAAGATC
XtDio3R	TCGTGCCCTGCTGGTACTG
Xt-myc1F	GCACGACAGCCTGTGGATTT
Xt-myc1R	ATGCCGGGATACACTTCCAA
Xt-TRAF3F	TGTGGATTGTCCGTCTGTTGTAA
Xt-TRAF3R	CTCACTTCCGCAAAAGGCTTT
Xt-SOCS1F	AAACAGCCAGGGAAACTGTCA
Xt-SOCS1R	TTGCTGCCATCTAGGCTGAA
XtRPL8.F	CGAACTTCCTCTTCGCGTACA
XtRPL8.R	CCCTGATTACACGTCCCATTG
