# Supplementary material for: Crosstalk between Thyroid Hormone and Corticosteroid Signaling Targets Cell Proliferation in Xenopus tropicalis Tadpole Liver
Source: Int J Mol Sci. 2022 Nov 8;23(22):13715. doi: 10.3390/ijms232213715 (PMC9692397; doi:10.3390/ijms232213715)
Supplement: Supplementary file 1 [file ijms-23-13715-s001.zip › Table-S3.xlsx]

## Sheet: Feuil1
Table S3: T3 + CORT differentially expressed genes
id	c_thcort_log2FoldChange	c_thcort_padj	locus_tag	product
M100E;ENSXETG00000026656	-0.36629988090226	0.0420668166768996	TKTL1	transketolase-like 1 [Source:HGNC Symbol;Acc:HGNC:11835]
M5306;ENSXETG00000022431	-0.366757199634486	0.0449002271273538
M2528;.	-0.387407462845603	0.0470267568206948
M1CF8;ENSXETG00000006898	-0.400205725446478	0.0301686548950057	RHOC	ras homolog family member C [Source:HGNC Symbol;Acc:HGNC:669]
M386E;ENSXETG00000004822	-0.40754157013402	0.0464797064581675	KDM6A	lysine (K)-specific demethylase 6A [Source:HGNC Symbol;Acc:HGNC:12637]
M4ADD;ENSXETG00000007579	-0.408564357062056	0.0311774050859154	PLA2R1	phospholipase A2 receptor 1	180kDa [Source:HGNC Symbol;Acc:HGNC:9042]
M6DD6;ENSXETG00000022290	-0.411856855561921	0.0421675707048946	UTRN	utrophin [Source:HGNC Symbol;Acc:HGNC:12635]
M4F69;ENSXETG00000000750	-0.413238149707475	0.0305317073204152	HIBADH	3-hydroxyisobutyrate dehydrogenase [Source:HGNC Symbol;Acc:HGNC:4907]
M3E56;ENSXETG00000016951	-0.413655888159519	0.037243467619745	CRY1	cryptochrome circadian clock 1 [Source:HGNC Symbol;Acc:HGNC:2384]
M2FDD;ENSXETG00000004049	-0.415359260657604	0.0383988253303075	ANKRD12	ankyrin repeat domain 12 [Source:HGNC Symbol;Acc:HGNC:29135]
M3AB2;ENSXETG00000027209	-0.417904274262603	0.0483362407016603	N/A	N/A
M425D;ENSXETG00000020378	-0.420251394886761	0.0464797064581675	MEF2D	myocyte enhancer factor 2D [Source:HGNC Symbol;Acc:HGNC:6997]
M1EFA;.	-0.42070624677704	0.0214607456563112
M1117;ENSXETG00000001879	-0.421157556732636	0.0248042540695206	NR3C1	nuclear receptor subfamily 3	group C	member 1 (glucocorticoid receptor) [Source:HGNC Symbol;Acc:HGNC:7978]
M37C6;ENSXETG00000006397	-0.422883814011347	0.0400495540018233	FZR1	fizzy/cell division cycle 20 related 1 (Drosophila) [Source:HGNC Symbol;Acc:HGNC:24824]
M2ABA;ENSXETG00000015926	-0.423011077410796	0.0328139571873902	NCOA2	nuclear receptor coactivator 2 [Source:HGNC Symbol;Acc:HGNC:7669]
M3A29;.	-0.424006180753633	0.0122989283260344
M5C61;ENSXETG00000000991	-0.424392256440722	0.029977694730741	NUMB	numb homolog (Drosophila) [Source:HGNC Symbol;Acc:HGNC:8060]
M2A25;ENSXETG00000000807	-0.425007813931874	0.0316804990283855	SYK	spleen tyrosine kinase [Source:HGNC Symbol;Acc:HGNC:11491]
M5B73;ENSXETG00000017534	-0.425213531296183	0.0154390634692085	HSD17B4	hydroxysteroid (17-beta) dehydrogenase 4 [Source:HGNC Symbol;Acc:HGNC:5213]
M51F7;ENSXETG00000012881	-0.425234190663882	0.041637031444276	N/A	N/A
M1C81;ENSXETG00000019540	-0.426755249541601	0.0284234426940928	SPHK1	sphingosine kinase 1 [Source:HGNC Symbol;Acc:HGNC:11240]
M3D40;ENSXETG00000006115	-0.427220605906304	0.0379811728146791	C14ORF1	chromosome 14 open reading frame 1 [Source:HGNC Symbol;Acc:HGNC:1187]
M2815;ENSXETG00000026998	-0.427459534605956	0.0453018321603235
M4279;ENSXETG00000000117	-0.428746933852892	0.040440515977316	EXTL3	exostosin-like glycosyltransferase 3 [Source:HGNC Symbol;Acc:HGNC:3518]
M5C15;ENSXETG00000022463	-0.42916025513244	0.0392906455425149	N/A	N/A
M5A0F;ENSXETG00000023826	-0.429653146208043	0.0498834543676127	NCAPG	non-SMC condensin I complex	subunit G [Source:HGNC Symbol;Acc:HGNC:24304]
M64CF;ENSXETG00000005655	-0.431729511439489	0.023883188160301	SDR16C5	short chain dehydrogenase/reductase family 16C	member 5 [Source:HGNC Symbol;Acc:HGNC:30311]
M404C;ENSXETG00000000421	-0.433466001959937	0.0470548835077456	SMPD2	sphingomyelin phosphodiesterase 2	neutral membrane (neutral sphingomyelinase) [Source:HGNC Symbol;Acc:HGNC:11121]
M5B97;ENSXETG00000008218	-0.433671910543365	0.0170946295972999	ABCD3	ATP-binding cassette	sub-family D (ALD)	member 3 [Source:HGNC Symbol;Acc:HGNC:67]
M0050;ENSXETG00000002831	-0.433775774776395	0.0326119305339086	OSBPL9	oxysterol binding protein-like 9 [Source:HGNC Symbol;Acc:HGNC:16386]
M351E;ENSXETG00000004088	-0.434649431020408	0.0307219804019425	KCNN4	potassium channel	calcium activated intermediate/small conductance subfamily N alpha	member 4 [Source:HGNC Symbol;Acc:HGNC:6293]
M440D;ENSXETG00000017225	-0.43541652067797	0.0249764402378512	NOTCH2	notch 2 [Source:HGNC Symbol;Acc:HGNC:7882]
M3886;ENSXETG00000015528	-0.436104741474188	0.0442358312296791	BCOR	BCL6 corepressor [Source:HGNC Symbol;Acc:HGNC:20893]
M411F;.	-0.436427661169695	0.0449002271273538
M5305;ENSXETG00000026093	-0.437343368703313	0.010953041496741
M5ECD;.	-0.438380323673539	0.0118630575298129
M1231;ENSXETG00000026876	-0.439356955953032	0.027916762910016	PLEC	plectin [Source:HGNC Symbol;Acc:HGNC:9069]
M059C;ENSXETG00000000253	-0.439807396961467	0.03025770153904	MCM5	minichromosome maintenance complex component 5 [Source:HGNC Symbol;Acc:HGNC:6948]
M1AFB;ENSXETG00000003727	-0.439860259924033	0.0165696608735492
M3DDA;ENSXETG00000023649	-0.442479453669197	0.0417532129139358	DCK	deoxycytidine kinase [Source:HGNC Symbol;Acc:HGNC:2704]
M6AAC;ENSXETG00000022035	-0.442701494069116	0.027236427371746	DNMT1	DNA (cytosine-5-)-methyltransferase 1 [Source:HGNC Symbol;Acc:HGNC:2976]
M4314;ENSXETG00000023808	-0.443807480805086	0.0280782406431767	ARHGEF11	Rho guanine nucleotide exchange factor (GEF) 11 [Source:HGNC Symbol;Acc:HGNC:14580]
M37CC;ENSXETG00000027406	-0.444669410581818	0.0152082563200849	CCNI	cyclin I [Source:HGNC Symbol;Acc:HGNC:1595]
M581C;ENSXETG00000013857	-0.447951910229528	0.044973961899759	TRAK1	trafficking protein	kinesin binding 1 [Source:HGNC Symbol;Acc:HGNC:29947]
M4AAC;.	-0.448387273907443	0.043360415130826
M0FF9;ENSXETG00000014969	-0.448867450712797	0.0251044255282509	IDH3B	isocitrate dehydrogenase 3 (NAD+) beta [Source:HGNC Symbol;Acc:HGNC:5385]
M4E94;.	-0.449479739058216	0.0150159498503917
M1354;ENSXETG00000009860	-0.449950300350836	0.0415010289291594	BTN3A1	butyrophilin	subfamily 3	member A1 [Source:HGNC Symbol;Acc:HGNC:1138]
M417A;ENSXETG00000023889	-0.450803827081581	0.0335441725699059	HYKK	hydroxylysine kinase [Source:HGNC Symbol;Acc:HGNC:34403]
M34ED;ENSXETG00000023897	-0.451415813033715	0.0131021147419946	SORD	sorbitol dehydrogenase [Source:HGNC Symbol;Acc:HGNC:11184]
M4AEE;ENSXETG00000024015	-0.452440828428107	0.0498834543676127	GPD2	glycerol-3-phosphate dehydrogenase 2 (mitochondrial) [Source:HGNC Symbol;Acc:HGNC:4456]
M6CD8;ENSXETG00000014617	-0.455188392582796	0.032519292557108	OSGIN2	oxidative stress induced growth inhibitor family member 2 [Source:HGNC Symbol;Acc:HGNC:1355]
M2060;.	-0.455940211980291	0.0175391566199518
M5751;ENSXETG00000022956	-0.45634891466337	0.0159869515595147	CHCHD10	coiled-coil-helix-coiled-coil-helix domain containing 10 [Source:HGNC Symbol;Acc:HGNC:15559]
M51F3;ENSXETG00000012812	-0.457134607509374	0.0215552230921685
M6726;ENSXETG00000000451	-0.457343430899267	0.0499198397228353	NLN	neurolysin (metallopeptidase M3 family) [Source:HGNC Symbol;Acc:HGNC:16058]
M4032;ENSXETG00000016957	-0.458181343717438	0.0336025527096341	BLVRB	biliverdin reductase B [Source:HGNC Symbol;Acc:HGNC:1063]
M5E76;ENSXETG00000018480	-0.459711818477243	0.0123628660086129	RMDN2	regulator of microtubule dynamics 2 [Source:HGNC Symbol;Acc:HGNC:26567]
M1EDF;ENSXETG00000005261	-0.459793043016293	0.00665340359760372	N/A	N/A
M2D8D;ENSXETG00000004209	-0.461187449133569	0.0187997398233673	MAP4	microtubule-associated protein 4 [Source:HGNC Symbol;Acc:HGNC:6862]
M17A0;ENSXETG00000014915	-0.462024848202289	0.0350129294037812	MGAT4D	MGAT4 family	member D [Source:HGNC Symbol;Acc:HGNC:43619]
M43C7;ENSXETG00000002047	-0.463762568637998	0.0316007082757381	CPOX	coproporphyrinogen oxidase [Source:HGNC Symbol;Acc:HGNC:2321]
M6544;ENSXETG00000004721	-0.465382238014229	0.0343425015039537	DSC2	desmocollin 2 [Source:HGNC Symbol;Acc:HGNC:3036]
M4A10;ENSXETG00000007761	-0.46669026490146	0.0143471280919731	ARHGEF26	Rho guanine nucleotide exchange factor (GEF) 26 [Source:HGNC Symbol;Acc:HGNC:24490]
M4A7C;ENSXETG00000009993	-0.467091049541276	0.0331766610152851	NDRG3	NDRG family member 3 [Source:HGNC Symbol;Acc:HGNC:14462]
M26B4;ENSXETG00000020717	-0.467450234198548	0.0248885368289216	DHRS12	dehydrogenase/reductase (SDR family) member 12 [Source:HGNC Symbol;Acc:HGNC:25832]
M4EE0;ENSXETG00000000990	-0.468586004317293	0.0169673499621092	KIAA1522	KIAA1522 [Source:HGNC Symbol;Acc:HGNC:29301]
M0195;ENSXETG00000024654	-0.470371283587793	0.00817217100437177	MYL6	myosin	light chain 6	alkali	smooth muscle and non-muscle [Source:HGNC Symbol;Acc:HGNC:7587]
M2242;ENSXETG00000019428	-0.471417676243116	0.0420719562253125	EFNA1	ephrin-A1 [Source:HGNC Symbol;Acc:HGNC:3221]
M4A95;ENSXETG00000001831	-0.471527012832484	0.0319126516994666	HELQ	helicase	POLQ-like [Source:HGNC Symbol;Acc:HGNC:18536]
M4120;ENSXETG00000019605	-0.471584426547009	0.00881006286971046	NADK	NAD kinase [Source:HGNC Symbol;Acc:HGNC:29831]
M10B0;ENSXETG00000009115	-0.472564718070225	0.00715204400870797	PHYH	phytanoyl-CoA 2-hydroxylase [Source:HGNC Symbol;Acc:HGNC:8940]
M5313;ENSXETG00000001837	-0.474477372265082	0.0455768638224623	TRIM2	tripartite motif containing 2 [Source:HGNC Symbol;Acc:HGNC:15974]
M4458;.	-0.475980704238301	0.0442705206077269
M22FB;ENSXETG00000018066	-0.4761042925168	0.0121678919163445	ECI2	enoyl-CoA delta isomerase 2 [Source:HGNC Symbol;Acc:HGNC:14601]
M349B;ENSXETG00000022010	-0.477803339177299	0.0120041902112428	MTURN	maturin	neural progenitor differentiation regulator homolog (Xenopus) [Source:HGNC Symbol;Acc:HGNC:25457]
M3023;.	-0.478932562447606	0.0207831584243886
M30DD;ENSXETG00000009136	-0.479113095359693	0.014180208330182	PLD1	phospholipase D1	phosphatidylcholine-specific [Source:HGNC Symbol;Acc:HGNC:9067]
M6C38;ENSXETG00000024121	-0.480648479919612	0.030554536896302	KDSR	3-ketodihydrosphingosine reductase [Source:HGNC Symbol;Acc:HGNC:4021]
M536A;ENSXETG00000022440	-0.480775374733501	0.0215331558340392	MRPS5	mitochondrial ribosomal protein S5 [Source:HGNC Symbol;Acc:HGNC:14498]
M06E1;ENSXETG00000009309	-0.481506978443357	0.039892290638087	DAPP1	dual adaptor of phosphotyrosine and 3-phosphoinositides [Source:HGNC Symbol;Acc:HGNC:16500]
M42C1;ENSXETG00000008165	-0.482225542674357	0.0133682005320263	STS	steroid sulfatase (microsomal)	isozyme S [Source:HGNC Symbol;Acc:HGNC:11425]
M699A;ENSXETG00000022803	-0.483054141031141	0.0313741781692232	FOXK2	forkhead box K2 [Source:HGNC Symbol;Acc:HGNC:6036]
M5280;ENSXETG00000008648	-0.484752527722146	0.0165696608735492
M26A7;ENSXETG00000020700	-0.486171151957726	0.0298439855181741	SLC25A2	solute carrier family 25 (mitochondrial carrier; ornithine transporter) member 2 [Source:HGNC Symbol;Acc:HGNC:22921]
M34BD;.	-0.486434689962944	0.0287673495461399
M605D;.	-0.486665760154464	0.00789457722939746
M04BF;ENSXETG00000007140	-0.488655174349264	0.00636147189379021	GPT	glutamic-pyruvate transaminase (alanine aminotransferase) [Source:HGNC Symbol;Acc:HGNC:4552]
M6D65;ENSXETG00000025990	-0.488741097767711	0.02463407253787	MPC1	mitochondrial pyruvate carrier 1 [Source:HGNC Symbol;Acc:HGNC:21606]
M33BD;ENSXETG00000007574	-0.48981124075683	0.0379787493361501	CLDN7	claudin 7 [Source:HGNC Symbol;Acc:HGNC:2049]
M1707;.	-0.493443664972375	0.0114419985129345
M3301;ENSXETG00000019070	-0.49353825672744	0.0304755248062417	TBCB	tubulin folding cofactor B [Source:HGNC Symbol;Acc:HGNC:1989]
M028E;ENSXETG00000024861	-0.493876021016468	0.0126295704789276	LOXL1	lysyl oxidase-like 1 [Source:HGNC Symbol;Acc:HGNC:6665]
M4AA7;.	-0.49401899123971	0.0499198397228353
M6725;ENSXETG00000000448	-0.494279381260117	0.00767028963918131	ERBB2IP	erbb2 interacting protein [Source:HGNC Symbol;Acc:HGNC:15842]
M06CE;ENSXETG00000021325	-0.497085098772328	0.0492484261270027	NFKB1	nuclear factor of kappa light polypeptide gene enhancer in B-cells 1 [Source:HGNC Symbol;Acc:HGNC:7794]
M4D17;ENSXETG00000012592	-0.497139740233373	0.0285257925637497	N/A	N/A
M49FE;ENSXETG00000007136	-0.497694304696454	0.0102196296902547	ZDHHC20	zinc finger	DHHC-type containing 20 [Source:HGNC Symbol;Acc:HGNC:20749]
M28CD;ENSXETG00000012214	-0.501667868971279	0.00949578510167456	GCH1	GTP cyclohydrolase 1 [Source:HGNC Symbol;Acc:HGNC:4193]
M252B;ENSXETG00000002944	-0.50224887724367	0.0403263172802103	AP1S3	adaptor-related protein complex 1	sigma 3 subunit [Source:HGNC Symbol;Acc:HGNC:18971]
M3615;ENSXETG00000005325	-0.5025563503968	0.014191655345341	CYB561	cytochrome b561 [Source:HGNC Symbol;Acc:HGNC:2571]
M0AD2;ENSXETG00000013233	-0.503049044289611	0.0139546174979683	RP11-505K9.4	Uncharacterized protein {ECO:0000313|Ensembl:ENSP00000484042} [Source:UniProtKB/TrEMBL;Acc:A0A087X1B8]
M22F1;ENSXETG00000018024	-0.503114229111764	0.00537405114598647	PXDC1	PX domain containing 1 [Source:HGNC Symbol;Acc:HGNC:21361]
M3431;ENSXETG00000019391	-0.503673167188927	0.0383988253303075	RFC4	replication factor C (activator 1) 4	37kDa [Source:HGNC Symbol;Acc:HGNC:9972]
M6DD4;ENSXETG00000022292	-0.50409427659849	0.038438874821575	N/A	N/A
M42BC;ENSXETG00000022299	-0.505342594900679	0.0238298592225219	KAL1	Kallmann syndrome 1 sequence [Source:HGNC Symbol;Acc:HGNC:6211]
M49F8;ENSXETG00000014059	-0.509783053428802	0.00294549972195143	N/A	N/A
M5E83;ENSXETG00000009022	-0.50984489388967	0.0170045968114398	GALM	galactose mutarotase (aldose 1-epimerase) [Source:HGNC Symbol;Acc:HGNC:24063]
M4671;ENSXETG00000021105	-0.510258350725363	0.0133662063887999	HADH	hydroxyacyl-CoA dehydrogenase [Source:HGNC Symbol;Acc:HGNC:4799]
M4ED3;.	-0.512546530776451	0.00285932989662546
M0FCD;ENSXETG00000005793	-0.513694502652601	0.0141088381858916	HIP1R	huntingtin interacting protein 1 related [Source:HGNC Symbol;Acc:HGNC:18415]
M107A;ENSXETG00000000763	-0.514109009741139	0.0342395530600747
M4791;ENSXETG00000012297	-0.514873300220197	0.0394500989630542	FAM65C	family with sequence similarity 65	member C [Source:HGNC Symbol;Acc:HGNC:16168]
M3F10;ENSXETG00000020374	-0.515036885978163	0.0222959198100162	PDE4B	phosphodiesterase 4B	cAMP-specific [Source:HGNC Symbol;Acc:HGNC:8781]
M637F;.	-0.5150484491828	0.0210794805929401
M5BB7;ENSXETG00000023034	-0.518181337058069	0.0360525342407096	CDC7	cell division cycle 7 [Source:HGNC Symbol;Acc:HGNC:1745]
M5E48;ENSXETG00000017538	-0.518772914054018	0.00647296275889573	PTK2B	protein tyrosine kinase 2 beta [Source:HGNC Symbol;Acc:HGNC:9612]
M03A0;.	-0.521233782870826	0.0158021766404403
M0212;ENSXETG00000004333	-0.521805464468378	0.00219539670244626	PGRMC1	progesterone receptor membrane component 1 [Source:HGNC Symbol;Acc:HGNC:16090]
M33FE;ENSXETG00000008945	-0.52286693044551	0.00981051874012421	DHCR7	7-dehydrocholesterol reductase [Source:HGNC Symbol;Acc:HGNC:2860]
M2F34;ENSXETG00000013641	-0.522949248806098	0.0492484261270027
M6261;ENSXETG00000009799	-0.523014608219717	0.0387388173192394	USP12	ubiquitin specific peptidase 12 [Source:HGNC Symbol;Acc:HGNC:20485]
M64C4;ENSXETG00000005647	-0.524049563103849	0.0367748635323299	TMEM68	transmembrane protein 68 [Source:HGNC Symbol;Acc:HGNC:26510]
M0F05;.	-0.525343813228098	0.0252307620369998
M47BF;ENSXETG00000001776	-0.525795880724702	0.00333799867228772	TTPAL	tocopherol (alpha) transfer protein-like [Source:HGNC Symbol;Acc:HGNC:16114]
M545A;ENSXETG00000018191	-0.525948633164725	0.00616878402890845	FAAH2	fatty acid amide hydrolase 2 [Source:HGNC Symbol;Acc:HGNC:26440]
M132A;ENSXETG00000008415	-0.526816495430385	0.00596359815183894	N/A	N/A
M4DC5;.	-0.527585811527174	0.0490583832674229
M47EE;ENSXETG00000027561	-0.527585919263874	0.00405605427599677	N/A	N/A
M3DDC;ENSXETG00000023652	-0.52835224546067	0.00802052866212069	HERC3	HECT and RLD domain containing E3 ubiquitin protein ligase 3 [Source:HGNC Symbol;Acc:HGNC:4876]
M2ACD;ENSXETG00000011826	-0.528599308084355	0.0107110437785489	STAU2	staufen double-stranded RNA binding protein 2 [Source:HGNC Symbol;Acc:HGNC:11371]
M2B89;.	-0.529032636621695	0.00791434064563201
M1845;ENSXETG00000009184	-0.529740496244962	0.00118553348063859	ACO1	aconitase 1	soluble [Source:HGNC Symbol;Acc:HGNC:117]
M3BA8;ENSXETG00000004770	-0.530520757796196	0.0341752378596909	FBXW9	F-box and WD repeat domain containing 9 [Source:HGNC Symbol;Acc:HGNC:28136]
M697B;ENSXETG00000001536	-0.532085016504073	0.0215552230921685	IRF2	interferon regulatory factor 2 [Source:HGNC Symbol;Acc:HGNC:6117]
M1773;ENSXETG00000007312	-0.533057645627426	0.0329435209763671	SEMA3F	sema domain	immunoglobulin domain (Ig)	short basic domain	secreted	(semaphorin) 3F [Source:HGNC Symbol;Acc:HGNC:10728]
M58C1;ENSXETG00000007690	-0.533712324532607	0.0021186190176784	REEP3	receptor accessory protein 3 [Source:HGNC Symbol;Acc:HGNC:23711]
M65C2;ENSXETG00000024182	-0.533818250883878	0.0129776452860324	EPB41L5	erythrocyte membrane protein band 4.1 like 5 [Source:HGNC Symbol;Acc:HGNC:19819]
M5788;ENSXETG00000015034	-0.534282827680138	0.0333098161050202	AIDA	axin interactor	dorsalization associated [Source:HGNC Symbol;Acc:HGNC:25761]
M6480;ENSXETG00000018363	-0.534835578775543	0.0122102089956788	PKMYT1	protein kinase	membrane associated tyrosine/threonine 1 [Source:HGNC Symbol;Acc:HGNC:29650]
M0683;ENSXETG00000009502	-0.536539115572935	0.00601797224535019
M2CB6;ENSXETG00000003619	-0.537616105152575	0.0103393422933606	GNA14	guanine nucleotide binding protein (G protein)	alpha 14 [Source:HGNC Symbol;Acc:HGNC:4382]
M6D0E;ENSXETG00000013014	-0.538040604771656	0.0248885368289216	CHAF1B	chromatin assembly factor 1	subunit B (p60) [Source:HGNC Symbol;Acc:HGNC:1911]
M1858;.	-0.538351485117669	0.0318854679534036
M1971;ENSXETG00000013342	-0.538741142984948	0.00182123974733035	LIMA1	LIM domain and actin binding 1 [Source:HGNC Symbol;Acc:HGNC:24636]
M40FE;ENSXETG00000022603	-0.540978544387187	0.0141800493273084	ITPKB	inositol-trisphosphate 3-kinase B [Source:HGNC Symbol;Acc:HGNC:6179]
M6919;ENSXETG00000000471	-0.542406053389946	0.0168248932943291	MAP3K2	mitogen-activated protein kinase kinase kinase 2 [Source:HGNC Symbol;Acc:HGNC:6854]
M38D4;ENSXETG00000009447	-0.542763999722816	0.0089725125338937	NUFIP2	nuclear fragile X mental retardation protein interacting protein 2 [Source:HGNC Symbol;Acc:HGNC:17634]
M5B0D;ENSXETG00000021827	-0.543053088028375	0.0121629929542924
M381B;ENSXETG00000018044	-0.543845102586813	0.0459297457796996	GAN	gigaxonin [Source:HGNC Symbol;Acc:HGNC:4137]
M232F;ENSXETG00000000856	-0.544323097872687	0.0216869312472109	CTDP1	CTD (carboxy-terminal domain	RNA polymerase II	polypeptide A) phosphatase	subunit 1 [Source:HGNC Symbol;Acc:HGNC:2498]
M5304;ENSXETG00000022415	-0.544529699727124	0.0049851598672857
M21E8;ENSXETG00000004348	-0.545651740792177	0.00691030179444834	C20ORF194	chromosome 20 open reading frame 194 [Source:HGNC Symbol;Acc:HGNC:17721]
M46D7;ENSXETG00000021169	-0.545707691481889	0.0057064105299434	WEE1	WEE1 G2 checkpoint kinase [Source:HGNC Symbol;Acc:HGNC:12761]
M0CCD;ENSXETG00000008638	-0.546360389476676	0.0460489124605059
M6CB4;ENSXETG00000017876	-0.54642960233349	0.0163107684861459	SPAG1	sperm associated antigen 1 [Source:HGNC Symbol;Acc:HGNC:11212]
M2C8E;ENSXETG00000003731	-0.546527529225221	0.00198107411106478
M4723;ENSXETG00000020574	-0.547430200480162	0.0381673331945256	MRPL11	mitochondrial ribosomal protein L11 [Source:HGNC Symbol;Acc:HGNC:14042]
M1148;ENSXETG00000029180	-0.550381545280079	0.0117682456344221
M5AEA;ENSXETG00000003648	-0.551594577229486	0.0421675707048946	PTPN3	protein tyrosine phosphatase	non-receptor type 3 [Source:HGNC Symbol;Acc:HGNC:9655]
M1228;ENSXETG00000017070	-0.552590304259029	0.000809622734158024
M1B8A;ENSXETG00000005776	-0.552958431409479	0.0166456066800079	CHTF18	CTF18	chromosome transmission fidelity factor 18 homolog (S. cerevisiae) [Source:HGNC Symbol;Acc:HGNC:18435]
M3CED;.	-0.55363340238059	0.0124767733063582
M5A96;ENSXETG00000004757	-0.554798265656383	0.000740850712756275	ALDH9A1	aldehyde dehydrogenase 9 family	member A1 [Source:HGNC Symbol;Acc:HGNC:412]
M3EE5;ENSXETG00000011133	-0.555111800263669	0.000862528883759814
M3D59;.	-0.555491297844425	0.0123620375439431
M2096;ENSXETG00000013895	-0.557826744965148	0.010071701729956	CALCRL	calcitonin receptor-like [Source:HGNC Symbol;Acc:HGNC:16709]
M283A;ENSXETG00000006697	-0.557975179094709	0.0340345974437107	EGR1	early growth response 1 [Source:HGNC Symbol;Acc:HGNC:3238]
M4D61;ENSXETG00000018927	-0.560169695686953	0.0419740469856151	PPP2R3A	protein phosphatase 2	regulatory subunit B''	alpha [Source:HGNC Symbol;Acc:HGNC:9307]
M160A;ENSXETG00000022007	-0.560384766009951	0.00749650552441632	FPGS	folylpolyglutamate synthase [Source:HGNC Symbol;Acc:HGNC:3824]
M27BE;ENSXETG00000008410	-0.560879631741917	0.00115821422863798	FAXDC2	fatty acid hydroxylase domain containing 2 [Source:HGNC Symbol;Acc:HGNC:1334]
M1CC4;ENSXETG00000007483	-0.56116790832924	0.0289667910412033	DNA2	DNA replication helicase/nuclease 2 [Source:HGNC Symbol;Acc:HGNC:2939]
M2261;ENSXETG00000010095	-0.561301858708354	0.0394571863541299	NRP2	neuropilin 2 [Source:HGNC Symbol;Acc:HGNC:8005]
M4EB3;ENSXETG00000012149	-0.562568117038033	0.000637437471897492
M2CD0;ENSXETG00000011220	-0.564135160554086	0.0127344226217083	MPP5	membrane protein	palmitoylated 5 (MAGUK p55 subfamily member 5) [Source:HGNC Symbol;Acc:HGNC:18669]
M5538;ENSXETG00000011427	-0.56471894802723	0.0185024128680513	N/A	N/A
M6E9B;ENSXETG00000015508	-0.564999430573428	0.022049019911476
M0614;ENSXETG00000016306	-0.565284962376599	0.00455811646073611	NRF1	nuclear respiratory factor 1 [Source:HGNC Symbol;Acc:HGNC:7996]
M2018;ENSXETG00000027656	-0.566237110903322	0.0084180209182093	PEX7	peroxisomal biogenesis factor 7 [Source:HGNC Symbol;Acc:HGNC:8860]
M4049;ENSXETG00000002600	-0.568224019398617	0.0010247753297012	EGLN2	egl-9 family hypoxia-inducible factor 2 [Source:HGNC Symbol;Acc:HGNC:14660]
M58A9;ENSXETG00000007279	-0.568243799813277	0.0123709516930542	PFKM	phosphofructokinase	muscle [Source:HGNC Symbol;Acc:HGNC:8877]
M56C8;ENSXETG00000005578	-0.569287886816004	0.000746831225528688
M3723;.	-0.569932042136637	0.0037569938380589
M28C5;.	-0.570091368662829	0.000736182099761371
M2355;ENSXETG00000017968	-0.570301544820844	0.0122418303372811
M51AC;.	-0.572473802298028	0.00351629977335381
M4CDB;ENSXETG00000002006	-0.572885189818202	0.00100369477677049	OSBPL2	oxysterol binding protein-like 2 [Source:HGNC Symbol;Acc:HGNC:15761]
M474E;ENSXETG00000027925	-0.574208611431939	0.0155506130274039	DONSON	downstream neighbor of SON [Source:HGNC Symbol;Acc:HGNC:2993]
M5D15;.	-0.576500093552521	0.000718105809800594
M4261;ENSXETG00000020384	-0.578967210903236	0.044540897030642	IQGAP3	IQ motif containing GTPase activating protein 3 [Source:HGNC Symbol;Acc:HGNC:20669]
M4C48;ENSXETG00000023064	-0.578968963690602	0.00399203929612055	PPP1R13B	protein phosphatase 1	regulatory subunit 13B [Source:HGNC Symbol;Acc:HGNC:14950]
M34C3;ENSXETG00000019416	-0.579349381797128	0.0175389198678309	N/A	N/A
M6807;ENSXETG00000016054	-0.580781553428468	0.00131100317299808	MPST	mercaptopyruvate sulfurtransferase [Source:HGNC Symbol;Acc:HGNC:7223]
M62A8;ENSXETG00000008083	-0.581032324021562	0.00418628204986102	SPTLC3	serine palmitoyltransferase	long chain base subunit 3 [Source:HGNC Symbol;Acc:HGNC:16253]
M5914;ENSXETG00000013105	-0.581944532147998	0.0499561850667376	TRIP13	thyroid hormone receptor interactor 13 [Source:HGNC Symbol;Acc:HGNC:12307]
M1DDD;.	-0.582006458228241	0.0248042540695206
M49E0;ENSXETG00000001152	-0.582074269615098	0.0126380571111078	SLITRK3	SLIT and NTRK-like family	member 3 [Source:HGNC Symbol;Acc:HGNC:23501]
M035D;ENSXETG00000000759	-0.582191467915851	0.00997336947364765	RFK	riboflavin kinase [Source:HGNC Symbol;Acc:HGNC:30324]
M4DF5;.	-0.582728709748528	0.0017280218440997
M3FBD;ENSXETG00000005273	-0.583119290060976	0.0407300836402662	PNRC2	proline-rich nuclear receptor coactivator 2 [Source:HGNC Symbol;Acc:HGNC:23158]
M37AB;ENSXETG00000009404	-0.583214053113547	0.00252806939954261	ADIPOR2	adiponectin receptor 2 [Source:HGNC Symbol;Acc:HGNC:24041]
M1951;ENSXETG00000020454	-0.584086844297848	0.0419550457372751	KRT8	keratin 8 [Source:HGNC Symbol;Acc:HGNC:6446]
M3049;ENSXETG00000014861	-0.584539182507833	0.0309129653570925	CHEK1	checkpoint kinase 1 [Source:HGNC Symbol;Acc:HGNC:1925]
M0F55;ENSXETG00000025818	-0.585265458744806	0.0108261574645303	ATAD5	ATPase family	AAA domain containing 5 [Source:HGNC Symbol;Acc:HGNC:25752]
M6964;.	-0.585438025254815	0.0233449145370325
M4100;ENSXETG00000022587	-0.585657176476362	0.018934864423304	ADCK3	aarF domain containing kinase 3 [Source:HGNC Symbol;Acc:HGNC:16812]
M40AA;ENSXETG00000000976	-0.586728765869629	0.0213644056779412	KLHDC8A	kelch domain containing 8A [Source:HGNC Symbol;Acc:HGNC:25573]
M3861;ENSXETG00000018847	-0.587139909139086	0.00142378633506202	PLK2	polo-like kinase 2 [Source:HGNC Symbol;Acc:HGNC:19699]
M2036;ENSXETG00000015780	-0.587320201649009	0.0026672299402774	ZNF638	zinc finger protein 638 [Source:HGNC Symbol;Acc:HGNC:17894]
M44CC;.	-0.588058422697901	0.00633511232999506
M4510;.	-0.588376230958374	0.000916480569856607
M011F;ENSXETG00000008907	-0.588827731829488	0.0103688761758206	C2ORF43	chromosome 2 open reading frame 43 [Source:HGNC Symbol;Acc:HGNC:26145]
M19D2;ENSXETG00000001699	-0.59166059963835	0.000961246859428128	RAB44	RAB44	member RAS oncogene family [Source:HGNC Symbol;Acc:HGNC:21068]
M1065;ENSXETG00000019578	-0.592624938247715	0.0355339002922277	VAV2	vav 2 guanine nucleotide exchange factor [Source:HGNC Symbol;Acc:HGNC:12658]
M23CF;ENSXETG00000026836	-0.592774356042125	0.00600829366423596	CTIF	CBP80/20-dependent translation initiation factor [Source:HGNC Symbol;Acc:HGNC:23925]
M4A63;ENSXETG00000027429	-0.593036552367868	0.00379189767006863	FDXR	ferredoxin reductase [Source:HGNC Symbol;Acc:HGNC:3642]
M2FC7;ENSXETG00000001384	-0.59359600049728	0.0292034218645914
M0F67;ENSXETG00000018088	-0.594508038992062	0.0316007082757381	IDI1	isopentenyl-diphosphate delta isomerase 1 [Source:HGNC Symbol;Acc:HGNC:5387]
M1A56;ENSXETG00000012212	-0.595678522525547	0.00246187092238147
M0211;ENSXETG00000004334	-0.596129285088262	0.0354289760383503	SLC25A43	solute carrier family 25	member 43 [Source:HGNC Symbol;Acc:HGNC:30557]
M2CE9;ENSXETG00000023284	-0.597845342708918	0.00465243620348977	HIVEP2	human immunodeficiency virus type I enhancer binding protein 2 [Source:HGNC Symbol;Acc:HGNC:4921]
M6049;ENSXETG00000014931	-0.598165329423112	0.000549382042708888	PNKD	paroxysmal nonkinesigenic dyskinesia [Source:HGNC Symbol;Acc:HGNC:9153]
M607B;.	-0.599364554362851	0.00129252519773469
M4471;ENSXETG00000016736	-0.59944916391709	0.000842710706484805	N/A	N/A
M4EA2;ENSXETG00000013886	-0.600114932289678	0.00379189767006863	NGEF	neuronal guanine nucleotide exchange factor [Source:HGNC Symbol;Acc:HGNC:7807]
M3056;ENSXETG00000003937	-0.600316487217839	0.00598983863408394	N/A	N/A
M3234;ENSXETG00000006704	-0.600672588781359	0.026824134751217
M4457;.	-0.602008826702465	0.0411011997193796
M0B0B;ENSXETG00000021752	-0.602075136015932	0.000806856845772872	MET	MET proto-oncogene	receptor tyrosine kinase [Source:HGNC Symbol;Acc:HGNC:7029]
M095F;ENSXETG00000010930	-0.602159975082923	0.000219173304503859	N/A	N/A
M16A7;ENSXETG00000007073	-0.602555297962869	0.0304606638572098	CCDC82	coiled-coil domain containing 82 [Source:HGNC Symbol;Acc:HGNC:26282]
M6547;ENSXETG00000003158	-0.603322068602583	0.00225809379479539	ENOSF1	enolase superfamily member 1 [Source:HGNC Symbol;Acc:HGNC:30365]
M6542;.	-0.60401424192239	0.00458221691799454
M183C;ENSXETG00000024486	-0.605156423933787	0.0270832830522319	HAUS6	HAUS augmin-like complex	subunit 6 [Source:HGNC Symbol;Acc:HGNC:25948]
M17BE;ENSXETG00000022510	-0.605293376993928	0.0208545235211471	JADE1	jade family PHD finger 1 [Source:HGNC Symbol;Acc:HGNC:30027]
M62DE;ENSXETG00000017009	-0.605365208157165	0.00328345304826243	N4BP2L1	NEDD4 binding protein 2-like 1 [Source:HGNC Symbol;Acc:HGNC:25037]
M2687;ENSXETG00000021720	-0.60652862559159	0.00951333752548733	ACVR2A	activin A receptor	type IIA [Source:HGNC Symbol;Acc:HGNC:173]
M247B;ENSXETG00000027613	-0.60680712014128	0.0133296338447849
M2A84;ENSXETG00000021865	-0.608023166081992	0.0338864295136069	POC1B	POC1 centriolar protein B [Source:HGNC Symbol;Acc:HGNC:30836]
M0097;.	-0.60828464046429	0.00243245746585209
M2FA8;ENSXETG00000006033	-0.608315395889666	0.0407300836402662	CEP104	centrosomal protein 104kDa [Source:HGNC Symbol;Acc:HGNC:24866]
M5E18;ENSXETG00000006980	-0.608348666210639	0.000616367709457013
M2905;.	-0.608848960606907	0.0355464032274033
M35A9;ENSXETG00000015461	-0.609145639220708	0.00507912772976279	NEDD9	neural precursor cell expressed	developmentally down-regulated 9 [Source:HGNC Symbol;Acc:HGNC:7733]
M4026;ENSXETG00000022511	-0.610131443005975	0.000293037086691151	MTHFD1	methylenetetrahydrofolate dehydrogenase (NADP+ dependent) 1	methenyltetrahydrofolate cyclohydrolase	formyltetrahydrofolate synthetase [Source:HGNC Symbol;Acc:HGNC:7432]
M28EE;ENSXETG00000004521	-0.610379270603531	0.00620895205855947	RTN4	reticulon 4 [Source:HGNC Symbol;Acc:HGNC:14085]
M021D;.	-0.61075156156173	0.000343476049447471
M4BC0;ENSXETG00000022784	-0.613564387857671	0.0116943730686036	AHR	aryl hydrocarbon receptor [Source:HGNC Symbol;Acc:HGNC:348]
M1CDF;ENSXETG00000012874	-0.61367758795222	0.0321201122978609	N/A	N/A
M0387;ENSXETG00000008462	-0.614972947738889	0.000374059742381258	AGPS	alkylglycerone phosphate synthase [Source:HGNC Symbol;Acc:HGNC:327]
M1342;ENSXETG00000026901	-0.615138038979277	0.00149809545143084	VRK3	vaccinia related kinase 3 [Source:HGNC Symbol;Acc:HGNC:18996]
M0FCC;.	-0.615342299820296	0.0379787493361501
M62FA;.	-0.615973487942627	0.0015156338648954
M2115;ENSXETG00000021222	-0.616123225988219	0.0210583560617153	POT1	protection of telomeres 1 [Source:HGNC Symbol;Acc:HGNC:17284]
M4A3D;.	-0.617437267390477	0.0308178973616116
M4AAD;ENSXETG00000023071	-0.617937421655097	0.0123188158628322	FAM102A	family with sequence similarity 102	member A [Source:HGNC Symbol;Acc:HGNC:31419]
M216E;ENSXETG00000004452	-0.618394463914278	0.00819645854900635
M3A50;ENSXETG00000002518	-0.61877367345246	0.000156487890294168	KBTBD8	kelch repeat and BTB (POZ) domain containing 8 [Source:HGNC Symbol;Acc:HGNC:30691]
M2DA0;.	-0.618971590153258	0.00108400500212349
M6D53;ENSXETG00000013688	-0.6199194195218	0.0120392262957735
M2CFD;ENSXETG00000014260	-0.620461893702341	0.0335338295195757	FAM129B	family with sequence similarity 129	member B [Source:HGNC Symbol;Acc:HGNC:25282]
M4E2B;.	-0.621866657182569	0.000307232127856806
M2C7F;ENSXETG00000026373	-0.626081724227999	0.0126908928525761	KIF20B	kinesin family member 20B [Source:HGNC Symbol;Acc:HGNC:7212]
M1736;.	-0.626676324229496	0.00340401754807791
M4B88;ENSXETG00000027099	-0.628137026802032	0.00130412850788937	UBTD1	ubiquitin domain containing 1 [Source:HGNC Symbol;Acc:HGNC:25683]
M5144;ENSXETG00000024394	-0.62896570485443	0.00529145973656596	CDC6	cell division cycle 6 [Source:HGNC Symbol;Acc:HGNC:1744]
M2738;ENSXETG00000025578	-0.631568083991631	0.000341685496140423
M261A;ENSXETG00000005727	-0.634231916701643	0.0311774050859154	C1QTNF6	C1q and tumor necrosis factor related protein 6 [Source:HGNC Symbol;Acc:HGNC:14343]
M59CC;ENSXETG00000016955	-0.634880775061095	0.00129262739503561	DHRS7	dehydrogenase/reductase (SDR family) member 7 [Source:HGNC Symbol;Acc:HGNC:21524]
M10CB;ENSXETG00000016749	-0.635196972435214	0.0217475605731544	EPPK1	epiplakin 1 [Source:HGNC Symbol;Acc:HGNC:15577]
M4F49;ENSXETG00000017616	-0.637564430362456	0.00167478116373817	HHIP	hedgehog interacting protein [Source:HGNC Symbol;Acc:HGNC:14866]
M233D;ENSXETG00000014820	-0.638075813159416	0.00311422020207594	LRRC16A	leucine rich repeat containing 16A [Source:HGNC Symbol;Acc:HGNC:21581]
M3ECC;ENSXETG00000009583	-0.638087105025072	0.0415010289291594	N/A	N/A
M2446;ENSXETG00000017742	-0.638409865500316	0.0155540417808799	FANCI	Fanconi anemia	complementation group I [Source:HGNC Symbol;Acc:HGNC:25568]
M2E8D;.	-0.638535961548476	0.045848952100087
M5DF3;ENSXETG00000023904	-0.639473943842965	0.00396617156757748	CEP250	centrosomal protein 250kDa [Source:HGNC Symbol;Acc:HGNC:1859]
M44BE;ENSXETG00000019737	-0.639646074455832	0.000714912446478872	N/A	N/A
M2240;ENSXETG00000000066	-0.640353352302919	0.0202216857328846	C1ORF159	chromosome 1 open reading frame 159 [Source:HGNC Symbol;Acc:HGNC:26062]
M413D;ENSXETG00000011079	-0.640602850008297	0.00808580663113382	GSTZ1	glutathione S-transferase zeta 1 [Source:HGNC Symbol;Acc:HGNC:4643]
M3582;ENSXETG00000016268	-0.643343728079426	0.000118348325789509	CLIC5	chloride intracellular channel 5 [Source:HGNC Symbol;Acc:HGNC:13517]
M3DD8;ENSXETG00000023647	-0.643402764930475	0.00166591607289615	RUFY3	RUN and FYVE domain containing 3 [Source:HGNC Symbol;Acc:HGNC:30285]
M1677;.	-0.643939226082839	0.0198743167667687
M2F0E;ENSXETG00000027236	-0.644358440303142	0.0103393422933606	MISP	mitotic spindle positioning [Source:HGNC Symbol;Acc:HGNC:27000]
M4569;ENSXETG00000009616	-0.644578452886117	0.00426356706649272	KLF8	Kruppel-like factor 8 [Source:HGNC Symbol;Acc:HGNC:6351]
M125E;ENSXETG00000016853	-0.644732860888034	0.000892486029380542	SLC23A2	solute carrier family 23 (ascorbic acid transporter)	member 2 [Source:HGNC Symbol;Acc:HGNC:10973]
M4D83;ENSXETG00000008018	-0.645281910871199	0.000464801638284485	ABHD4	abhydrolase domain containing 4 [Source:HGNC Symbol;Acc:HGNC:20154]
M20AF;ENSXETG00000009883	-0.645543979605263	0.0475097630395446	OSGEPL1	O-sialoglycoprotein endopeptidase-like 1 [Source:HGNC Symbol;Acc:HGNC:23075]
M3232;ENSXETG00000006706	-0.64583287866292	0.000605468481481034	PKP3	plakophilin 3 [Source:HGNC Symbol;Acc:HGNC:9025]
M3DD5;ENSXETG00000000340	-0.646321931498423	9.74918700233353e-05	ABCG2	ATP-binding cassette	sub-family G (WHITE)	member 2 (Junior blood group) [Source:HGNC Symbol;Acc:HGNC:74]
M4E13;ENSXETG00000012526	-0.647400101277066	0.000257379148322733	CASKIN2	CASK interacting protein 2 [Source:HGNC Symbol;Acc:HGNC:18200]
M3ECB;ENSXETG00000009585	-0.647974031046635	0.00905200608966556	N/A	N/A
M4C08;ENSXETG00000025421	-0.648117099466176	0.00272855474221134	PRIM1	primase	DNA	polypeptide 1 (49kDa) [Source:HGNC Symbol;Acc:HGNC:9369]
M3C7D;ENSXETG00000003395	-0.648468078684015	0.00368192025994907	TEAD2	TEA domain family member 2 [Source:HGNC Symbol;Acc:HGNC:11715]
M4DAA;ENSXETG00000004943	-0.648487628991099	0.00682923264589697	SH3RF1	SH3 domain containing ring finger 1 [Source:HGNC Symbol;Acc:HGNC:17650]
M5121;ENSXETG00000023862	-0.648971894384788	0.0216120793234625	PPIP5K2	diphosphoinositol pentakisphosphate kinase 2 [Source:HGNC Symbol;Acc:HGNC:29035]
M4973;ENSXETG00000015587	-0.650231158998369	0.000538217920309593	TACC2	transforming	acidic coiled-coil containing protein 2 [Source:HGNC Symbol;Acc:HGNC:11523]
M3973;.	-0.650310779543452	0.00554370831710623
M6556;.	-0.6505401915996	0.00030997788550667
M442E;ENSXETG00000012184	-0.650839935866886	0.00479849749817626	BLNK	B-cell linker [Source:HGNC Symbol;Acc:HGNC:14211]
M2B93;ENSXETG00000027680	-0.652503072240291	0.00168220570708642	N/A	N/A
M54E2;ENSXETG00000016315	-0.652813729695369	7.62123734534053e-05
M571A;ENSXETG00000020299	-0.653857545122688	0.013344466065766	PON3	paraoxonase 3 [Source:HGNC Symbol;Acc:HGNC:9206]
M1EE1;.	-0.654229391996166	0.00163459277592967
M5063;ENSXETG00000004962	-0.659558176968424	0.00600674904304909	GRB10	growth factor receptor-bound protein 10 [Source:HGNC Symbol;Acc:HGNC:4564]
M58B7;ENSXETG00000007232	-0.661896750342046	0.045811630541146	N/A	N/A
M3CD9;ENSXETG00000021879	-0.662653303906277	0.0448606415269314	SLC1A6	solute carrier family 1 (high affinity aspartate/glutamate transporter)	member 6 [Source:HGNC Symbol;Acc:HGNC:10944]
M3B94;ENSXETG00000000001	-0.663891601271186	0.0310381972932579	N/A	N/A
M1A76;.	-0.663946195056838	0.0425842777036946
M17A5;.	-0.664835198777354	0.0149409890033513
M68E0;ENSXETG00000024111	-0.665014612937101	0.00232689805657644	CASP6	caspase 6	apoptosis-related cysteine peptidase [Source:HGNC Symbol;Acc:HGNC:1507]
M6060;ENSXETG00000025022	-0.6653349590411	0.00563649424191877	N/A	N/A
M40EF;ENSXETG00000009662	-0.665669206607549	0.0155850035557104	CLSPN	claspin [Source:HGNC Symbol;Acc:HGNC:19715]
M1304;ENSXETG00000013206	-0.66579340282272	0.000448989505375508	GALT	galactose-1-phosphate uridylyltransferase [Source:HGNC Symbol;Acc:HGNC:4135]
M0882;ENSXETG00000000796	-0.667746206239695	0.0229717632615301	MMS22L	MMS22-like	DNA repair protein [Source:HGNC Symbol;Acc:HGNC:21475]
M32CF;.	-0.667939198208298	0.0193829242778279
M4EE9;ENSXETG00000001006	-0.669027906097638	0.00189341448249241	N/A	N/A
M201E;ENSXETG00000002493	-0.669124780797648	0.0357133096091923	ABCB4	ATP-binding cassette	sub-family B (MDR/TAP)	member 4 [Source:HGNC Symbol;Acc:HGNC:45]
M6376;ENSXETG00000012849	-0.669672143446208	0.00039738291074401	TPRG1	tumor protein p63 regulated 1 [Source:HGNC Symbol;Acc:HGNC:24759]
M20D7;ENSXETG00000023342	-0.669707306776532	2.1053542369591e-05
M3A02;ENSXETG00000025629	-0.669762729652397	0.00017969826439069	CMBL	carboxymethylenebutenolidase homolog (Pseudomonas) [Source:HGNC Symbol;Acc:HGNC:25090]
M1527;ENSXETG00000018086	-0.669944040829852	0.00201686542169266	ADAMTSL4	ADAMTS-like 4 [Source:HGNC Symbol;Acc:HGNC:19706]
M6E9E;ENSXETG00000019334	-0.670270161076009	0.00135135411553912
M2974;ENSXETG00000007241	-0.670379459856274	3.11970885910721e-05	DBN1	drebrin 1 [Source:HGNC Symbol;Acc:HGNC:2695]
M3E8C;ENSXETG00000023097	-0.671100028098073	0.00158704779069586	N/A	N/A
M551A;ENSXETG00000016075	-0.671165431638112	0.0329362304787498	BAHD1	bromo adjacent homology domain containing 1 [Source:HGNC Symbol;Acc:HGNC:29153]
M3DEE;ENSXETG00000020341	-0.672373171961531	0.00106887980829618	QDPR	quinoid dihydropteridine reductase [Source:HGNC Symbol;Acc:HGNC:9752]
M2D34;ENSXETG00000025221	-0.673064960546446	0.00698416400461755
M2915;ENSXETG00000026167	-0.673459402670733	0.0144921626689039	EPAS1	endothelial PAS domain protein 1 [Source:HGNC Symbol;Acc:HGNC:3374]
M2E35;ENSXETG00000019705	-0.67485105419781	0.00212661045472923	SLC25A10	Mitochondrial dicarboxylate carrier {ECO:0000313|Ensembl:ENSP00000461324}; cDNA FLJ60124	highly similar to Mitochondrial dicarboxylate carrier {ECO:0000313|EMBL:BAG59593.1} [Source:UniProtKB/TrEMBL;Acc:B4DLN1]
M564E;.	-0.674994403513039	8.80267821070293e-05
M32EC;.	-0.675232061060068	0.000424927504852564
M3A4E;ENSXETG00000002515	-0.675620138300432	0.00619879355212997	LRIG1	leucine-rich repeats and immunoglobulin-like domains 1 [Source:HGNC Symbol;Acc:HGNC:17360]
M477D;ENSXETG00000003686	-0.67708384563315	0.00788583093631394	ALS2CL	ALS2 C-terminal like [Source:HGNC Symbol;Acc:HGNC:20605]
M6293;ENSXETG00000001437	-0.679522676489897	0.00416397881472679	CDK4	cyclin-dependent kinase 4 [Source:HGNC Symbol;Acc:HGNC:1773]
M6237;ENSXETG00000022630	-0.679802528113227	0.0143805372851269	HAUS4	HAUS augmin-like complex	subunit 4 [Source:HGNC Symbol;Acc:HGNC:20163]
M3621;ENSXETG00000012746	-0.679893333692067	0.0411847168501845	TRAF3	TNF receptor-associated factor 3 [Source:HGNC Symbol;Acc:HGNC:12033]
M2608;ENSXETG00000002240	-0.680960341004359	5.36066430763256e-05	PALM2	paralemmin 2 [Source:HGNC Symbol;Acc:HGNC:15845]
M1CF2;ENSXETG00000006909	-0.681100816483443	0.0151775565808609	CTTNBP2NL	CTTNBP2 N-terminal like [Source:HGNC Symbol;Acc:HGNC:25330]
M62DC;ENSXETG00000017000	-0.681854951697465	0.000817484039204812	PDS5B	PDS5 cohesin associated factor B [Source:HGNC Symbol;Acc:HGNC:20418]
M214F;.	-0.682033196391269	3.90534884971421e-05
M0483;ENSXETG00000026461	-0.683079872142811	0.00014201876443126	N/A	N/A
M31AE;ENSXETG00000017858	-0.683510676884787	9.25319092497358e-05	CYB5B	cytochrome b5 type B (outer mitochondrial membrane) [Source:HGNC Symbol;Acc:HGNC:24374]
M4A33;ENSXETG00000021584	-0.6835851401117	0.0316666259241765	DLL4	delta-like 4 (Drosophila) [Source:HGNC Symbol;Acc:HGNC:2910]
M3444;ENSXETG00000003464	-0.68392823469628	0.0117652570579849	DLG1	discs	large homolog 1 (Drosophila) [Source:HGNC Symbol;Acc:HGNC:2900]
M38A7;ENSXETG00000004797	-0.685521609177524	0.0269041945878306	SKP2	S-phase kinase-associated protein 2	E3 ubiquitin protein ligase [Source:HGNC Symbol;Acc:HGNC:10901]
M5B0E;ENSXETG00000017236	-0.685569102506604	0.0394500989630542
M6DA2;ENSXETG00000022941	-0.688555790686338	0.0211631456430569	MSH3	mutS homolog 3 [Source:HGNC Symbol;Acc:HGNC:7326]
M403F;ENSXETG00000002431	-0.689641108953161	6.07996499123795e-05	PRX	periaxin [Source:HGNC Symbol;Acc:HGNC:13797]
M2E9E;.	-0.692393828344004	0.00164944335293604
M1AC4;ENSXETG00000010068	-0.695485210425092	0.0153129517897844	SUMF2	sulfatase modifying factor 2 [Source:HGNC Symbol;Acc:HGNC:20415]
M62DF;ENSXETG00000017011	-0.695675869430773	0.0434665925477964	BRCA2	breast cancer 2	early onset [Source:HGNC Symbol;Acc:HGNC:1101]
M5352;ENSXETG00000014433	-0.696287873516603	0.00664313863454209	TBXAS1	thromboxane A synthase 1 (platelet) [Source:HGNC Symbol;Acc:HGNC:11609]
M6E10;.	-0.696965333967699	1.29693391028162e-05
M1A8A;ENSXETG00000018268	-0.697626413118419	0.000432724425468735
M0AB9;ENSXETG00000004179	-0.698104748952394	0.000432543099367229	LIMK2	LIM domain kinase 2 [Source:HGNC Symbol;Acc:HGNC:6614]
M0636;ENSXETG00000018160	-0.699807285481554	0.0307219804019425	NET1	neuroepithelial cell transforming 1 [Source:HGNC Symbol;Acc:HGNC:14592]
M5C3F;ENSXETG00000013347	-0.700492625947058	0.000452458869436383	GPM6B	glycoprotein M6B [Source:HGNC Symbol;Acc:HGNC:4461]
M0791;ENSXETG00000025305	-0.700650113426846	0.0431986193149436
M22EE;ENSXETG00000011415	-0.703129976747363	7.30716925882506e-05	RIPK1	receptor (TNFRSF)-interacting serine-threonine kinase 1 [Source:HGNC Symbol;Acc:HGNC:10019]
M4FFB;ENSXETG00000009202	-0.70445521680484	0.00572813274897339	PVRL3	poliovirus receptor-related 3 [Source:HGNC Symbol;Acc:HGNC:17664]
M3632;ENSXETG00000018458	-0.705718398197104	0.00791434064563201	PLCD1	phospholipase C	delta 1 [Source:HGNC Symbol;Acc:HGNC:9060]
M3B59;.	-0.70580140893598	0.0105707590524461
M154C;ENSXETG00000027273	-0.707159004116565	0.00471356577912191
M61E1;ENSXETG00000004464	-0.707913419680378	7.64588746340107e-05	SH2D4A	SH2 domain containing 4A [Source:HGNC Symbol;Acc:HGNC:26102]
M2AAC;ENSXETG00000026974	-0.707960030067278	0.0319126516994666	UBE2E2	ubiquitin-conjugating enzyme E2E 2 [Source:HGNC Symbol;Acc:HGNC:12478]
M3A5E;ENSXETG00000010037	-0.708404293303483	0.00996645330056059	N/A	N/A
M66E1;ENSXETG00000005090	-0.708549993019438	0.000344433343808323	PACSIN3	protein kinase C and casein kinase substrate in neurons 3 [Source:HGNC Symbol;Acc:HGNC:8572]
M1E62;ENSXETG00000016594	-0.70916060042726	0.0175120441140789	CA5A	carbonic anhydrase VA	mitochondrial [Source:HGNC Symbol;Acc:HGNC:1377]
M543D;ENSXETG00000018124	-0.709389334843709	0.0477467842953925
M02C7;.	-0.709701215627342	0.00034089398346277
M44A2;ENSXETG00000025507	-0.710188075893206	0.0116373707951761	ETHE1	ethylmalonic encephalopathy 1 [Source:HGNC Symbol;Acc:HGNC:23287]
M2CCF;.	-0.711163909456269	0.00638433661289434
M60A9;ENSXETG00000020139	-0.711200809812075	0.0261237602107383	ARHGEF39	Rho guanine nucleotide exchange factor (GEF) 39 [Source:HGNC Symbol;Acc:HGNC:25909]
M15C9;ENSXETG00000012867	-0.711327747868716	0.0321129399334111	PKN3	protein kinase N3 [Source:HGNC Symbol;Acc:HGNC:17999]
M209D;.	-0.712083374437484	4.5606875773484e-05
M1C55;ENSXETG00000011059	-0.712668027283732	0.000463307770665241	SPAG9	sperm associated antigen 9 [Source:HGNC Symbol;Acc:HGNC:14524]
M5161;ENSXETG00000007197	-0.714133132536795	0.00620477009444836	DNAJC4	DnaJ (Hsp40) homolog	subfamily C	member 4 [Source:HGNC Symbol;Acc:HGNC:5271]
M28D3;ENSXETG00000012203	-0.715285661600592	0.000169742810212829	TXNDC16	thioredoxin domain containing 16 [Source:HGNC Symbol;Acc:HGNC:19965]
M111D;ENSXETG00000027124	-0.717326872173855	0.00528000987760062	PRELID2	PRELI domain containing 2 [Source:HGNC Symbol;Acc:HGNC:28306]
M5A7C;ENSXETG00000024804	-0.717733180831636	2.59367616010991e-05
M0A9E;ENSXETG00000004232	-0.718547864575484	0.000253628935036252	GGTLC2	gamma-glutamyltransferase light chain 2 [Source:HGNC Symbol;Acc:HGNC:18596]
M4811;ENSXETG00000017949	-0.720492762691349	0.000371255718634059	N/A	N/A
M6383;ENSXETG00000003078	-0.720522155238848	3.3354848943422e-06
M3CB8;ENSXETG00000017818	-0.720858452687853	0.00019350352026326	POF1B	premature ovarian failure	1B [Source:HGNC Symbol;Acc:HGNC:13711]
M2AC8;.	-0.721373756772374	0.011689431193748
M170E;.	-0.721656031357996	0.00157391094574191
M2981;ENSXETG00000023134	-0.722223870546076	3.8053702952205e-05	XPR1	xenotropic and polytropic retrovirus receptor 1 [Source:HGNC Symbol;Acc:HGNC:12827]
M3443;ENSXETG00000019380	-0.722426475438653	0.00710832849371394	MFI2	antigen p97 (melanoma associated) identified by monoclonal antibodies 133.2 and 96.5 [Source:HGNC Symbol;Acc:HGNC:7037]
M4EC7;.	-0.723056496443188	0.00183283656816997
M1E06;ENSXETG00000016582	-0.723717110362742	0.00997336947364765	RECQL4	RecQ protein-like 4 [Source:HGNC Symbol;Acc:HGNC:9949]
M48B2;.	-0.724600315716916	0.0312538932665425
M6034;ENSXETG00000023236	-0.725671146169724	4.13942862609259e-06
M40AE;ENSXETG00000000980	-0.726947310529983	0.0154387620572554
M5311;.	-0.727153722966822	3.98189527154692e-05
M1BC1;ENSXETG00000006554	-0.727350401198652	0.000736162500517739	RNF38	ring finger protein 38 [Source:HGNC Symbol;Acc:HGNC:18052]
M31D4;.	-0.729721572137035	0.000817484039204812
M36C0;ENSXETG00000013666	-0.730223613145054	0.00770150430690754	N/A	N/A
M3AF3;ENSXETG00000012896	-0.730223966342142	0.0226118783207522	C15ORF41	chromosome 15 open reading frame 41 [Source:HGNC Symbol;Acc:HGNC:26929]
M2C8C;ENSXETG00000026367	-0.731334997153888	0.0326516629028147	FRA10AC1	fragile site	folic acid type	rare	fra(10)(q23.3) or fra(10)(q24.2) candidate 1 [Source:HGNC Symbol;Acc:HGNC:1162]
M5A60;ENSXETG00000016128	-0.732843499783261	0.000992909692562493	MGAT3	mannosyl (beta-1	4-)-glycoprotein beta-1	4-N-acetylglucosaminyltransferase [Source:HGNC Symbol;Acc:HGNC:7046]
M2C50;ENSXETG00000022670	-0.733412759989224	0.0276022618443867
M3D5B;.	-0.733826073397175	0.0100237575034338
M52D9;ENSXETG00000007676	-0.735743856023625	8.59405410160366e-05	FA2H	fatty acid 2-hydroxylase [Source:HGNC Symbol;Acc:HGNC:21197]
M2FD3;ENSXETG00000004291	-0.737674361141928	0.00631289537296622	N/A	N/A
M287B;ENSXETG00000008826	-0.738640604564694	0.000240191049283488	PDLIM1	PDZ and LIM domain 1 [Source:HGNC Symbol;Acc:HGNC:2067]
M2992;ENSXETG00000011668	-0.740442576356809	0.00450221887454151	HECA	headcase homolog (Drosophila) [Source:HGNC Symbol;Acc:HGNC:21041]
M4621;ENSXETG00000018751	-0.742398890425672	0.0284234426940928	ALDH1A3	aldehyde dehydrogenase 1 family	member A3 [Source:HGNC Symbol;Acc:HGNC:409]
M38F7;ENSXETG00000004819	-0.742996106634006	0.0131774104416063	FGD5	FYVE	RhoGEF and PH domain containing 5 [Source:HGNC Symbol;Acc:HGNC:19117]
M4757;ENSXETG00000013130	-0.744121349559503	0.00290602143868068	MAGI1	membrane associated guanylate kinase	WW and PDZ domain containing 1 [Source:HGNC Symbol;Acc:HGNC:946]
M4187;ENSXETG00000007013	-0.746083828484986	0.0084670926142818	KLF11	Kruppel-like factor 11 [Source:HGNC Symbol;Acc:HGNC:11811]
M5919;ENSXETG00000026977	-0.746804339887666	0.0343425015039537	N/A	N/A
M3683;ENSXETG00000009054	-0.747409586491168	0.000798517639447401	CYB5R2	cytochrome b5 reductase 2 [Source:HGNC Symbol;Acc:HGNC:24376]
M1841;ENSXETG00000018028	-0.747600335683818	0.0170422928152325	CNTLN	centlein	centrosomal protein [Source:HGNC Symbol;Acc:HGNC:23432]
M6362;ENSXETG00000019405	-0.747775742832686	0.000159433071883073
M4670;ENSXETG00000021102	-0.748261393978713	0.010637373956531	LEF1	lymphoid enhancer-binding factor 1 [Source:HGNC Symbol;Acc:HGNC:6551]
M1975;ENSXETG00000015659	-0.748284490535038	1.49692924243336e-05	CAB39L	calcium binding protein 39-like [Source:HGNC Symbol;Acc:HGNC:20290]
M4448;ENSXETG00000005595	-0.748547631035387	2.88225964506231e-06	TNS1	tensin 1 [Source:HGNC Symbol;Acc:HGNC:11973]
M3155;ENSXETG00000007773	-0.748870870494888	0.0166456066800079	LOXL2	lysyl oxidase-like 2 [Source:HGNC Symbol;Acc:HGNC:6666]
M563A;ENSXETG00000014047	-0.749307804831394	0.00663682550500576
M2DDA;ENSXETG00000001936	-0.749534575944919	0.0396621598157205
M1AD6;ENSXETG00000010109	-0.751198775427161	0.0347767062507355	WBSCR17	Williams-Beuren syndrome chromosome region 17 [Source:HGNC Symbol;Acc:HGNC:16347]
M06BB;ENSXETG00000014111	-0.752153646484476	0.000140622690701787	NPNT	nephronectin [Source:HGNC Symbol;Acc:HGNC:27405]
M0869;ENSXETG00000003379	-0.752260159532682	0.03586144314046
M2DA9;ENSXETG00000009727	-0.75266927565676	0.000225847191467207	PRKAG2	protein kinase	AMP-activated	gamma 2 non-catalytic subunit [Source:HGNC Symbol;Acc:HGNC:9386]
M3D04;ENSXETG00000009708	-0.75295126675621	0.000862528883759814
M0C20;ENSXETG00000021551	-0.752992611563492	0.000170399511095091	TREH	trehalase (brush-border membrane glycoprotein) [Source:HGNC Symbol;Acc:HGNC:12266]
M0FC0;ENSXETG00000007790	-0.753725089636178	3.5921722743386e-06	MTMR4	myotubularin related protein 4 [Source:HGNC Symbol;Acc:HGNC:7452]
M6680;ENSXETG00000015724	-0.754726929336554	7.21508965247773e-06
M0FCA;ENSXETG00000007799	-0.756787450722378	0.00689984500983131	KNTC1	kinetochore associated 1 [Source:HGNC Symbol;Acc:HGNC:17255]
M1797;ENSXETG00000024523	-0.758212514699956	0.0459492017649291	N/A	N/A
M1DCE;ENSXETG00000003857	-0.759037470301909	0.00380973151489441	SMS	spermine synthase [Source:HGNC Symbol;Acc:HGNC:11123]
M6618;.	-0.759105678290723	0.00186866554810959
M3FAF;ENSXETG00000006124	-0.75974023627801	1.08490803250481e-05
M5C1D;ENSXETG00000000667	-0.760042439932029	0.000761338830578253	DAB2IP	DAB2 interacting protein [Source:HGNC Symbol;Acc:HGNC:17294]
M2E94;ENSXETG00000022763	-0.760808188570216	0.000436550481605785
M5166;ENSXETG00000007201	-0.76393672643802	7.40427053199557e-06	PLCB3	phospholipase C	beta 3 (phosphatidylinositol-specific) [Source:HGNC Symbol;Acc:HGNC:9056]
M2B1B;ENSXETG00000005114	-0.768142649437134	1.62067748799103e-05	CISD1	CDGSH iron sulfur domain 1 [Source:HGNC Symbol;Acc:HGNC:30880]
M564F;ENSXETG00000020892	-0.76815057298872	4.8353236104039e-06
M6CA1;ENSXETG00000020354	-0.768253500720095	0.0395455923025556	SCAP	SREBF chaperone [Source:HGNC Symbol;Acc:HGNC:30634]
M5AFE;ENSXETG00000005003	-0.769301843044842	1.80083116047026e-05	GYG2	glycogenin 2 [Source:HGNC Symbol;Acc:HGNC:4700]
M5856;ENSXETG00000009605	-0.769772616782032	5.8627742684339e-05	ARRB1	arrestin	beta 1 [Source:HGNC Symbol;Acc:HGNC:711]
M022F;ENSXETG00000021310	-0.770503259034092	0.00577040129107385	CDC25A	cell division cycle 25A [Source:HGNC Symbol;Acc:HGNC:1725]
M6CF7;ENSXETG00000005950	-0.773778143126052	9.93566219927586e-05	PM20D1	peptidase M20 domain containing 1 [Source:HGNC Symbol;Acc:HGNC:26518]
M2968;ENSXETG00000007231	-0.774303193406372	0.000322502161758525	FGFR4	fibroblast growth factor receptor 4 [Source:HGNC Symbol;Acc:HGNC:3691]
M54BC;ENSXETG00000018144	-0.774714534895886	0.000301045246307436	DIAPH3	diaphanous-related formin 3 [Source:HGNC Symbol;Acc:HGNC:15480]
M17A7;ENSXETG00000016939	-0.774762648685922	0.00181494841629948	SETD7	SET domain containing (lysine methyltransferase) 7 [Source:HGNC Symbol;Acc:HGNC:30412]
M4F15;ENSXETG00000017226	-0.777921081005485	6.01363849381945e-05	ACHE	acetylcholinesterase (Yt blood group) [Source:HGNC Symbol;Acc:HGNC:108]
M3E14;ENSXETG00000018477	-0.777991332789323	4.45495511633818e-05	TLR6	toll-like receptor 6 [Source:HGNC Symbol;Acc:HGNC:16711]
M5A9E;ENSXETG00000004750	-0.779868490618888	2.38506147860507e-06	RXRG	retinoid X receptor	gamma [Source:HGNC Symbol;Acc:HGNC:10479]
M43EF;ENSXETG00000015936	-0.780846368233481	0.000449244642293122	HSD17B7	hydroxysteroid (17-beta) dehydrogenase 7 [Source:HGNC Symbol;Acc:HGNC:5215]
M38B4;ENSXETG00000013215	-0.781022894214223	1.33930312673508e-05	RICTOR	RPTOR independent companion of MTOR	complex 2 [Source:HGNC Symbol;Acc:HGNC:28611]
M3D97;.	-0.782545090349898	0.00691030179444834
M45B6;ENSXETG00000001724	-0.784212515460557	0.0294344131554064	ANKH	ANKH inorganic pyrophosphate transport regulator [Source:HGNC Symbol;Acc:HGNC:15492]
M0830;ENSXETG00000016009	-0.786768632506201	5.69364033743016e-06	GCLC	glutamate-cysteine ligase	catalytic subunit [Source:HGNC Symbol;Acc:HGNC:4311]
M2B84;ENSXETG00000013541	-0.787657295388035	0.00877962288079137	SMYD4	SET and MYND domain containing 4 [Source:HGNC Symbol;Acc:HGNC:21067]
M6202;ENSXETG00000024150	-0.787676493537939	0.00200549330195418	ANKRD24	ankyrin repeat domain 24 [Source:HGNC Symbol;Acc:HGNC:29424]
M3B39;.	-0.787710865949589	0.0217214736005173
M5AFD;ENSXETG00000005002	-0.787880805992498	7.98449193929943e-06
M5564;ENSXETG00000026925	-0.787978763470117	0.0133452778397185
M5319;ENSXETG00000009388	-0.788894779665041	0.00135887193289876	FBXW7	F-box and WD repeat domain containing 7	E3 ubiquitin protein ligase [Source:HGNC Symbol;Acc:HGNC:16712]
M3210;ENSXETG00000027010	-0.791307664287444	0.00123748030193731
M6DDF;ENSXETG00000026355	-0.791549674933432	0.00110290304838389	AKAP12	A kinase (PRKA) anchor protein 12 [Source:HGNC Symbol;Acc:HGNC:370]
M216B;ENSXETG00000004450	-0.791599605717972	0.00238377710625046	PRIM2	primase	DNA	polypeptide 2 (58kDa) [Source:HGNC Symbol;Acc:HGNC:9370]
M4C67;ENSXETG00000018648	-0.791878910058408	0.0166263809755266	N/A	N/A
M63AB;ENSXETG00000016947	-0.792454111152184	0.000343252581405477	N/A	N/A
M5B47;.	-0.79306434392204	0.0250399905945841
M17DC;.	-0.793359350385431	6.46535286320885e-06
M4E74;ENSXETG00000008249	-0.793724121532488	0.00229352146760607	N/A	N/A
M5D78;ENSXETG00000016870	-0.794462156150527	5.35536534586767e-07	HPN	hepsin [Source:HGNC Symbol;Acc:HGNC:5155]
M150A;ENSXETG00000002232	-0.794532697578958	0.000138812870236549	CEP170B	centrosomal protein 170B [Source:HGNC Symbol;Acc:HGNC:20362]
M3875;ENSXETG00000004849	-0.794962731898566	0.00332549463274425
M2CB4;ENSXETG00000003621	-0.795351878570393	0.000172039607926384	GNAQ	guanine nucleotide binding protein (G protein)	q polypeptide [Source:HGNC Symbol;Acc:HGNC:4390]
M503B;ENSXETG00000022306	-0.795479718056466	0.0185559033545509	UHRF1	ubiquitin-like with PHD and ring finger domains 1 [Source:HGNC Symbol;Acc:HGNC:12556]
M1AF4;ENSXETG00000017719	-0.795864003603411	2.11833047500458e-05	PDE7B	phosphodiesterase 7B [Source:HGNC Symbol;Acc:HGNC:8792]
M03D3;ENSXETG00000018578	-0.796035751757155	4.05266593093155e-06	N/A	N/A
M04AF;.	-0.797206403818509	0.0456591073858443
M52CF;ENSXETG00000007666	-0.800136468620829	4.63923505357192e-06	ST3GAL2	ST3 beta-galactoside alpha-2	3-sialyltransferase 2 [Source:HGNC Symbol;Acc:HGNC:10863]
M5BB1;ENSXETG00000023013	-0.800168183460061	0.000969688187195035	KIAA1107	KIAA1107 [Source:HGNC Symbol;Acc:HGNC:29192]
M5137;ENSXETG00000023213	-0.80301578735899	0.0246977152450364	ELL	elongation factor RNA polymerase II [Source:HGNC Symbol;Acc:HGNC:23114]
M6030;.	-0.803892089949626	0.0440341419536973
M4E3D;ENSXETG00000002692	-0.805399359523604	0.0474373066678842	RELL2	RELT-like 2 [Source:HGNC Symbol;Acc:HGNC:26902]
M6347;.	-0.806037232439683	0.0265319189296664
M4B04;ENSXETG00000016104	-0.8063785209559	0.00247932476533665	PDE8A	phosphodiesterase 8A [Source:HGNC Symbol;Acc:HGNC:8793]
M53CD;ENSXETG00000008941	-0.808726996827581	0.021609966428084
M4594;ENSXETG00000026042	-0.809757848862747	2.59417576897715e-05	RGS12	regulator of G-protein signaling 12 [Source:HGNC Symbol;Acc:HGNC:9994]
M303E;.	-0.810908458754337	0.000203507071167951
M2157;.	-0.81094336555139	0.00736956838512468
M6840;ENSXETG00000010814	-0.8110113025623	2.74258656655999e-07	ALAS1	5'-aminolevulinate synthase 1 [Source:HGNC Symbol;Acc:HGNC:396]
M381F;ENSXETG00000000185	-0.811378553415684	0.0155662182844239	CDK10	cyclin-dependent kinase 10 [Source:HGNC Symbol;Acc:HGNC:1770]
M26CA;ENSXETG00000019217	-0.813457884147699	8.93678817849777e-06	PDLIM5	PDZ and LIM domain 5 [Source:HGNC Symbol;Acc:HGNC:17468]
M6B5F;ENSXETG00000016586	-0.814235850668917	0.0122989283260344	IRF1	interferon regulatory factor 1 [Source:HGNC Symbol;Acc:HGNC:6116]
M694E;ENSXETG00000020971	-0.814873657933316	0.03586144314046	ROBO1	roundabout	axon guidance receptor	homolog 1 (Drosophila) [Source:HGNC Symbol;Acc:HGNC:10249]
M35F9;ENSXETG00000025649	-0.817668482098557	3.52461773434462e-06
M3B1C;ENSXETG00000021589	-0.819127414702054	2.88340974233848e-07	TSR3	TSR3	20S rRNA accumulation	homolog (S. cerevisiae) [Source:HGNC Symbol;Acc:HGNC:14175]
M3F3C;ENSXETG00000007846	-0.82150445502499	0.00789656352025189	WDR76	WD repeat domain 76 [Source:HGNC Symbol;Acc:HGNC:25773]
M2E86;.	-0.82321310828642	0.0369388103158357
M27DE;ENSXETG00000011402	-0.82331978300649	0.0327029280452791	OBFC1	oligonucleotide/oligosaccharide-binding fold containing 1 [Source:HGNC Symbol;Acc:HGNC:26200]
M68C7;ENSXETG00000017427	-0.826176869612163	0.00811012410297541	MVD	mevalonate (diphospho) decarboxylase [Source:HGNC Symbol;Acc:HGNC:7529]
M04AA;ENSXETG00000005620	-0.827349150453845	0.000321653825132876	LONRF1	LON peptidase N-terminal domain and ring finger 1 [Source:HGNC Symbol;Acc:HGNC:26302]
M0FA2;ENSXETG00000006203	-0.82778193541499	4.88610747576552e-07	MAP7D2	MAP7 domain containing 2 [Source:HGNC Symbol;Acc:HGNC:25899]
M59C4;ENSXETG00000017030	-0.835307584701065	1.78877270978982e-06	DAAM1	dishevelled associated activator of morphogenesis 1 [Source:HGNC Symbol;Acc:HGNC:18142]
M5A93;ENSXETG00000017357	-0.836147703377765	0.000596549936923197	UCK2	uridine-cytidine kinase 2 [Source:HGNC Symbol;Acc:HGNC:12562]
M2C36;.	-0.841966027263045	0.00649497252905589
M5A9C;ENSXETG00000013378	-0.843206071415713	0.000383257994353001
M1EEE;ENSXETG00000000312	-0.845366902881679	0.0361253025864716	KIF14	kinesin family member 14 [Source:HGNC Symbol;Acc:HGNC:19181]
M2A55;ENSXETG00000004732	-0.846418346134185	1.99930462884292e-05	ILVBL	ilvB (bacterial acetolactate synthase)-like [Source:HGNC Symbol;Acc:HGNC:6041]
M1F85;ENSXETG00000011747	-0.846918708417959	7.64683756754939e-06	PHIP	pleckstrin homology domain interacting protein [Source:HGNC Symbol;Acc:HGNC:15673]
M26C8;ENSXETG00000019215	-0.847044513926628	0.000592232264649191	HPGDS	hematopoietic prostaglandin D synthase [Source:HGNC Symbol;Acc:HGNC:17890]
M1214;.	-0.847525846190697	0.0112902050428143
M698E;ENSXETG00000001564	-0.847923065864789	0.000129178013113727	SORBS2	sorbin and SH3 domain containing 2 [Source:HGNC Symbol;Acc:HGNC:24098]
M3394;ENSXETG00000018331	-0.85067544912286	0.00405605427599677	N/A	N/A
M4884;ENSXETG00000024080	-0.851796392951145	0.000204218438856511	CCHCR1	coiled-coil alpha-helical rod protein 1 [Source:HGNC Symbol;Acc:HGNC:13930]
M4F33;ENSXETG00000009089	-0.853583123402507	0.00112117527921437
M5A3C;ENSXETG00000008014	-0.855957055903794	0.023073658252476	N/A	N/A
M4545;ENSXETG00000024094	-0.857991802875519	0.00306122783668398	CIITA	class II	major histocompatibility complex	transactivator [Source:HGNC Symbol;Acc:HGNC:7067]
M3DD6;ENSXETG00000000341	-0.858640937370367	0.0165661182306082	PPM1K	protein phosphatase	Mg2+/Mn2+ dependent	1K [Source:HGNC Symbol;Acc:HGNC:25415]
M4188;.	-0.860153514251826	0.00434017569832584
M0510;ENSXETG00000014427	-0.861126638338718	2.22089877776915e-07	SLC30A1	solute carrier family 30 (zinc transporter)	member 1 [Source:HGNC Symbol;Acc:HGNC:11012]
M2525;.	-0.861181890450244	0.000919069870342962
M0E97;.	-0.862166420151056	0.000854924575275643
M1C26;ENSXETG00000026238	-0.864431176452493	0.000528291097980021	N/A	N/A
M2E98;.	-0.864734468278742	0.00931899621802095
M2D3F;ENSXETG00000010734	-0.866297623641101	0.012874052144627	FCHSD2	FCH and double SH3 domains 2 [Source:HGNC Symbol;Acc:HGNC:29114]
M0782;ENSXETG00000012713	-0.867060813500153	0.0213644056779412
M1E25;ENSXETG00000019672	-0.868401813875826	7.00509856543273e-05	SPIRE1	spire-type actin nucleation factor 1 [Source:HGNC Symbol;Acc:HGNC:30622]
M0127;ENSXETG00000016058	-0.868514978107871	0.0103291072789365	SOX6	SRY (sex determining region Y)-box 6 [Source:HGNC Symbol;Acc:HGNC:16421]
M2F60;ENSXETG00000024564	-0.868839499334882	0.00292745164705594	BRCA1	breast cancer 1	early onset [Source:HGNC Symbol;Acc:HGNC:1100]
M2CE0;ENSXETG00000009781	-0.87068795762415	0.00122909099651392	TAGAP	T-cell activation RhoGTPase activating protein [Source:HGNC Symbol;Acc:HGNC:15669]
M343A;ENSXETG00000025973	-0.870711515923025	3.43977110539783e-09
M0AA9;ENSXETG00000004208	-0.870941278190499	0.0239083893901306	RSPH14	radial spoke head 14 homolog (Chlamydomonas) [Source:HGNC Symbol;Acc:HGNC:13437]
M67F1;ENSXETG00000015956	-0.872934752455093	0.0081843047913804
M0543;ENSXETG00000022526	-0.873239052013869	0.000109387644675137
M438F;ENSXETG00000009339	-0.874431349339365	2.53542433701954e-05	DALRD3	DALR anticodon binding domain containing 3 [Source:HGNC Symbol;Acc:HGNC:25536]
M00D2;.	-0.875124232414747	0.0100439784955341
M4638;.	-0.876634396510043	7.47734813197329e-08
M5BB6;.	-0.876945318156	0.0419740469856151
M567D;ENSXETG00000018827	-0.877343288763	0.0208538852772782	N/A	N/A
M203C;ENSXETG00000012748	-0.882390746130817	0.00328297654513095	HSPA12B	heat shock 70kD protein 12B [Source:HGNC Symbol;Acc:HGNC:16193]
M235A;ENSXETG00000017935	-0.883234379828913	0.0117078913814682
M1FF0;ENSXETG00000001449	-0.884814199899875	0.000267772393637817	IRAK2	interleukin-1 receptor-associated kinase 2 [Source:HGNC Symbol;Acc:HGNC:6113]
M3D06;ENSXETG00000009707	-0.888243551306348	1.25485979810964e-05	RP11-307N16.6	Uncharacterized protein {ECO:0000313|Ensembl:ENSP00000371576} [Source:UniProtKB/TrEMBL;Acc:A0A0A0MRY4]
M4B92;.	-0.890891979792062	0.0251044255282509
M2DE2;ENSXETG00000001974	-0.893936499087122	0.0371458732061046	ST3GAL5	ST3 beta-galactoside alpha-2	3-sialyltransferase 5 [Source:HGNC Symbol;Acc:HGNC:10872]
M26F9;ENSXETG00000016210	-0.894131552463658	7.39974173037833e-09
M6BC8;ENSXETG00000025565	-0.895625440550521	5.88955780240072e-08	N/A	N/A
M2E36;ENSXETG00000005421	-0.896080170085366	1.27812542858238e-08
M342B;ENSXETG00000019402	-0.89909787041035	3.68999520949625e-07
M6774;ENSXETG00000008804	-0.900843021344725	5.48930396995802e-09	ATF5	activating transcription factor 5 [Source:HGNC Symbol;Acc:HGNC:790]
M4D69;.	-0.901243069504861	0.0329220591661534
M52E3;ENSXETG00000008089	-0.901439600995006	9.79580836288668e-08	LONP2	lon peptidase 2	peroxisomal [Source:HGNC Symbol;Acc:HGNC:20598]
M5617;ENSXETG00000010345	-0.903544334175896	0.00492255693178234	STX1A	syntaxin 1A (brain) [Source:HGNC Symbol;Acc:HGNC:11433]
M10AE;ENSXETG00000009113	-0.905514987988858	0.00031730336540534	MCM10	minichromosome maintenance complex component 10 [Source:HGNC Symbol;Acc:HGNC:18043]
M2CF6;ENSXETG00000014242	-0.908649009265592	3.17634170339078e-05	MECP2	methyl CpG binding protein 2 [Source:HGNC Symbol;Acc:HGNC:6990]
M54C7;ENSXETG00000012656	-0.909752014345336	2.26575029956752e-07	VSIG2	V-set and immunoglobulin domain containing 2 [Source:HGNC Symbol;Acc:HGNC:17149]
M03F3;ENSXETG00000012607	-0.909893049911712	0.000139441638891595	N/A	N/A
M0340;ENSXETG00000003432	-0.910624520273077	0.0114405022943231	CYP51A1	cytochrome P450	family 51	subfamily A	polypeptide 1 [Source:HGNC Symbol;Acc:HGNC:2649]
M48E6;ENSXETG00000025387	-0.911754365964017	0.000571720669253686	N/A	N/A
M326A;ENSXETG00000018610	-0.914019120164648	2.92649155285595e-09	GK	glycerol kinase [Source:HGNC Symbol;Acc:HGNC:4289]
M1E95;ENSXETG00000005660	-0.915830766453125	0.00308345961084227	FAM110B	family with sequence similarity 110	member B [Source:HGNC Symbol;Acc:HGNC:28587]
M5A9A;ENSXETG00000004754	-0.916232202863018	0.000270152357124292	N/A	N/A
M4B2E;.	-0.91739215600243	0.00113543978498474
M2F0F;ENSXETG00000014639	-0.919538185674902	0.000373183940752996	PALM	paralemmin [Source:HGNC Symbol;Acc:HGNC:8594]
M5648;.	-0.920082749364033	0.0135737933396485
M0080;ENSXETG00000020010	-0.922847752486756	8.80267821070293e-05	DHCR24	24-dehydrocholesterol reductase [Source:HGNC Symbol;Acc:HGNC:2859]
M2A63;ENSXETG00000018387	-0.922871125595546	8.57856366152115e-06	N/A	N/A
M07BB;ENSXETG00000016816	-0.924736806611247	0.00486937482768318
M6808;ENSXETG00000016057	-0.926708697148006	0.00034365353491117	TST	thiosulfate sulfurtransferase (rhodanese) [Source:HGNC Symbol;Acc:HGNC:12388]
M63EC;ENSXETG00000003980	-0.929330097260172	3.12618696888537e-05	DDB2	damage-specific DNA binding protein 2	48kDa [Source:HGNC Symbol;Acc:HGNC:2718]
M179C;ENSXETG00000014933	-0.929861987843536	0.0156666704956699	TBC1D9	TBC1 domain family	member 9 (with GRAM domain) [Source:HGNC Symbol;Acc:HGNC:21710]
M0378;ENSXETG00000002609	-0.930866429099346	0.0122066240902612	SVEP1	sushi	von Willebrand factor type A	EGF and pentraxin domain containing 1 [Source:HGNC Symbol;Acc:HGNC:15985]
M082D;ENSXETG00000021628	-0.932520646159817	0.0321583049341164
M3238;ENSXETG00000006702	-0.933738489020907	2.38029692115428e-07	MYRF	myelin regulatory factor [Source:HGNC Symbol;Acc:HGNC:1181]
M5811;ENSXETG00000001088	-0.933809266344787	0.0340935254639116	KANSL1L	KAT8 regulatory NSL complex subunit 1-like [Source:HGNC Symbol;Acc:HGNC:26310]
M1EEF;ENSXETG00000000314	-0.935665217244703	2.01490835023926e-05	NR5A2	nuclear receptor subfamily 5	group A	member 2 [Source:HGNC Symbol;Acc:HGNC:7984]
M69B1;ENSXETG00000007060	-0.935882542193837	0.0383988253303075
M2B19;ENSXETG00000005113	-0.937700197774088	2.16127837516648e-05	IPMK	inositol polyphosphate multikinase [Source:HGNC Symbol;Acc:HGNC:20739]
M44E6;ENSXETG00000025660	-0.937731761648271	1.54803496550845e-05
M36DA;.	-0.940192225414463	0.0247132711604326
M3E22;ENSXETG00000017499	-0.940446950718879	2.55578570181186e-06	TRIB1	tribbles pseudokinase 1 [Source:HGNC Symbol;Acc:HGNC:16891]
M6773;ENSXETG00000008803	-0.940505474627783	8.40152776320103e-05	ATF5	activating transcription factor 5 [Source:HGNC Symbol;Acc:HGNC:790]
M3D5C;ENSXETG00000010087	-0.940722702282773	1.74800949300277e-05	KMT2A	lysine (K)-specific methyltransferase 2A [Source:HGNC Symbol;Acc:HGNC:7132]
M00A9;ENSXETG00000001531	-0.946025977540662	4.70938936717432e-09	N/A	N/A
M5EFC;ENSXETG00000000644	-0.947180600220259	1.76957041964385e-06
M66F7;ENSXETG00000017460	-0.948301072590249	0.0104627481520023	N/A	N/A
M12A3;ENSXETG00000026585	-0.94834394041909	2.63354050433407e-07	NUDT10	nudix (nucleoside diphosphate linked moiety X)-type motif 10 [Source:HGNC Symbol;Acc:HGNC:17621]
M6AA1;ENSXETG00000027213	-0.949899600269851	7.40557713185261e-08
M6BC4;ENSXETG00000025567	-0.953220727316498	0.016617802967986	NUDT19	nudix (nucleoside diphosphate linked moiety X)-type motif 19 [Source:HGNC Symbol;Acc:HGNC:32036]
M0E4D;ENSXETG00000024679	-0.954043822985413	1.14183228312856e-06	SPATS2	spermatogenesis associated	serine-rich 2 [Source:HGNC Symbol;Acc:HGNC:18650]
M1714;ENSXETG00000001682	-0.956383433120957	0.0316666259241765	TJP2	tight junction protein 2 [Source:HGNC Symbol;Acc:HGNC:11828]
M091B;ENSXETG00000005526	-0.956728283347725	0.0114419985129345	SLC7A3	solute carrier family 7 (cationic amino acid transporter	y+ system)	member 3 [Source:HGNC Symbol;Acc:HGNC:11061]
M62DA;ENSXETG00000016928	-0.956982442548651	6.05044336968715e-05	STARD13	StAR-related lipid transfer (START) domain containing 13 [Source:HGNC Symbol;Acc:HGNC:19164]
M093B;ENSXETG00000023190	-0.957516858901185	8.47705619858573e-05
M1474;.	-0.95758770482354	5.61787969179554e-06
M0345;ENSXETG00000003420	-0.958666468034853	9.42724079973166e-09	PEX1	peroxisomal biogenesis factor 1 [Source:HGNC Symbol;Acc:HGNC:8850]
M3F44;ENSXETG00000024287	-0.95883536055378	2.71909543265645e-06	FAH	fumarylacetoacetate hydrolase (fumarylacetoacetase) [Source:HGNC Symbol;Acc:HGNC:3579]
M0215;.	-0.963427274400368	1.24841143622138e-05
M34AE;ENSXETG00000013828	-0.964712913136482	7.76819544072057e-07	GAS6	growth arrest-specific 6 [Source:HGNC Symbol;Acc:HGNC:4168]
M4F9A;ENSXETG00000007396	-0.968786443530396	0.00387094861007868	IGF2BP3	insulin-like growth factor 2 mRNA binding protein 3 [Source:HGNC Symbol;Acc:HGNC:28868]
M176D;ENSXETG00000007320	-0.970433352640676	6.74379698379248e-06	SEMA3B	sema domain	immunoglobulin domain (Ig)	short basic domain	secreted	(semaphorin) 3B [Source:HGNC Symbol;Acc:HGNC:10724]
M6C23;.	-0.972464096378286	1.50645061454428e-09
M35EB;ENSXETG00000005764	-0.974070406085226	1.28972613887783e-05	DEPTOR	DEP domain containing MTOR-interacting protein [Source:HGNC Symbol;Acc:HGNC:22953]
M1D3D;ENSXETG00000018203	-0.976543290333626	0.045631881636689	TP53I3	tumor protein p53 inducible protein 3 [Source:HGNC Symbol;Acc:HGNC:19373]
M2D81;ENSXETG00000008115	-0.977445093831902	0.000885729922367903	IGSF9	immunoglobulin superfamily	member 9 [Source:HGNC Symbol;Acc:HGNC:18132]
M48E8;ENSXETG00000018719	-0.978112090243572	0.0050948614074527	ITPR3	inositol 1	4	5-trisphosphate receptor	type 3 [Source:HGNC Symbol;Acc:HGNC:6182]
M1B70;ENSXETG00000005738	-0.979217890322754	0.0131021147419946	RASD1	RAS	dexamethasone-induced 1 [Source:HGNC Symbol;Acc:HGNC:15828]
M2814;ENSXETG00000006071	-0.981439260902302	3.59603755793604e-05	CFAP36	cilia and flagella associated protein 36 [Source:HGNC Symbol;Acc:HGNC:30540]
M0FBE;ENSXETG00000007789	-0.982731527990733	3.09277424482073e-10
M0AA3;ENSXETG00000004225	-0.98431430057445	1.68526168290997e-07	UPB1	ureidopropionase	beta [Source:HGNC Symbol;Acc:HGNC:16297]
M31CD;ENSXETG00000012835	-0.985212862889354	0.0456621697162509	ABCA10	ATP-binding cassette	sub-family A (ABC1)	member 10 [Source:HGNC Symbol;Acc:HGNC:30]
M3F7E;ENSXETG00000015201	-0.985350484095833	9.49307298760464e-08	LZTS2	leucine zipper	putative tumor suppressor 2 [Source:HGNC Symbol;Acc:HGNC:29381]
M489E;ENSXETG00000027887	-0.985577444625122	1.08381558904311e-07	TRIB2	tribbles pseudokinase 2 [Source:HGNC Symbol;Acc:HGNC:30809]
M1914;ENSXETG00000024477	-0.987042570624936	0.0010723101851181	N/A	N/A
M6821;ENSXETG00000020924	-0.987734528807524	0.000102508621357205	IPPK	inositol 1	3	4	5	6-pentakisphosphate 2-kinase [Source:HGNC Symbol;Acc:HGNC:14645]
M2D54;ENSXETG00000015831	-0.99033708976045	0.000208991332068841	TNIP1	TNFAIP3 interacting protein 1 [Source:HGNC Symbol;Acc:HGNC:16903]
M2926;ENSXETG00000009290	-0.992448808675412	0.00715204400870797
M62F7;.	-0.998771885323631	0.00732244101558592
M18D5;ENSXETG00000027814	-1.00155429849679	0.0129076215511313	XRCC4	X-ray repair complementing defective repair in Chinese hamster cells 4 [Source:HGNC Symbol;Acc:HGNC:12831]
M43BD;ENSXETG00000002062	-1.0045770040502	0.000372039258265937	MGLL	monoglyceride lipase [Source:HGNC Symbol;Acc:HGNC:17038]
M2922;ENSXETG00000002750	-1.00565671734344	0.00126883957247559	SLC3A1	solute carrier family 3 (amino acid transporter heavy chain)	member 1 [Source:HGNC Symbol;Acc:HGNC:11025]
M2A0F;ENSXETG00000019555	-1.00606116030862	4.07634928150205e-05	N/A	N/A
M06EF;ENSXETG00000009317	-1.00757195379817	0.000695783837026552	TSPAN5	tetraspanin 5 [Source:HGNC Symbol;Acc:HGNC:17753]
M2353;ENSXETG00000017969	-1.00903588358799	0.000219247359239798
M561E;ENSXETG00000021807	-1.00997163995194	3.22314188843344e-10	CDKL5	cyclin-dependent kinase-like 5 [Source:HGNC Symbol;Acc:HGNC:11411]
M32CD;ENSXETG00000018275	-1.01252555635519	0.000157673715159477	SLC1A5	solute carrier family 1 (neutral amino acid transporter)	member 5 [Source:HGNC Symbol;Acc:HGNC:10943]
M6581;ENSXETG00000006380	-1.01300032900976	0.000116862033262906	EREG	epiregulin [Source:HGNC Symbol;Acc:HGNC:3443]
M3DC7;ENSXETG00000011465	-1.01444680476032	0.00142828487469108	ZC3H12A	zinc finger CCCH-type containing 12A [Source:HGNC Symbol;Acc:HGNC:26259]
M5F26;ENSXETG00000005613	-1.0159179902172	0.0210756365599235	OGDHL	oxoglutarate dehydrogenase-like [Source:HGNC Symbol;Acc:HGNC:25590]
M3289;ENSXETG00000004282	-1.0159751696488	0.000270930766213097	KIF18A	kinesin family member 18A [Source:HGNC Symbol;Acc:HGNC:29441]
M06FE;ENSXETG00000020484	-1.01831838929212	0.000371255718634059	ZFYVE28	zinc finger	FYVE domain containing 28 [Source:HGNC Symbol;Acc:HGNC:29334]
M1B29;ENSXETG00000016227	-1.02019195790617	2.20326515255476e-11
M1970;ENSXETG00000013344	-1.02284974887788	3.43977110539783e-09	CERS5	ceramide synthase 5 [Source:HGNC Symbol;Acc:HGNC:23749]
M07CC;ENSXETG00000005084	-1.02402551686479	8.28791954746489e-06	HMGCR	3-hydroxy-3-methylglutaryl-CoA reductase [Source:HGNC Symbol;Acc:HGNC:5006]
M4883;ENSXETG00000024079	-1.02563855065441	0.00520211463753188	TCF19	transcription factor 19 [Source:HGNC Symbol;Acc:HGNC:11629]
M6CC1;ENSXETG00000025921	-1.02936925646873	2.1242834485347e-06	PDP1	pyruvate dehyrogenase phosphatase catalytic subunit 1 [Source:HGNC Symbol;Acc:HGNC:9279]
M3019;ENSXETG00000023319	-1.03836632642405	3.01194350612133e-07	TM7SF2	transmembrane 7 superfamily member 2 [Source:HGNC Symbol;Acc:HGNC:11863]
M68EC;ENSXETG00000015547	-1.03943047362086	6.57048112048337e-12	CAMK2D	calcium/calmodulin-dependent protein kinase II delta [Source:HGNC Symbol;Acc:HGNC:1462]
M2F70;.	-1.0403067592424	9.60455282589301e-06
M12B4;ENSXETG00000023244	-1.04316755555087	0.0440594055141286	ALPL	alkaline phosphatase	liver/bone/kidney [Source:HGNC Symbol;Acc:HGNC:438]
M1C7C;.	-1.04403612508395	0.0316007082757381
M2679;ENSXETG00000020468	-1.04420084640693	0.0349518815225917	PPARGC1A	peroxisome proliferator-activated receptor gamma	coactivator 1 alpha [Source:HGNC Symbol;Acc:HGNC:9237]
M10A1;ENSXETG00000023265	-1.04725836611961	0.00465415629107726	SLC6A4	solute carrier family 6 (neurotransmitter transporter)	member 4 [Source:HGNC Symbol;Acc:HGNC:11050]
M352B;ENSXETG00000021968	-1.04746702000492	9.82143221572226e-09
M3F22;ENSXETG00000007816	-1.04753425146167	1.35797053165707e-06	ITGA11	integrin	alpha 11 [Source:HGNC Symbol;Acc:HGNC:6136]
M38FB;ENSXETG00000011518	-1.04884293292679	0.000117933340300058	SLC6A6	solute carrier family 6 (neurotransmitter transporter)	member 6 [Source:HGNC Symbol;Acc:HGNC:11052]
M1655;ENSXETG00000027260	-1.050978337222	2.48329177404111e-05	N/A	N/A
M0FEE;ENSXETG00000019937	-1.05137426323585	0.00444138029597651	AGBL2	ATP/GTP binding protein-like 2 [Source:HGNC Symbol;Acc:HGNC:26296]
M0025;ENSXETG00000016357	-1.05441728313269	4.23491266915472e-09	MKNK1	MAP kinase interacting serine/threonine kinase 1 [Source:HGNC Symbol;Acc:HGNC:7110]
M6B64;ENSXETG00000016579	-1.0546794785507	1.24818269493738e-07	PDLIM4	PDZ and LIM domain 4 [Source:HGNC Symbol;Acc:HGNC:16501]
M3C71;ENSXETG00000003403	-1.05851515266122	2.924272611589e-12	ALDH16A1	aldehyde dehydrogenase 16 family	member A1 [Source:HGNC Symbol;Acc:HGNC:28114]
M4CB5;ENSXETG00000007633	-1.05905917600889	0.0125845335236077	SLCO3A1	solute carrier organic anion transporter family	member 3A1 [Source:HGNC Symbol;Acc:HGNC:10952]
M530E;ENSXETG00000001817	-1.05921722543631	0.0015238805356219	TLR2	toll-like receptor 2 [Source:HGNC Symbol;Acc:HGNC:11848]
M223C;ENSXETG00000001763	-1.05982896587769	1.09486508666843e-11	AGRN	agrin [Source:HGNC Symbol;Acc:HGNC:329]
M145D;ENSXETG00000003280	-1.06601913731952	0.00428845664982268	AGAP10	ArfGAP with GTPase domain	ankyrin repeat and PH domain 10 [Source:HGNC Symbol;Acc:HGNC:23462]
M30CC;ENSXETG00000009217	-1.07032934718843	0.0319126516994666
M0A0E;ENSXETG00000014511	-1.07392965219549	0.0321129399334111	N/A	N/A
M46C6;ENSXETG00000016599	-1.07452074758501	0.0113118710713836	NEBL	nebulette [Source:HGNC Symbol;Acc:HGNC:16932]
M4AEA;ENSXETG00000010381	-1.07527467367394	5.84830508723944e-12
M61AF;.	-1.07576472464337	0.000277714153195965
M6646;ENSXETG00000003108	-1.07804169761393	0.000854520808104981	OSBPL10	oxysterol binding protein-like 10 [Source:HGNC Symbol;Acc:HGNC:16395]
M6A45;ENSXETG00000016932	-1.0781782110863	1.26161814932601e-09	PNP	purine nucleoside phosphorylase [Source:HGNC Symbol;Acc:HGNC:7892]
M6061;ENSXETG00000013846	-1.07950471330597	3.32934030382629e-07	CYP27A1	cytochrome P450	family 27	subfamily A	polypeptide 1 [Source:HGNC Symbol;Acc:HGNC:2605]
M3C3C;ENSXETG00000007442	-1.08169608085293	7.4336286979993e-09	ARHGAP39	Rho GTPase activating protein 39 [Source:HGNC Symbol;Acc:HGNC:29351]
M354D;.	-1.08338210972972	0.00211265537824043
M074D;ENSXETG00000012922	-1.08429517143618	0.00294549972195143	PDE4C	phosphodiesterase 4C	cAMP-specific [Source:HGNC Symbol;Acc:HGNC:8782]
M5DC1;ENSXETG00000005008	-1.08433982268772	8.33624198774539e-05	N/A	N/A
M5581;.	-1.08812384976354	0.0499561850667376
M2CB1;ENSXETG00000003623	-1.09257818200828	7.39569372383538e-05	PSAT1	phosphoserine aminotransferase 1 [Source:HGNC Symbol;Acc:HGNC:19129]
M126C;ENSXETG00000027253	-1.09381659402739	0.00455811646073611
M63A8;ENSXETG00000016936	-1.09962697360119	0.000184468890200756	N/A	N/A
M6095;ENSXETG00000019336	-1.10236832404993	0.00077707114497299	ZRANB3	zinc finger	RAN-binding domain containing 3 [Source:HGNC Symbol;Acc:HGNC:25249]
M6A16;ENSXETG00000016151	-1.10619833383207	1.07318215492046e-10	POLE	polymerase (DNA directed)	epsilon	catalytic subunit [Source:HGNC Symbol;Acc:HGNC:9177]
M0BF7;ENSXETG00000017401	-1.10658240422478	8.93329341238524e-09
M3C3D;.	-1.10965114445486	2.68310914579823e-06
M5375;.	-1.11204057408639	0.00591228496484437
M3B30;.	-1.11517723548561	0.0491532942709332
M2AC9;.	-1.1172308184211	2.12291557562754e-07
M2F03;ENSXETG00000021613	-1.11800682243753	0.00991511337449342	ARID3A	AT rich interactive domain 3A (BRIGHT-like) [Source:HGNC Symbol;Acc:HGNC:3031]
M29AA;ENSXETG00000004126	-1.11884045050692	0.00739361307446871	PLCXD1	phosphatidylinositol-specific phospholipase C	X domain containing 1 [Source:HGNC Symbol;Acc:HGNC:23148]
M4AA8;.	-1.12266353307163	5.67127181900051e-10
M0AF0;ENSXETG00000012622	-1.12544686599465	1.25424232466812e-07	N/A	N/A
M4726;ENSXETG00000026165	-1.12557287049674	0.000248518038761261	BBS1	Bardet-Biedl syndrome 1 [Source:HGNC Symbol;Acc:HGNC:966]
M40A9;ENSXETG00000000974	-1.12624887579306	4.87757004888755e-06	NUAK2	NUAK family	SNF1-like kinase	2 [Source:HGNC Symbol;Acc:HGNC:29558]
M53D3;ENSXETG00000001544	-1.12825712717571	0.000109531118234859	N/A	N/A
M2CAB;ENSXETG00000026960	-1.12872385645236	0.000759727093452518	N/A	N/A
M1FB3;ENSXETG00000015377	-1.13145283696899	6.88928003990151e-05	ITPR3	inositol 1	4	5-trisphosphate receptor	type 3 [Source:HGNC Symbol;Acc:HGNC:6182]
M29B8;ENSXETG00000004146	-1.13500199961969	0.00021491384054493	N/A	N/A
M4CB9;ENSXETG00000007622	-1.13959728949221	5.73110503414309e-10	KLHL25	kelch-like family member 25 [Source:HGNC Symbol;Acc:HGNC:25732]
M3F04;ENSXETG00000010832	-1.14171365340362	0.0165696608735492	ROR1	receptor tyrosine kinase-like orphan receptor 1 [Source:HGNC Symbol;Acc:HGNC:10256]
M3DA1;.	-1.14328658158491	0.00770150430690754
M4812;ENSXETG00000025829	-1.15007851627464	0.00888498940458988
M32FA;.	-1.15051906586671	0.0392906455425149
M03CA;ENSXETG00000009066	-1.15264031542229	0.00186735126450841	KCNAB3	potassium channel	voltage gated subfamily A regulatory beta subunit 3 [Source:HGNC Symbol;Acc:HGNC:6230]
M6952;ENSXETG00000004032	-1.15381435580826	1.8699684387871e-10	GBE1	glucan (1	4-alpha-)	branching enzyme 1 [Source:HGNC Symbol;Acc:HGNC:4180]
M255A;ENSXETG00000027254	-1.15470165179802	1.11322617466242e-06	MRPL53	mitochondrial ribosomal protein L53 [Source:HGNC Symbol;Acc:HGNC:16684]
M6449;ENSXETG00000019686	-1.15542837365269	1.12264085041613e-10	TUB	tubby bipartite transcription factor [Source:HGNC Symbol;Acc:HGNC:12406]
M4F65;.	-1.15869291393505	0.00702064151045668
M5405;ENSXETG00000021479	-1.16118441040462	3.57259772972506e-13	SLC16A7	solute carrier family 16 (monocarboxylate transporter)	member 7 [Source:HGNC Symbol;Acc:HGNC:10928]
M2660;ENSXETG00000012727	-1.16459696374813	0.0263007967602014	CREBRF	CREB3 regulatory factor [Source:HGNC Symbol;Acc:HGNC:24050]
M46D9;.	-1.17318023527678	0.0370587878244781
M45B4;ENSXETG00000001727	-1.1782078711666	4.7995764320829e-09	FAM105A	family with sequence similarity 105	member A [Source:HGNC Symbol;Acc:HGNC:25629]
M0600;.	-1.18381275360964	0.0199781069771922
M4D62;.	-1.18567874086633	0.0238374391229944
M5BE7;ENSXETG00000027232	-1.18957044644796	0.00287700144292473
M35DF;ENSXETG00000014184	-1.18964933235208	0.00981051874012421	ATXN1	ataxin 1 [Source:HGNC Symbol;Acc:HGNC:10548]
M0A91;ENSXETG00000024924	-1.18976331926245	1.21433396224297e-09	GSTT2B	glutathione S-transferase theta 2B (gene/pseudogene) [Source:HGNC Symbol;Acc:HGNC:33437]
M471D;ENSXETG00000020565	-1.19186435437537	0.000862528883759814	RIN1	Ras and Rab interactor 1 [Source:HGNC Symbol;Acc:HGNC:18749]
M6A64;.	-1.19349054573749	0.00164470249041609
M0344;ENSXETG00000003421	-1.19505318165815	0.00423236622765993	RBM48	RNA binding motif protein 48 [Source:HGNC Symbol;Acc:HGNC:21785]
M4911;ENSXETG00000005931	-1.19571755433007	1.86174326892124e-08	PTPRU	protein tyrosine phosphatase	receptor type	U [Source:HGNC Symbol;Acc:HGNC:9683]
M2476;ENSXETG00000015490	-1.19595148785298	2.55997674463544e-08	N/A	N/A
M2820;ENSXETG00000002532	-1.19714945894158	8.15265675034927e-05
M17AA;ENSXETG00000016901	-1.20067750017954	4.52814366550175e-12
M3DEA;.	-1.20179508680771	1.54939493744526e-05
M34AF;ENSXETG00000013827	-1.21122825446865	1.07225485747551e-06	TMEM255B	transmembrane protein 255B [Source:HGNC Symbol;Acc:HGNC:28297]
M6734;ENSXETG00000014811	-1.21132055747916	3.32934030382629e-07	RNF180	ring finger protein 180 [Source:HGNC Symbol;Acc:HGNC:27752]
M5BB5;ENSXETG00000023030	-1.21405815974201	0.00223443729671652	TGFBR3	transforming growth factor	beta receptor III [Source:HGNC Symbol;Acc:HGNC:11774]
M33F4;ENSXETG00000009571	-1.21747861179104	0.010419708763204	CPXM2	carboxypeptidase X (M14 family)	member 2 [Source:HGNC Symbol;Acc:HGNC:26977]
M471A;.	-1.21797784351223	3.71401118089927e-07
M47A0;ENSXETG00000024000	-1.21918220377009	5.1972560450578e-08
M298D;.	-1.2194826250912	0.0106874857715736
M35E7;ENSXETG00000005761	-1.22012609314209	1.75588744170266e-10	COL14A1	collagen	type XIV	alpha 1 [Source:HGNC Symbol;Acc:HGNC:2191]
M1A11;ENSXETG00000018603	-1.22209037686848	0.00645862282251925	MVK	mevalonate kinase [Source:HGNC Symbol;Acc:HGNC:7530]
M3A8B;ENSXETG00000024936	-1.22236725589535	6.09920115192372e-05	N/A	N/A
M53E3;ENSXETG00000005880	-1.22579193501397	1.41950691537779e-09	HIP1	huntingtin interacting protein 1 [Source:HGNC Symbol;Acc:HGNC:4913]
M5487;.	-1.22842381316408	0.0081843047913804
M3F12;ENSXETG00000020369	-1.22872739758662	1.8404046477602e-07	SGIP1	SH3-domain GRB2-like (endophilin) interacting protein 1 [Source:HGNC Symbol;Acc:HGNC:25412]
M0586;ENSXETG00000013415	-1.22991571041186	3.39324026662675e-08	SERHL2	serine hydrolase-like 2 [Source:HGNC Symbol;Acc:HGNC:29446]
M0613;.	-1.23659291686607	8.09544644508703e-06
M19B2;ENSXETG00000017148	-1.23947003908543	0.00206357263957069	COL13A1	collagen	type XIII	alpha 1 [Source:HGNC Symbol;Acc:HGNC:2190]
M33C7;ENSXETG00000019353	-1.23988243702616	9.47103984651787e-07	CADM3	cell adhesion molecule 3 [Source:HGNC Symbol;Acc:HGNC:17601]
M0A3C;ENSXETG00000002028	-1.23989585428178	0.00528000987760062	ULK1	unc-51 like autophagy activating kinase 1 [Source:HGNC Symbol;Acc:HGNC:12558]
M1734;.	-1.24215920481935	0.0090816529249425
M4B7D;ENSXETG00000003405	-1.24243139815445	0.00682457973387759	SLIT1	slit homolog 1 (Drosophila) [Source:HGNC Symbol;Acc:HGNC:11085]
M075A;ENSXETG00000009352	-1.24253490664356	0.000695626924660915	LDLR	low density lipoprotein receptor [Source:HGNC Symbol;Acc:HGNC:6547]
M41F9;ENSXETG00000001604	-1.24807102554282	2.05268029370085e-05	N/A	N/A
M6B63;ENSXETG00000016581	-1.24822758211269	2.56264259499055e-08	SLC22A5	solute carrier family 22 (organic cation/carnitine transporter)	member 5 [Source:HGNC Symbol;Acc:HGNC:10969]
M6A0E;ENSXETG00000016146	-1.25014999307114	0.000622322623817245
M10C3;ENSXETG00000014232	-1.25018056407398	0.0101432543431642	SEMA3A	sema domain	immunoglobulin domain (Ig)	short basic domain	secreted	(semaphorin) 3A [Source:HGNC Symbol;Acc:HGNC:10723]
M255C;ENSXETG00000027251	-1.25326160044163	9.31500072268422e-14	N/A	N/A
M2CE8;.	-1.25913626774888	0.0360541563952368
M1D4A;ENSXETG00000011324	-1.25973781308011	0.0078555353940098
M3A8A;ENSXETG00000017823	-1.2617423679003	5.77121344284036e-06	PLXNB1	plexin B1 [Source:HGNC Symbol;Acc:HGNC:9103]
M46A1;ENSXETG00000018741	-1.26252889088215	0.00952050734048239	MASTL	microtubule associated serine/threonine kinase-like [Source:HGNC Symbol;Acc:HGNC:19042]
M6BC6;ENSXETG00000013561	-1.26426017727699	0.000955638034442161
M5E5A;.	-1.26645492814103	0.00174303652274025
M2AA3;ENSXETG00000007272	-1.26756958535023	8.9281731359292e-05	RARB	retinoic acid receptor	beta [Source:HGNC Symbol;Acc:HGNC:9865]
M51C2;.	-1.28354785667896	8.27076822396218e-05
M2F35;ENSXETG00000024588	-1.28368813067785	0.00136306851557517	G6PC	glucose-6-phosphatase	catalytic subunit [Source:HGNC Symbol;Acc:HGNC:4056]
M6346;.	-1.28369434778319	0.000502953915443232
M4AAA;.	-1.28550468543946	3.52017056295325e-12
M574E;ENSXETG00000022938	-1.28823715069016	9.16536058551747e-13	ISYNA1	inositol-3-phosphate synthase 1 [Source:HGNC Symbol;Acc:HGNC:29821]
M6033;ENSXETG00000023230	-1.28846776723697	0.00424137348138469
M5DE7;ENSXETG00000015448	-1.29095067670064	0.00303527817047034	SERPINE1	serpin peptidase inhibitor	clade E (nexin	plasminogen activator inhibitor type 1)	member 1 [Source:HGNC Symbol;Acc:HGNC:8583]
M52F1;ENSXETG00000003895	-1.2912515903523	0.0114960978267805	GPT2	glutamic pyruvate transaminase (alanine aminotransferase) 2 [Source:HGNC Symbol;Acc:HGNC:18062]
M0C81;ENSXETG00000008268	-1.29204810413609	0.000393699327663832	MBOAT2	membrane bound O-acyltransferase domain containing 2 [Source:HGNC Symbol;Acc:HGNC:25193]
M63A9;ENSXETG00000016937	-1.29221941653896	3.97231075306e-08	SORL1	sortilin-related receptor	L(DLR class) A repeats containing [Source:HGNC Symbol;Acc:HGNC:11185]
M5ACA;ENSXETG00000005436	-1.29725672716568	4.97807958643998e-13	DUS2	dihydrouridine synthase 2 [Source:HGNC Symbol;Acc:HGNC:26014]
M303F;ENSXETG00000001642	-1.29961016253014	2.77413048495783e-07	N/A	N/A
M4FD5;ENSXETG00000015775	-1.30073449003407	0.0135737933396485	N/A	N/A
M61DE;ENSXETG00000004467	-1.30377720269056	1.52942817997749e-06	LPL	lipoprotein lipase [Source:HGNC Symbol;Acc:HGNC:6677]
M57DD;.	-1.30478429227063	0.000862528883759814
M18E0;ENSXETG00000027806	-1.30494416588741	1.13706700836934e-10	ACOT12	acyl-CoA thioesterase 12 [Source:HGNC Symbol;Acc:HGNC:24436]
M254D;ENSXETG00000007862	-1.30656316172993	1.99622162755494e-05	ZC2HC1A	zinc finger	C2HC-type containing 1A [Source:HGNC Symbol;Acc:HGNC:24277]
M6946;ENSXETG00000005849	-1.30733337468127	6.09920115192372e-05	LIPH	lipase	member H [Source:HGNC Symbol;Acc:HGNC:18483]
M1ACE;ENSXETG00000010090	-1.30800414803184	9.35514460943214e-05	N/A	N/A
M27E4;ENSXETG00000026602	-1.31476929471128	5.56003280271364e-12	GSTO1	glutathione S-transferase omega 1 [Source:HGNC Symbol;Acc:HGNC:13312]
M15EC;ENSXETG00000007703	-1.31685630350469	0.0102261632736617	SLC6A8	solute carrier family 6 (neurotransmitter transporter)	member 8 [Source:HGNC Symbol;Acc:HGNC:11055]
M05CA;ENSXETG00000026460	-1.31849624293643	0.00254065017312559	CDH26	cadherin 26 [Source:HGNC Symbol;Acc:HGNC:15902]
M17FB;ENSXETG00000010658	-1.31982038771436	0.000805338467805611	VDR	vitamin D (1	25- dihydroxyvitamin D3) receptor [Source:HGNC Symbol;Acc:HGNC:12679]
M3D22;.	-1.33043833252051	1.34208414731192e-11
M3076;.	-1.33279902292139	0.00268247009722823
M2A26;ENSXETG00000000805	-1.33813237439106	1.36289709894808e-10	AUH	AU RNA binding protein/enoyl-CoA hydratase [Source:HGNC Symbol;Acc:HGNC:890]
M0273;ENSXETG00000007499	-1.34200289593225	0.000138812870236549	FIGF	c-fos induced growth factor (vascular endothelial growth factor D) [Source:HGNC Symbol;Acc:HGNC:3708]
M0355;ENSXETG00000013900	-1.34961071750618	9.87944029299669e-05	TFPI2	tissue factor pathway inhibitor 2 [Source:HGNC Symbol;Acc:HGNC:11761]
M465B;ENSXETG00000010958	-1.35152790259436	6.41509818370542e-07	ABCC4	ATP-binding cassette	sub-family C (CFTR/MRP)	member 4 [Source:HGNC Symbol;Acc:HGNC:55]
M0189;ENSXETG00000009446	-1.35277261447315	3.90495461730901e-15	SUOX	sulfite oxidase [Source:HGNC Symbol;Acc:HGNC:11460]
M6C06;ENSXETG00000000326	-1.35654538129722	0.000915610151938788	TMTC1	transmembrane and tetratricopeptide repeat containing 1 [Source:HGNC Symbol;Acc:HGNC:24099]
M0338;ENSXETG00000003466	-1.36086117946133	0.00478895458531564	CDK14	cyclin-dependent kinase 14 [Source:HGNC Symbol;Acc:HGNC:8883]
M5238;ENSXETG00000005649	-1.36164698373705	0.000225936900080454
M34A9;ENSXETG00000002571	-1.36194527770024	0.0127231842413524	SOWAHC	sosondowah ankyrin repeat domain family member C [Source:HGNC Symbol;Acc:HGNC:26149]
M5716;ENSXETG00000020289	-1.3639528785727	1.38142899615526e-06	PDK4	pyruvate dehydrogenase kinase	isozyme 4 [Source:HGNC Symbol;Acc:HGNC:8812]
M3302;ENSXETG00000012858	-1.36777694783092	2.35030057616502e-08	DEGS2	delta(4)-desaturase	sphingolipid 2 [Source:HGNC Symbol;Acc:HGNC:20113]
M36EA;ENSXETG00000019626	-1.36802023672598	2.21768404009493e-19	PAH	phenylalanine hydroxylase [Source:HGNC Symbol;Acc:HGNC:8582]
M3BF7;ENSXETG00000012111	-1.38002425972285	0.000658239824655845	EPB41L1	erythrocyte membrane protein band 4.1-like 1 [Source:HGNC Symbol;Acc:HGNC:3378]
M2FA0;ENSXETG00000012788	-1.38077205928529	4.47634776044103e-13	PYGB	phosphorylase	glycogen; brain [Source:HGNC Symbol;Acc:HGNC:9723]
M1248;ENSXETG00000008206	-1.38519441264555	0.00826221427209692	ANXA4	annexin A4 [Source:HGNC Symbol;Acc:HGNC:542]
M28D2;ENSXETG00000012204	-1.38890221779672	0.00206486665814947	GPR137C	G protein-coupled receptor 137C [Source:HGNC Symbol;Acc:HGNC:25445]
M0A29;.	-1.39118892702483	0.00047592655458023
M65FD;ENSXETG00000010456	-1.39335523808028	2.41919589148403e-05
M05CF;ENSXETG00000005049	-1.397796437763	0.0271705693976832	PHACTR3	phosphatase and actin regulator 3 [Source:HGNC Symbol;Acc:HGNC:15833]
M5315;ENSXETG00000001839	-1.40284034680869	0.0039906862484264	FHDC1	FH2 domain containing 1 [Source:HGNC Symbol;Acc:HGNC:29363]
M25D5;ENSXETG00000021161	-1.40869992503441	0.0327201556799045
M2618;ENSXETG00000005731	-1.41010279302409	1.75321996834859e-09
M61D9;ENSXETG00000017504	-1.41872981646275	0.00109345247455158	NRG1	neuregulin 1 [Source:HGNC Symbol;Acc:HGNC:7997]
M6C57;ENSXETG00000013665	-1.42070118011945	8.10584648558484e-06
M40B3;ENSXETG00000000993	-1.42241833153499	1.82398790908387e-11	SLC45A3	solute carrier family 45	member 3 [Source:HGNC Symbol;Acc:HGNC:8642]
M667F;ENSXETG00000015719	-1.4276047776641	0.000986312747217829
M0B6D;ENSXETG00000020533	-1.42906421577212	1.22487222246554e-11	GOLM1	golgi membrane protein 1 [Source:HGNC Symbol;Acc:HGNC:15451]
M413E;.	-1.4333284272282	0.00124016289825347
M564A;.	-1.43339593965544	0.00111658413231679
M4C16;ENSXETG00000004422	-1.44457142314968	1.0855034126461e-11	MYO1A	myosin IA [Source:HGNC Symbol;Acc:HGNC:7595]
M2105;ENSXETG00000025065	-1.45432046262531	0.00141657060923223
M2993;ENSXETG00000005973	-1.45835637165668	5.41909661785682e-05	N/A	N/A
M4A9F;ENSXETG00000017845	-1.4586578755498	5.19939149408266e-11
M2AA7;ENSXETG00000003869	-1.46103904959892	0.0193469744935309	NR1D2	nuclear receptor subfamily 1	group D	member 2 [Source:HGNC Symbol;Acc:HGNC:7963]
M655C;ENSXETG00000015102	-1.46730519016278	0.0102333569851945	LAMA3	laminin	alpha 3 [Source:HGNC Symbol;Acc:HGNC:6483]
M696D;ENSXETG00000016857	-1.46870074236332	0.0198320593261121
M4534;.	-1.46899111414662	0.000351792275699898
M115B;ENSXETG00000024058	-1.4786208557973	2.05233328404082e-12	ALDOB	aldolase B	fructose-bisphosphate [Source:HGNC Symbol;Acc:HGNC:417]
M554C;ENSXETG00000023687	-1.48237439568719	0.000979742835829976	SRGAP2	SLIT-ROBO Rho GTPase activating protein 2 [Source:HGNC Symbol;Acc:HGNC:19751]
M5348;ENSXETG00000026269	-1.48360535650533	2.3178524414241e-06	AKR1D1	aldo-keto reductase family 1	member D1 [Source:HGNC Symbol;Acc:HGNC:388]
M0AD3;ENSXETG00000013237	-1.48431142551149	0.00249295281623574
M53D0;ENSXETG00000001541	-1.48468285884703	0.000531321960729901	GUCA1B	guanylate cyclase activator 1B (retina) [Source:HGNC Symbol;Acc:HGNC:4679]
M02EF;.	-1.48970568238834	0.00315021302125729
M4F5E;ENSXETG00000012047	-1.50558433617516	3.83021020452264e-12	CHN2	chimerin 2 [Source:HGNC Symbol;Acc:HGNC:1944]
M2D53;ENSXETG00000027977	-1.51084548131609	3.93714717719973e-19	N/A	N/A
M0248;ENSXETG00000014414	-1.51922056251274	0.00153889710594262
M4321;ENSXETG00000007458	-1.52025135242796	0.00112204053088801	ST8SIA6	ST8 alpha-N-acetyl-neuraminide alpha-2	8-sialyltransferase 6 [Source:HGNC Symbol;Acc:HGNC:23317]
M39E5;ENSXETG00000011560	-1.52102562836671	7.22834343924002e-06	FOXP2	forkhead box P2 [Source:HGNC Symbol;Acc:HGNC:13875]
M0018;ENSXETG00000024502	-1.52631035254316	0.00641111559187488
M2810;ENSXETG00000006076	-1.52637065667254	6.89727180295936e-08	EFEMP1	EGF containing fibulin-like extracellular matrix protein 1 [Source:HGNC Symbol;Acc:HGNC:3218]
M0DF6;.	-1.53317382634042	6.17330461994406e-08
M1704;ENSXETG00000014370	-1.53891694681813	1.4050075249534e-25
M2F8A;ENSXETG00000003017	-1.53929649422159	2.59036914634567e-09	ACOXL	acyl-CoA oxidase-like [Source:HGNC Symbol;Acc:HGNC:25621]
M23B8;.	-1.53948080244991	1.84527720547112e-12
M210B;ENSXETG00000007889	-1.54134234089436	5.93996303387975e-08	SULT6B1	sulfotransferase family	cytosolic	6B	member 1 [Source:HGNC Symbol;Acc:HGNC:33433]
M38E3;ENSXETG00000014346	-1.54582977711012	3.66563080054537e-09	DHRS13	dehydrogenase/reductase (SDR family) member 13 [Source:HGNC Symbol;Acc:HGNC:28326]
M35E2;ENSXETG00000014170	-1.5594836733267	7.37487754078714e-09	RNF144B	ring finger protein 144B [Source:HGNC Symbol;Acc:HGNC:21578]
M6207;ENSXETG00000024154	-1.56961285348646	6.64706803947968e-05	STAP2	signal transducing adaptor family member 2 [Source:HGNC Symbol;Acc:HGNC:30430]
M3140;ENSXETG00000019003	-1.57062142187797	4.35508548560837e-08
M0678;.	-1.57770226508042	4.76672745353748e-05
M30E1;ENSXETG00000023610	-1.58087457246156	0.000395387176623928	GHSR	growth hormone secretagogue receptor [Source:HGNC Symbol;Acc:HGNC:4267]
M58D6;ENSXETG00000008526	-1.58300368052693	6.54687768296559e-05
M01D6;ENSXETG00000026447	-1.58470666243378	1.44474565923452e-12	UCP2	uncoupling protein 2 (mitochondrial	proton carrier) [Source:HGNC Symbol;Acc:HGNC:12518]
M007F;ENSXETG00000024488	-1.59005953274994	0.00423236622765993
M5160;ENSXETG00000007183	-1.59509908639332	0.000156549512728125
M002C;ENSXETG00000016349	-1.6026723308729	6.29980492243705e-13	CYP4B1	cytochrome P450	family 4	subfamily B	polypeptide 1 [Source:HGNC Symbol;Acc:HGNC:2644]
M24A0;ENSXETG00000012091	-1.60751144067133	1.90319552819035e-15	N/A	N/A
M52DD;ENSXETG00000007683	-1.60860307216123	2.22821425694067e-17
M2B21;ENSXETG00000005118	-1.61290316360081	4.2945367116292e-07	PHYHIPL	phytanoyl-CoA 2-hydroxylase interacting protein-like [Source:HGNC Symbol;Acc:HGNC:29378]
M454F;ENSXETG00000006579	-1.61598721327057	0.000284965638756803	TBX3	T-box 3 [Source:HGNC Symbol;Acc:HGNC:11602]
M514B;ENSXETG00000024397	-1.61989186686455	0.0280518927902163	NR1D1	nuclear receptor subfamily 1	group D	member 1 [Source:HGNC Symbol;Acc:HGNC:7962]
M343B;ENSXETG00000019389	-1.6215018596597	1.28611741056179e-21
M12A9;ENSXETG00000023815	-1.62357789810938	0.00206357263957069	SOCS2	suppressor of cytokine signaling 2 [Source:HGNC Symbol;Acc:HGNC:19382]
M5025;ENSXETG00000000831	-1.62532278988451	5.84738515404061e-12	LURAP1L	leucine rich adaptor protein 1-like [Source:HGNC Symbol;Acc:HGNC:31452]
M51C3;ENSXETG00000009832	-1.63091468324184	8.82946484354856e-06
M0B88;ENSXETG00000014841	-1.6334651239804	0.00513741664013353	HABP4	hyaluronan binding protein 4 [Source:HGNC Symbol;Acc:HGNC:17062]
M2104;ENSXETG00000007884	-1.63475311217137	2.7287341938045e-14	SULT6B1	sulfotransferase family	cytosolic	6B	member 1 [Source:HGNC Symbol;Acc:HGNC:33433]
M6B7E;ENSXETG00000008581	-1.63989753126912	4.63852661449349e-07	OLFML2A	olfactomedin-like 2A [Source:HGNC Symbol;Acc:HGNC:27270]
M5765;ENSXETG00000021054	-1.67265416322127	2.11513182795034e-05
M2D0F;ENSXETG00000007590	-1.67968491013244	6.72670561639944e-15	STRBP	spermatid perinuclear RNA binding protein [Source:HGNC Symbol;Acc:HGNC:16462]
M57F4;.	-1.68018021850172	5.77301382411985e-06
M1178;ENSXETG00000016698	-1.6895696044269	0.00234585338472606	CRYM	crystallin	mu [Source:HGNC Symbol;Acc:HGNC:2418]
M3486;ENSXETG00000005362	-1.70672574616661	0.00655113586058087	TRIM71	tripartite motif containing 71	E3 ubiquitin protein ligase [Source:HGNC Symbol;Acc:HGNC:32669]
M055B;ENSXETG00000013685	-1.72444365034519	1.68667633265966e-07	CH507-42P11.8	N/A
M52A9;.	-1.72764333553766	9.36245171806269e-14
M54A1;.	-1.73128140922663	5.16398149269387e-06
M2E15;ENSXETG00000007561	-1.73747140836611	2.04734926222462e-18	CAT	catalase [Source:HGNC Symbol;Acc:HGNC:1516]
M0A3B;ENSXETG00000002026	-1.74329045230064	0.0155915118150233	MMP17	matrix metallopeptidase 17 (membrane-inserted) [Source:HGNC Symbol;Acc:HGNC:7163]
M0B7A;ENSXETG00000017588	-1.74497234835378	2.88737600597806e-33	N/A	N/A
M3C23;ENSXETG00000021431	-1.75930626269922	4.80486437561714e-08	CBFA2T2	core-binding factor	runt domain	alpha subunit 2; translocated to	2 [Source:HGNC Symbol;Acc:HGNC:1536]
M0B61;ENSXETG00000016772	-1.76347624390304	1.95067785783169e-07	FRMD3	FERM domain containing 3 [Source:HGNC Symbol;Acc:HGNC:24125]
M4A93;ENSXETG00000001828	-1.78082469532095	9.39575387283261e-15	AGPAT9	1-acylglycerol-3-phosphate O-acyltransferase 9 [Source:HGNC Symbol;Acc:HGNC:28157]
M44C6;ENSXETG00000023111	-1.79342121515783	1.12393428378987e-25	SLC26A5	solute carrier family 26 (anion exchanger)	member 5 [Source:HGNC Symbol;Acc:HGNC:9359]
M1AC5;ENSXETG00000010074	-1.8465084748324	1.84207262311959e-05	PSPH	phosphoserine phosphatase [Source:HGNC Symbol;Acc:HGNC:9577]
M55B3;ENSXETG00000003046	-1.8691827755813	3.63992656591987e-12	FANCM	Fanconi anemia	complementation group M [Source:HGNC Symbol;Acc:HGNC:23168]
M3DF1;ENSXETG00000024656	-1.87529410039195	1.43285086356207e-05	N/A	N/A
M2EC2;ENSXETG00000012540	-1.88284995028429	0.000634649465439629	TOR3A	torsin family 3	member A [Source:HGNC Symbol;Acc:HGNC:11997]
M3EEF;.	-1.89072294076469	0.0122418303372811
M6CEE;ENSXETG00000024988	-1.89843331968186	0.00864618196222617
M002D;.	-1.90764515748907	2.33667276117811e-18
M6790;ENSXETG00000028021	-1.9256504219627	0.00871977642606906	SLC6A12	solute carrier family 6 (neurotransmitter transporter)	member 12 [Source:HGNC Symbol;Acc:HGNC:11045]
M3520;ENSXETG00000004097	-1.92688020088428	2.07490760507058e-25	N/A	N/A
M06E5;.	-1.92816984974427	3.12086017590598e-40
M4DD5;ENSXETG00000000709	-1.93314971190076	5.9053713023779e-05	PRLR	prolactin receptor [Source:HGNC Symbol;Acc:HGNC:9446]
M340F;ENSXETG00000004316	-1.9333799570239	3.81275454789459e-06
M452F;.	-1.93582484084831	4.88610747576552e-07
M5101;ENSXETG00000013373	-1.94141205551561	0.00022235307195518
M2655;ENSXETG00000012711	-1.94576361143181	0.00115040324393672	PPARGC1B	peroxisome proliferator-activated receptor gamma	coactivator 1 beta [Source:HGNC Symbol;Acc:HGNC:30022]
M35C0;.	-1.94593942990306	1.09175558697691e-11
M4198;ENSXETG00000004606	-1.95551102343569	2.30734318504126e-15	BBOX1	butyrobetaine (gamma)	2-oxoglutarate dioxygenase (gamma-butyrobetaine hydroxylase) 1 [Source:HGNC Symbol;Acc:HGNC:964]
M5559;ENSXETG00000026930	-1.96294005297322	0.00144250814834008
M55DE;ENSXETG00000024529	-1.97112811853211	1.27631744333029e-27	CYP7B1	cytochrome P450	family 7	subfamily B	polypeptide 1 [Source:HGNC Symbol;Acc:HGNC:2652]
M5D6C;ENSXETG00000025317	-1.98097629789793	0.00613629623515033
M3905;ENSXETG00000011549	-1.98147646735749	1.96773634047745e-09	KLF15	Kruppel-like factor 15 [Source:HGNC Symbol;Acc:HGNC:14536]
M2925;ENSXETG00000009293	-2.00355750618945	4.15772739943716e-10
M6565;ENSXETG00000026817	-2.04437950032916	3.54191317268753e-15
M2C59;ENSXETG00000022646	-2.06101320011838	4.83700315957791e-11	CACNA1H	calcium channel	voltage-dependent	T type	alpha 1H subunit [Source:HGNC Symbol;Acc:HGNC:1395]
M39BA;.	-2.08197542341462	9.31250632823976e-42
M35C1;.	-2.08621611819874	7.89658062910801e-17
M06E7;.	-2.09400998897733	0.0392427728701727
M2A10;ENSXETG00000019559	-2.10307883830051	2.78338331128367e-10	N/A	N/A
M24DF;ENSXETG00000024414	-2.11737618369894	3.58119200282186e-29	DIO3	deiodinase	iodothyronine	type III [Source:HGNC Symbol;Acc:HGNC:2885]
M1661;ENSXETG00000003384	-2.12569848741914	3.77519898869382e-16
M68F6;.	-2.13482981136723	0.000870124734236332
M1BEA;ENSXETG00000022348	-2.13876689411601	2.10581590725461e-10	SOX10	SRY (sex determining region Y)-box 10 [Source:HGNC Symbol;Acc:HGNC:11190]
M0031;.	-2.14642171315733	1.17395343636865e-21
M408B;ENSXETG00000002019	-2.15612077529886	0.00209391918749315	EPS8L3	EPS8-like 3 [Source:HGNC Symbol;Acc:HGNC:21297]
M6B51;ENSXETG00000016462	-2.18873389356772	1.36075484570664e-20	WWC1	WW and C2 domain containing 1 [Source:HGNC Symbol;Acc:HGNC:29435]
M2C8A;ENSXETG00000003728	-2.19049874597719	3.42887297931955e-07	SLC35G1	solute carrier family 35	member G1 [Source:HGNC Symbol;Acc:HGNC:26607]
M3906;ENSXETG00000011551	-2.19068682908351	3.00165328533567e-27	ALDH1L1	aldehyde dehydrogenase 1 family	member L1 [Source:HGNC Symbol;Acc:HGNC:3978]
M25DF;ENSXETG00000015595	-2.19425036117319	1.03208157239427e-17	NPR3	natriuretic peptide receptor 3 [Source:HGNC Symbol;Acc:HGNC:7945]
M17A8;ENSXETG00000024517	-2.20863792179983	0.00152669501277885	N/A	N/A
M0CCC;ENSXETG00000025698	-2.21990503094937	4.23567290762546e-28	FAM3D	family with sequence similarity 3	member D [Source:HGNC Symbol;Acc:HGNC:18665]
M3FBF;ENSXETG00000005274	-2.2320735498488	0.00300438627117805
M3071;ENSXETG00000001240	-2.24250083905443	1.43468779093435e-32	GRAMD1B	GRAM domain containing 1B [Source:HGNC Symbol;Acc:HGNC:29214]
M35C2;.	-2.24587735779061	1.68098948018611e-10
M2843;ENSXETG00000006712	-2.24949773744839	6.4172027846598e-17	GFRA3	GDNF family receptor alpha 3 [Source:HGNC Symbol;Acc:HGNC:4245]
M15FB;ENSXETG00000007731	-2.25329616149638	5.42460879040601e-07	SLC25A25	solute carrier family 25 (mitochondrial carrier; phosphate carrier)	member 25 [Source:HGNC Symbol;Acc:HGNC:20663]
M46EE;ENSXETG00000006173	-2.27955599397262	4.42317628236584e-16
M100A;ENSXETG00000026658	-2.28945933174033	8.41475889696645e-07	TNFSF15	tumor necrosis factor (ligand) superfamily	member 15 [Source:HGNC Symbol;Acc:HGNC:11931]
M08C6;ENSXETG00000004079	-2.29986928922778	1.06972700026959e-29	TMEM45B	transmembrane protein 45B [Source:HGNC Symbol;Acc:HGNC:25194]
M1B2C;.	-2.3166774695513	8.30596881810422e-08
M4673;ENSXETG00000021106	-2.36138382603618	3.63945962101558e-08	CYP2U1	cytochrome P450	family 2	subfamily U	polypeptide 1 [Source:HGNC Symbol;Acc:HGNC:20582]
M37A1;ENSXETG00000000873	-2.36960103172308	0.00460832761524942	CECR2	cat eye syndrome chromosome region	candidate 2 [Source:HGNC Symbol;Acc:HGNC:1840]
M002E;ENSXETG00000024498	-2.3704780878232	2.90748766346591e-31	CYP4B1	cytochrome P450	family 4	subfamily B	polypeptide 1 [Source:HGNC Symbol;Acc:HGNC:2644]
M45CE;ENSXETG00000021239	-2.427204817622	5.59652901410816e-13	GYS1	glycogen synthase 1 (muscle) [Source:HGNC Symbol;Acc:HGNC:4706]
M24A2;ENSXETG00000012092	-2.43921538774794	6.1919566302054e-05	PLCH2	phospholipase C	eta 2 [Source:HGNC Symbol;Acc:HGNC:29037]
M352D;ENSXETG00000021988	-2.51858097996072	0.0457047349582431
M0332;ENSXETG00000027407	-2.5239540030151	6.03694254812306e-05	STEAP4	STEAP family member 4 [Source:HGNC Symbol;Acc:HGNC:21923]
M175C;ENSXETG00000000078	-2.56039933697792	5.70269521341795e-10	CISH	cytokine inducible SH2-containing protein [Source:HGNC Symbol;Acc:HGNC:1984]
M3A73;ENSXETG00000022934	-2.58813877261907	4.70938936717432e-09	N/A	N/A
M59C3;ENSXETG00000011960	-2.59237725228465	3.67434513036913e-09
M53D2;ENSXETG00000001543	-2.609132783119	3.95840803576261e-18
M35C3;ENSXETG00000020444	-2.61399476625435	1.71220247556856e-23
M0CCB;ENSXETG00000000554	-2.61634135316124	4.05709153233309e-05
M63EE;.	-2.6318220762999	5.27234096349552e-33
M0C2A;ENSXETG00000021566	-2.65560516976856	2.38613120834513e-63	TTC36	tetratricopeptide repeat domain 36 [Source:HGNC Symbol;Acc:HGNC:33708]
M5CF6;.	-2.68640214951055	2.92040328052522e-14
M5E4C;ENSXETG00000017581	-2.69310388882669	3.24118463292956e-71	EPHX2	epoxide hydrolase 2	cytoplasmic [Source:HGNC Symbol;Acc:HGNC:3402]
M0462;.	-2.7071565252027	5.27234096349552e-33
M158D;ENSXETG00000010368	-2.73418259919243	6.98187423732662e-09
M3476;ENSXETG00000022554	-2.74615369549157	9.94231411431791e-16
M37EB;ENSXETG00000014385	-2.76979998098973	2.01552623512091e-05	N/A	N/A
M3374;ENSXETG00000022155	-2.80427141693112	1.24568257120226e-44
M2A27;ENSXETG00000000804	-2.88785106323336	2.37276326726084e-05	NFIL3	nuclear factor	interleukin 3 regulated [Source:HGNC Symbol;Acc:HGNC:7787]
M6540;ENSXETG00000004725	-2.88898028347101	4.93205191978537e-19
M0C2B;.	-2.8890502524777	1.19679933743642e-19
M2155;ENSXETG00000008241	-2.91585553347342	5.00726906443776e-79	ARG1	arginase 1 [Source:HGNC Symbol;Acc:HGNC:663]
M5406;.	-3.04924953708366	1.86979255903474e-07
M0673;.	-3.05693632045836	1.14513293974941e-27
M2A82;.	-3.05945540098933	4.65513978803849e-30
M0030;ENSXETG00000024497	-3.07706998447743	5.06829685959214e-32
M5870;ENSXETG00000006215	-3.18333163064483	2.7565351618873e-08
M171B;ENSXETG00000001660	-3.1996547559049	0.00346750043183992
M52FA;ENSXETG00000022396	-3.29414749699893	5.0726229783162e-109
M5064;ENSXETG00000024858	-3.29575207190745	4.04194773567315e-14
M564B;ENSXETG00000020880	-3.49239505097598	2.75576249473567e-08	SLC4A4	solute carrier family 4 (sodium bicarbonate cotransporter)	member 4 [Source:HGNC Symbol;Acc:HGNC:11030]
M52FB;ENSXETG00000022398	-3.55546290252259	4.38708240235468e-15	ASIC5	acid sensing (proton gated) ion channel family member 5 [Source:HGNC Symbol;Acc:HGNC:17537]
M31C6;ENSXETG00000023416	-3.64949748789914	1.46595601341253e-67	TAT	tyrosine aminotransferase [Source:HGNC Symbol;Acc:HGNC:11573]
M5065;ENSXETG00000004971	-3.67011984493742	6.2860588030246e-15	COBL	cordon-bleu WH2 repeat protein [Source:HGNC Symbol;Acc:HGNC:22199]
M5EF1;ENSXETG00000000067	-3.79850058581678	2.14860967726467e-30	RIPK4	receptor-interacting serine-threonine kinase 4 [Source:HGNC Symbol;Acc:HGNC:496]
M0B84;ENSXETG00000014837	-3.8209131243887	1.52078848499216e-18
M30BD;ENSXETG00000022889	-3.82141273483879	1.49177777933333e-13
M2990;ENSXETG00000011667	-4.09208352937078	1.3826084066997e-12	PALMD	palmdelphin [Source:HGNC Symbol;Acc:HGNC:15846]
M20EC;ENSXETG00000025082	-4.11425835634515	6.63582390140956e-54	SRD5A2	steroid-5-alpha-reductase	alpha polypeptide 2 (3-oxo-5 alpha-steroid delta 4-dehydrogenase alpha 2) [Source:HGNC Symbol;Acc:HGNC:11285]
M2391;ENSXETG00000005963	-4.17995643662345	2.87658036663195e-39	N/A	N/A
M179D;ENSXETG00000014927	-4.30265270560713	0.0496727672935093
M64F4;.	-4.39770281409504	9.40640259046477e-16
M3373;.	-4.40759329016681	5.84830508723944e-12
M2862;.	-4.52285630518783	1.97379775207972e-05
M13BB;ENSXETG00000017527	-4.77863431333542	0.000133346401481247
M002B;.	-5.28844430621287	3.11362455554225e-48
M41E4;ENSXETG00000017800	-7.12507989652562	2.30660979827166e-07
M1E97;ENSXETG00000005661	-7.20342509403196	1.94537227432932e-64
