# Supplementary material for: Crosstalk between Thyroid Hormone and Corticosteroid Signaling Targets Cell Proliferation in Xenopus tropicalis Tadpole Liver
Source: Int J Mol Sci. 2022 Nov 8;23(22):13715. doi: 10.3390/ijms232213715 (PMC9692397; doi:10.3390/ijms232213715)
Supplement: Supplementary file 1 [file ijms-23-13715-s001.zip › Table-S4.xlsx]

## Sheet: Feuil1
Table S4: Gene ontology analysis for the down-regulated genes following the CORT treatment
GO Term	Description	P-value	FDR q-value	Enrichment	N	B	n	b	Genes
GO:0035338	long-chain fatty-acyl-CoA biosynthetic process	1.22E-5	1.01E-1	261.67	1570	2	6	2	[ELOVL2 - elovl fatty acid elongase 2, ACSBG2 - acyl-coa synthetase bubblegum family member 2]
GO:0046949	fatty-acyl-CoA biosynthetic process	1.22E-5	5.06E-2	261.67	1570	2	6	2	[ELOVL2 - elovl fatty acid elongase 2, ACSBG2 - acyl-coa synthetase bubblegum family member 2]
GO:0035336	long-chain fatty-acyl-CoA metabolic process	3.65E-5	1.01E-1	174.44	1570	3	6	2	[ELOVL2 - elovl fatty acid elongase 2, ACSBG2 - acyl-coa synthetase bubblegum family member 2]
GO:0035337	fatty-acyl-CoA metabolic process	7.28E-5	1.51E-1	130.83	1570	4	6	2	[ELOVL2 - elovl fatty acid elongase 2, ACSBG2 - acyl-coa synthetase bubblegum family member 2]
GO:0071616	acyl-CoA biosynthetic process	1.21E-4	2.01E-1	104.67	1570	5	6	2	[ELOVL2 - elovl fatty acid elongase 2, ACSBG2 - acyl-coa synthetase bubblegum family member 2]
GO:0035384	thioester biosynthetic process	1.21E-4	1.68E-1	104.67	1570	5	6	2	[ELOVL2 - elovl fatty acid elongase 2, ACSBG2 - acyl-coa synthetase bubblegum family member 2]
GO:0034033	purine nucleoside bisphosphate biosynthetic process	2.54E-4	3.01E-1	74.76	1570	7	6	2	[ELOVL2 - elovl fatty acid elongase 2, ACSBG2 - acyl-coa synthetase bubblegum family member 2]
GO:0034030	ribonucleoside bisphosphate biosynthetic process	2.54E-4	2.64E-1	74.76	1570	7	6	2	[ELOVL2 - elovl fatty acid elongase 2, ACSBG2 - acyl-coa synthetase bubblegum family member 2]
GO:0033866	nucleoside bisphosphate biosynthetic process	2.54E-4	2.34E-1	74.76	1570	7	6	2	[ELOVL2 - elovl fatty acid elongase 2, ACSBG2 - acyl-coa synthetase bubblegum family member 2]
GO:1901570	fatty acid derivative biosynthetic process	2.54E-4	2.11E-1	74.76	1570	7	6	2	[ELOVL2 - elovl fatty acid elongase 2, ACSBG2 - acyl-coa synthetase bubblegum family member 2]
GO:0043604	amide biosynthetic process	3.13E-4	2.37E-1	19.15	1570	41	6	3	[ELOVL2 - elovl fatty acid elongase 2, ARG1 - arginase 1, ACSBG2 - acyl-coa synthetase bubblegum family member 2]
GO:0006637	acyl-CoA metabolic process	9.32E-4	6.46E-1	40.26	1570	13	6	2	[ELOVL2 - elovl fatty acid elongase 2, ACSBG2 - acyl-coa synthetase bubblegum family member 2]
GO:0035383	thioester metabolic process	9.32E-4	5.96E-1	40.26	1570	13	6	2	[ELOVL2 - elovl fatty acid elongase 2, ACSBG2 - acyl-coa synthetase bubblegum family member 2]
