# Supplementary material for: Crosstalk between Thyroid Hormone and Corticosteroid Signaling Targets Cell Proliferation in Xenopus tropicalis Tadpole Liver
Source: Int J Mol Sci. 2022 Nov 8;23(22):13715. doi: 10.3390/ijms232213715 (PMC9692397; doi:10.3390/ijms232213715)
Supplement: Supplementary file 1 [file ijms-23-13715-s001.zip › Table-S5.xlsx]

## Sheet: Feuil1
	Table S5: Gene ontology analysis for the up-regulated genes following the T3 treatment
GO Term	Description	P-value	FDR q-value	Enrichment	N	B	n	b	Genes
GO:0034976	response to endoplasmic reticulum stress	2.89E-12	2.41E-8	1.81	1570	61	798	56	[SEL1L - sel-1 suppressor of lin-12-like (c. elegans), UGGT2 - udp-glucose glycoprotein glucosyltransferase 2, ATP2A2 - atpase, ca++ transporting, cardiac muscle, slow twitch 2, PDIA4 - protein disulfide isomerase family a, member 4, SEC61B - sec61 beta subunit, RNF121 - ring finger protein 121, CTH - cystathionase (cystathionine gamma-lyase), ARFGAP1 - adp-ribosylation factor gtpase activating p…
GO:0006888	ER to Golgi vesicle-mediated transport	1.28E-10	5.32E-7	1.88	1570	43	798	41	[YIF1B - yip1 interacting factor homolog b (s. cerevisiae), KDELR1 - kdel (lys-asp-glu-leu) endoplasmic reticulum protein retention receptor 1, TRAPPC3 - trafficking protein particle complex 3, BET1 - bet1 golgi vesicular membrane trafficking protein, TMED1 - transmembrane emp24 protein transport domain containing 1, COPG1 - coatomer protein complex, subunit gamma 1, ARFGAP2 - adp-ribosylation fa…
GO:0042886	amide transport	5.73E-10	1.59E-6	1.42	1570	177	798	128	[SEL1L - sel-1 suppressor of lin-12-like (c. elegans), SEC13 - sec13 homolog (s. cerevisiae), KDELR1 - kdel (lys-asp-glu-leu) endoplasmic reticulum protein retention receptor 1, BET1 - bet1 golgi vesicular membrane trafficking protein, AP3M2 - adaptor-related protein complex 3, mu 2 subunit, ARFGAP2 - adp-ribosylation factor gtpase activating protein 2, SCFD1 - sec1 family domain containing 1, PD…
GO:0048193	Golgi vesicle transport	9.43E-10	1.96E-6	1.71	1570	62	798	54	[BNIP1 - bcl2/adenovirus e1b 19kda interacting protein 1, TRAPPC3 - trafficking protein particle complex 3, KDELR1 - kdel (lys-asp-glu-leu) endoplasmic reticulum protein retention receptor 1, BET1 - bet1 golgi vesicular membrane trafficking protein, ARFGAP2 - adp-ribosylation factor gtpase activating protein 2, SCFD1 - sec1 family domain containing 1, SEC24D - sec24 family, member d (s. cerevisia…
GO:0015833	peptide transport	1.05E-9	1.74E-6	1.42	1570	173	798	125	[SEL1L - sel-1 suppressor of lin-12-like (c. elegans), SEC13 - sec13 homolog (s. cerevisiae), KDELR1 - kdel (lys-asp-glu-leu) endoplasmic reticulum protein retention receptor 1, BET1 - bet1 golgi vesicular membrane trafficking protein, AP3M2 - adaptor-related protein complex 3, mu 2 subunit, ARFGAP2 - adp-ribosylation factor gtpase activating protein 2, PDIA4 - protein disulfide isomerase family …
GO:0016192	vesicle-mediated transport	1.18E-9	1.64E-6	1.38	1570	210	798	147	[A2M - alpha-2-macroglobulin, PRDX6 - peroxiredoxin 6, BNIP1 - bcl2/adenovirus e1b 19kda interacting protein 1, TSPAN14 - tetraspanin 14, FN1 - fibronectin 1, KDELR1 - kdel (lys-asp-glu-leu) endoplasmic reticulum protein retention receptor 1, BET1 - bet1 golgi vesicular membrane trafficking protein, AP3M2 - adaptor-related protein complex 3, mu 2 subunit, DDOST - dolichyl-diphosphooligosaccharide…
GO:0015031	protein transport	1.92E-9	2.28E-6	1.42	1570	169	798	122	[SEL1L - sel-1 suppressor of lin-12-like (c. elegans), SEC13 - sec13 homolog (s. cerevisiae), KDELR1 - kdel (lys-asp-glu-leu) endoplasmic reticulum protein retention receptor 1, BET1 - bet1 golgi vesicular membrane trafficking protein, AP3M2 - adaptor-related protein complex 3, mu 2 subunit, ARFGAP2 - adp-ribosylation factor gtpase activating protein 2, SCFD1 - sec1 family domain containing 1, PD…
GO:0046907	intracellular transport	6.44E-9	6.69E-6	1.41	1570	166	798	119	[SEL1L - sel-1 suppressor of lin-12-like (c. elegans), SEC13 - sec13 homolog (s. cerevisiae), KDELR1 - kdel (lys-asp-glu-leu) endoplasmic reticulum protein retention receptor 1, BET1 - bet1 golgi vesicular membrane trafficking protein, AP3M2 - adaptor-related protein complex 3, mu 2 subunit, ARFGAP2 - adp-ribosylation factor gtpase activating protein 2, SCFD1 - sec1 family domain containing 1, SE…
GO:0006810	transport	1.95E-8	1.8E-5	1.21	1570	468	798	288	[A2M - alpha-2-macroglobulin, PRDX6 - peroxiredoxin 6, SLC39A11 - solute carrier family 39, member 11, BNIP1 - bcl2/adenovirus e1b 19kda interacting protein 1, TSPAN14 - tetraspanin 14, KDELR1 - kdel (lys-asp-glu-leu) endoplasmic reticulum protein retention receptor 1, BET1 - bet1 golgi vesicular membrane trafficking protein, AP3M2 - adaptor-related protein complex 3, mu 2 subunit, ARFGAP2 - adp-…
GO:0045184	establishment of protein localization	4.31E-8	3.59E-5	1.37	1570	176	798	123	[SEL1L - sel-1 suppressor of lin-12-like (c. elegans), SEC13 - sec13 homolog (s. cerevisiae), KDELR1 - kdel (lys-asp-glu-leu) endoplasmic reticulum protein retention receptor 1, BET1 - bet1 golgi vesicular membrane trafficking protein, AP3M2 - adaptor-related protein complex 3, mu 2 subunit, ARFGAP2 - adp-ribosylation factor gtpase activating protein 2, PDIA4 - protein disulfide isomerase family …
GO:0030968	endoplasmic reticulum unfolded protein response	4.33E-8	3.27E-5	1.85	1570	34	798	32	[SERP1 - stress-associated endoplasmic reticulum protein 1, DNAJB9 - dnaj (hsp40) homolog, subfamily b, member 9, KDELR3 - kdel (lys-asp-glu-leu) endoplasmic reticulum protein retention receptor 3, RNF121 - ring finger protein 121, ARFGAP1 - adp-ribosylation factor gtpase activating protein 1, CTH - cystathionase (cystathionine gamma-lyase), HERPUD1 - homocysteine-inducible, endoplasmic reticulum…
GO:0071705	nitrogen compound transport	6.88E-8	4.76E-5	1.33	1570	211	798	143	[SEL1L - sel-1 suppressor of lin-12-like (c. elegans), SEC13 - sec13 homolog (s. cerevisiae), KDELR1 - kdel (lys-asp-glu-leu) endoplasmic reticulum protein retention receptor 1, BET1 - bet1 golgi vesicular membrane trafficking protein, AP3M2 - adaptor-related protein complex 3, mu 2 subunit, ARFGAP2 - adp-ribosylation factor gtpase activating protein 2, PDIA4 - protein disulfide isomerase family …
GO:0051649	establishment of localization in cell	3.43E-7	2.2E-4	1.34	1570	180	798	123	[SEL1L - sel-1 suppressor of lin-12-like (c. elegans), SEC13 - sec13 homolog (s. cerevisiae), KDELR1 - kdel (lys-asp-glu-leu) endoplasmic reticulum protein retention receptor 1, BET1 - bet1 golgi vesicular membrane trafficking protein, AP3M2 - adaptor-related protein complex 3, mu 2 subunit, ARFGAP2 - adp-ribosylation factor gtpase activating protein 2, SCFD1 - sec1 family domain containing 1, SE…
GO:0051234	establishment of localization	5e-07	2.97E-4	1.18	1570	480	798	289	[A2M - alpha-2-macroglobulin, PRDX6 - peroxiredoxin 6, SLC39A11 - solute carrier family 39, member 11, BNIP1 - bcl2/adenovirus e1b 19kda interacting protein 1, TSPAN14 - tetraspanin 14, KDELR1 - kdel (lys-asp-glu-leu) endoplasmic reticulum protein retention receptor 1, BET1 - bet1 golgi vesicular membrane trafficking protein, AP3M2 - adaptor-related protein complex 3, mu 2 subunit, ARFGAP2 - adp-…
GO:0006890	retrograde vesicle-mediated transport, Golgi to ER	9.66E-7	5.35E-4	1.89	1570	25	798	24	[BNIP1 - bcl2/adenovirus e1b 19kda interacting protein 1, KDELR1 - kdel (lys-asp-glu-leu) endoplasmic reticulum protein retention receptor 1, ARCN1 - archain 1, COPG1 - coatomer protein complex, subunit gamma 1, ARFGAP2 - adp-ribosylation factor gtpase activating protein 2, SCFD1 - sec1 family domain containing 1, ARF3 - adp-ribosylation factor 3, KDELR3 - kdel (lys-asp-glu-leu) endoplasmic retic…
GO:0033036	macromolecule localization	1.56E-6	8.1E-4	1.29	1570	225	798		[SEL1L - sel-1 suppressor of lin-12-like (c. elegans), TSPAN14 - tetraspanin 14, SEC13 - sec13 homolog (s. cerevisiae), KDELR1 - kdel (lys-asp-glu-leu) endoplasmic reticulum protein retention receptor 1, DDX1 - dead (asp-glu-ala-asp) box helicase 1, BET1 - bet1 golgi vesicular membrane trafficking protein, AP3M2 - adaptor-related protein complex 3, mu 2 subunit, ARFGAP2 - adp-ribosylation factor …
GO:0008104	protein localization	2.12E-6	1.04E-3	1.28	1570	224	798	146	[SEL1L - sel-1 suppressor of lin-12-like (c. elegans), TSPAN14 - tetraspanin 14, SEC13 - sec13 homolog (s. cerevisiae), KDELR1 - kdel (lys-asp-glu-leu) endoplasmic reticulum protein retention receptor 1, DDX1 - dead (asp-glu-ala-asp) box helicase 1, BET1 - bet1 golgi vesicular membrane trafficking protein, AP3M2 - adaptor-related protein complex 3, mu 2 subunit, ARFGAP2 - adp-ribosylation factor …
GO:0006886	intracellular protein transport	2.31E-6	1.07E-3	1.42	1570	108	798	78	[SEL1L - sel-1 suppressor of lin-12-like (c. elegans), SEC13 - sec13 homolog (s. cerevisiae), AP3M2 - adaptor-related protein complex 3, mu 2 subunit, SCFD1 - sec1 family domain containing 1, SEC24D - sec24 family, member d (s. cerevisiae), WLS - wntless homolog (drosophila), SEC61B - sec61 beta subunit, KIF5B - kinesin family member 5b, TBC1D2B - tbc1 domain family, member 2b, RAB3IP - rab3a int…
GO:0051179	localization	6.93E-6	3.03E-3	1.15	1570	529	798	310	[A2M - alpha-2-macroglobulin, PRDX6 - peroxiredoxin 6, SLC39A11 - solute carrier family 39, member 11, BNIP1 - bcl2/adenovirus e1b 19kda interacting protein 1, TSPAN14 - tetraspanin 14, KDELR1 - kdel (lys-asp-glu-leu) endoplasmic reticulum protein retention receptor 1, BET1 - bet1 golgi vesicular membrane trafficking protein, AP3M2 - adaptor-related protein complex 3, mu 2 subunit, ARFGAP2 - adp-…
GO:0051641	cellular localization	1.11E-5	4.63E-3	1.26	1570	223	798	143	[SEL1L - sel-1 suppressor of lin-12-like (c. elegans), TSPAN14 - tetraspanin 14, SEC13 - sec13 homolog (s. cerevisiae), KDELR1 - kdel (lys-asp-glu-leu) endoplasmic reticulum protein retention receptor 1, DDX1 - dead (asp-glu-ala-asp) box helicase 1, BET1 - bet1 golgi vesicular membrane trafficking protein, AP3M2 - adaptor-related protein complex 3, mu 2 subunit, ARFGAP2 - adp-ribosylation factor …
GO:0016050	vesicle organization	1.4E-5	5.55E-3	1.69	1570	35	798	30	[SNX3 - sorting nexin 3, SEC13 - sec13 homolog (s. cerevisiae), TRAPPC3 - trafficking protein particle complex 3, BET1 - bet1 golgi vesicular membrane trafficking protein, ARFGAP2 - adp-ribosylation factor gtpase activating protein 2, BLOC1S6 - biogenesis of lysosomal organelles complex-1, subunit 6, pallidin, SCFD1 - sec1 family domain containing 1, SEC24D - sec24 family, member d (s. cerevisiae…
GO:0006901	vesicle coating	2.45E-5	9.26E-3	1.87	1570	20	798	19	[STX5 - syntaxin 5, CNIH - cornichon homolog (drosophila), SEC13 - sec13 homolog (s. cerevisiae), TRAPPC3 - trafficking protein particle complex 3, BET1 - bet1 golgi vesicular membrane trafficking protein, ARFGAP2 - adp-ribosylation factor gtpase activating protein 2, SCFD1 - sec1 family domain containing 1, SEC24D - sec24 family, member d (s. cerevisiae), MCFD2 - multiple coagulation factor defi…
GO:0006457	protein folding	4.36E-5	1.58E-2	1.64	1570	36	798	30	[PPID - peptidylprolyl isomerase d, PDIA4 - protein disulfide isomerase family a, member 4, PRDX4 - peroxiredoxin 4, DNAJA4 - dnaj (hsp40) homolog, subfamily a, member 4, ERO1L - ero1-like (s. cerevisiae), DNAJC3 - dnaj (hsp40) homolog, subfamily c, member 3, ATF6 - activating transcription factor 6, DERL1 - derlin 1, PDCL3 - phosducin-like 3, GANAB - glucosidase, alpha; neutral ab, UGGT1 - udp-g…
GO:0007030	Golgi organization	7.41E-5	2.57E-2	1.79	1570	22	798	20	[STX5 - syntaxin 5, GORASP2 - golgi reassembly stacking protein 2, 55kda, VAMP4 - vesicle-associated membrane protein 4, ARL1 - adp-ribosylation factor-like 1, GOLGA8M - golgin a8 family, member m, RAB2A - rab2a, member ras oncogene family, TMED1 - transmembrane emp24 protein transport domain containing 1, RAB30 - rab30, member ras oncogene family, VMP1 - vacuole membrane protein 1, TMED5 - trans…
GO:0048208	COPII vesicle coating	8.76E-5	2.91E-2	1.86	1570	18	798	17	[STX5 - syntaxin 5, CNIH - cornichon homolog (drosophila), SEC13 - sec13 homolog (s. cerevisiae), TRAPPC3 - trafficking protein particle complex 3, BET1 - bet1 golgi vesicular membrane trafficking protein, SCFD1 - sec1 family domain containing 1, SEC24D - sec24 family, member d (s. cerevisiae), MCFD2 - multiple coagulation factor deficiency 2, TFG - trk-fused gene, TMED2 - transmembrane emp24 dom…
GO:0071702	organic substance transport	1.1E-4	3.52E-2	1.21	1570	255	798	157	[SEL1L - sel-1 suppressor of lin-12-like (c. elegans), SEC13 - sec13 homolog (s. cerevisiae), KDELR1 - kdel (lys-asp-glu-leu) endoplasmic reticulum protein retention receptor 1, BET1 - bet1 golgi vesicular membrane trafficking protein, AP3M2 - adaptor-related protein complex 3, mu 2 subunit, ARFGAP2 - adp-ribosylation factor gtpase activating protein 2, PDIA4 - protein disulfide isomerase family …
GO:0036503	ERAD pathway	1.35E-4	4.15E-2	1.78	1570	21	798	19	[SEL1L - sel-1 suppressor of lin-12-like (c. elegans), EDEM1 - er degradation enhancer, mannosidase alpha-like 1, UGGT2 - udp-glucose glycoprotein glucosyltransferase 2, UGGT1 - udp-glucose glycoprotein glucosyltransferase 1, SYVN1 - synovial apoptosis inhibitor 1, synoviolin, DNAJB9 - dnaj (hsp40) homolog, subfamily b, member 9, SEC61B - sec61 beta subunit, DNAJC18 - dnaj (hsp40) homolog, subfam…
GO:0006984	ER-nucleus signaling pathway	1.65E-4	4.89E-2	1.85	1570	17	798	16	[ASNS - asparagine synthetase (glutamine-hydrolyzing), INSIG1 - insulin induced gene 1, ATP2A2 - atpase, ca++ transporting, cardiac muscle, slow twitch 2, TMCO1 - transmembrane and coiled-coil domains 1, ERLIN2 - er lipid raft associated 2, CALR - calreticulin, HERPUD1 - homocysteine-inducible, endoplasmic reticulum stress-inducible, ubiquitin-like domain member 1, HSP90B1 - heat shock protein 90…
GO:1905897	regulation of response to endoplasmic reticulum stress	2.43E-4	6.98E-2	1.77	1570	20	798	18	[USP14 - ubiquitin specific peptidase 14 (trna-guanine transglycosylase), EDEM1 - er degradation enhancer, mannosidase alpha-like 1, FICD - fic domain containing, MANF - mesencephalic astrocyte-derived neurotrophic factor, SYVN1 - synovial apoptosis inhibitor 1, synoviolin, DNAJB9 - dnaj (hsp40) homolog, subfamily b, member 9, UBE2G2 - ubiquitin-conjugating enzyme e2g 2, HERPUD1 - homocysteine-in…
GO:0036498	IRE1-mediated unfolded protein response	3.09E-4	8.56E-2	1.84	1570	16	798	15	[EDEM1 - er degradation enhancer, mannosidase alpha-like 1, SRPR - signal recognition particle receptor (docking protein), SERP1 - stress-associated endoplasmic reticulum protein 1, SYVN1 - synovial apoptosis inhibitor 1, synoviolin, DNAJB9 - dnaj (hsp40) homolog, subfamily b, member 9, SSR1 - signal sequence receptor, alpha, KDELR3 - kdel (lys-asp-glu-leu) endoplasmic reticulum protein retention…
GO:0006887	exocytosis	3.26E-4	8.75E-2	1.36	1570	87	798	60	[TMEM30A - transmembrane protein 30a, A2M - alpha-2-macroglobulin, PRDX6 - peroxiredoxin 6, TIMP3 - timp metallopeptidase inhibitor 3, RAB25 - rab25, member ras oncogene family, TSPAN14 - tetraspanin 14, FN1 - fibronectin 1, DDOST - dolichyl-diphosphooligosaccharide--protein glycosyltransferase subunit (non-catalytic), GNS - glucosamine (n-acetyl)-6-sulfatase, RAB3IP - rab3a interacting protein, …
GO:0032940	secretion by cell	3.46E-4	0.09	1.31	1570	111	798	74	[TMEM30A - transmembrane protein 30a, SEL1L - sel-1 suppressor of lin-12-like (c. elegans), A2M - alpha-2-macroglobulin, PRDX6 - peroxiredoxin 6, MTTP - microsomal triglyceride transfer protein, TIMP3 - timp metallopeptidase inhibitor 3, RAB25 - rab25, member ras oncogene family, TSPAN14 - tetraspanin 14, FN1 - fibronectin 1, DDOST - dolichyl-diphosphooligosaccharide--protein glycosyltransferase …
GO:0048002	antigen processing and presentation of peptide antigen	4.38E-4	1.1E-1	1.76	1570	19	798	17	[LGMN - legumain, PSME4 - proteasome (prosome, macropain) activator subunit 4, DYNC1LI2 - dynein, cytoplasmic 1, light intermediate chain 2, SEC13 - sec13 homolog (s. cerevisiae), CLTC - clathrin, heavy chain (hc), SEC24D - sec24 family, member d (s. cerevisiae), KIF2A - kinesin heavy chain member 2a, ARF1 - adp-ribosylation factor 1, CALR - calreticulin, VAMP3 - vesicle-associated membrane prote…
GO:0002478	antigen processing and presentation of exogenous peptide antigen	4.38E-4	1.07E-1	1.76	1570	19	798	17	[LGMN - legumain, PSME4 - proteasome (prosome, macropain) activator subunit 4, DYNC1LI2 - dynein, cytoplasmic 1, light intermediate chain 2, SEC13 - sec13 homolog (s. cerevisiae), CLTC - clathrin, heavy chain (hc), SEC24D - sec24 family, member d (s. cerevisiae), KIF2A - kinesin heavy chain member 2a, ARF1 - adp-ribosylation factor 1, CALR - calreticulin, VAMP3 - vesicle-associated membrane prote…
GO:0019882	antigen processing and presentation	4.38E-4	1.04E-1	1.76	1570	19	798	17	[LGMN - legumain, PSME4 - proteasome (prosome, macropain) activator subunit 4, DYNC1LI2 - dynein, cytoplasmic 1, light intermediate chain 2, SEC13 - sec13 homolog (s. cerevisiae), CLTC - clathrin, heavy chain (hc), SEC24D - sec24 family, member d (s. cerevisiae), KIF2A - kinesin heavy chain member 2a, ARF1 - adp-ribosylation factor 1, CALR - calreticulin, VAMP3 - vesicle-associated membrane prote…
GO:0019884	antigen processing and presentation of exogenous antigen	4.38E-4	1.01E-1	1.76	1570	19	798	17	[LGMN - legumain, PSME4 - proteasome (prosome, macropain) activator subunit 4, DYNC1LI2 - dynein, cytoplasmic 1, light intermediate chain 2, SEC13 - sec13 homolog (s. cerevisiae), CLTC - clathrin, heavy chain (hc), SEC24D - sec24 family, member d (s. cerevisiae), KIF2A - kinesin heavy chain member 2a, ARF1 - adp-ribosylation factor 1, CALR - calreticulin, VAMP3 - vesicle-associated membrane prote…
GO:0051603	proteolysis involved in cellular protein catabolic process	6.73E-4	1.51E-1	1.41	1570	60	798	43	[SEL1L - sel-1 suppressor of lin-12-like (c. elegans), LGMN - legumain, UGGT2 - udp-glucose glycoprotein glucosyltransferase 2, RNF149 - ring finger protein 149, DNAJB9 - dnaj (hsp40) homolog, subfamily b, member 9, ENC1 - ectodermal-neural cortex 1 (with btb domain), SEC61B - sec61 beta subunit, RNF121 - ring finger protein 121, FBXL3 - f-box and leucine-rich repeat protein 3, HERPUD1 - homocyst…
GO:0030433	ubiquitin-dependent ERAD pathway	7.83E-4	1.71E-1	1.75	1570	18	798	16	[SEL1L - sel-1 suppressor of lin-12-like (c. elegans), EDEM1 - er degradation enhancer, mannosidase alpha-like 1, SYVN1 - synovial apoptosis inhibitor 1, synoviolin, DNAJB9 - dnaj (hsp40) homolog, subfamily b, member 9, SEC61B - sec61 beta subunit, DNAJC18 - dnaj (hsp40) homolog, subfamily c, member 18, FOXRED2 - fad-dependent oxidoreductase domain containing 2, ERLIN2 - er lipid raft associated …
