# Supplementary material for: Crosstalk between Thyroid Hormone and Corticosteroid Signaling Targets Cell Proliferation in Xenopus tropicalis Tadpole Liver
Source: Int J Mol Sci. 2022 Nov 8;23(22):13715. doi: 10.3390/ijms232213715 (PMC9692397; doi:10.3390/ijms232213715)
Supplement: Supplementary file 1 [file ijms-23-13715-s001.zip › Table-S6.xlsx]

## Sheet: Feuil1
Table S6: Gene ontology analysis for the up-regulated genes following the T3 + CORT treatment
GO Term	Description	P-value	FDR q-value	Enrichment	N	B	n	b	Genes
GO:0034976	response to endoplasmic reticulum stress	2.17E-13	1.81E-9	2.06	1570	61	663	53	[SEL1L - sel-1 suppressor of lin-12-like (c. elegans), UGGT2 - udp-glucose glycoprotein glucosyltransferase 2, ATP2A2 - atpase, ca++ transporting, cardiac muscle, slow twitch 2, PDIA4 - protein disulfide isomerase family a, member 4, SEC61B - sec61 beta subunit, RNF121 - ring finger protein 121, ARFGAP1 - adp-ribosylation factor gtpase activating protein 1, ERO1L - ero1-like (s. cerevisiae), HERP…
GO:0015031	protein transport	4.26E-9	1.77E-5	1.50	1570	169	663	107	[SEL1L - sel-1 suppressor of lin-12-like (c. elegans), SEC13 - sec13 homolog (s. cerevisiae), BET1 - bet1 golgi vesicular membrane trafficking protein, AP3M2 - adaptor-related protein complex 3, mu 2 subunit, ARFGAP2 - adp-ribosylation factor gtpase activating protein 2, SCFD1 - sec1 family domain containing 1, PDIA4 - protein disulfide isomerase family a, member 4, SEC24D - sec24 family, member …
GO:0015833	peptide transport	4.49E-9	1.24E-5	1.49	1570	173	663	109	[SEL1L - sel-1 suppressor of lin-12-like (c. elegans), SEC13 - sec13 homolog (s. cerevisiae), BET1 - bet1 golgi vesicular membrane trafficking protein, AP3M2 - adaptor-related protein complex 3, mu 2 subunit, ARFGAP2 - adp-ribosylation factor gtpase activating protein 2, PDIA4 - protein disulfide isomerase family a, member 4, SCFD1 - sec1 family domain containing 1, SEC24D - sec24 family, member …
GO:0042886	amide transport	4.69E-9	9.75E-6	1.49	1570	177	663	111	[SEL1L - sel-1 suppressor of lin-12-like (c. elegans), SEC13 - sec13 homolog (s. cerevisiae), BET1 - bet1 golgi vesicular membrane trafficking protein, AP3M2 - adaptor-related protein complex 3, mu 2 subunit, ARFGAP2 - adp-ribosylation factor gtpase activating protein 2, PDIA4 - protein disulfide isomerase family a, member 4, SCFD1 - sec1 family domain containing 1, SEC24D - sec24 family, member …
GO:0045184	establishment of protein localization	4.67E-8	7.77E-5	1.45	1570	176	663	108	[SEL1L - sel-1 suppressor of lin-12-like (c. elegans), SEC13 - sec13 homolog (s. cerevisiae), BET1 - bet1 golgi vesicular membrane trafficking protein, AP3M2 - adaptor-related protein complex 3, mu 2 subunit, ARFGAP2 - adp-ribosylation factor gtpase activating protein 2, PDIA4 - protein disulfide isomerase family a, member 4, SCFD1 - sec1 family domain containing 1, SEC24D - sec24 family, member …
GO:0071705	nitrogen compound transport	1.53E-7	2.12E-4	1.39	1570	211	663	124	[SEL1L - sel-1 suppressor of lin-12-like (c. elegans), SEC13 - sec13 homolog (s. cerevisiae), BET1 - bet1 golgi vesicular membrane trafficking protein, AP3M2 - adaptor-related protein complex 3, mu 2 subunit, ARFGAP2 - adp-ribosylation factor gtpase activating protein 2, PDIA4 - protein disulfide isomerase family a, member 4, SCFD1 - sec1 family domain containing 1, SEC24D - sec24 family, member …
GO:0030968	endoplasmic reticulum unfolded protein response	2.14E-7	2.54E-4	2.02	1570	34	663	29	[SERP1 - stress-associated endoplasmic reticulum protein 1, DNAJB9 - dnaj (hsp40) homolog, subfamily b, member 9, KDELR3 - kdel (lys-asp-glu-leu) endoplasmic reticulum protein retention receptor 3, RNF121 - ring finger protein 121, ARFGAP1 - adp-ribosylation factor gtpase activating protein 1, HERPUD1 - homocysteine-inducible, endoplasmic reticulum stress-inducible, ubiquitin-like domain member 1…
GO:0006886	intracellular protein transport	2.89E-7	3.01E-4	1.56	1570	108	663	71	[SEL1L - sel-1 suppressor of lin-12-like (c. elegans), SEC13 - sec13 homolog (s. cerevisiae), ACOT8 - acyl-coa thioesterase 8, AP3M2 - adaptor-related protein complex 3, mu 2 subunit, SCFD1 - sec1 family domain containing 1, SEC24D - sec24 family, member d (s. cerevisiae), WLS - wntless homolog (drosophila), SEC61B - sec61 beta subunit, TBC1D2B - tbc1 domain family, member 2b, DESI1 - desumoylati…
GO:0016192	vesicle-mediated transport	4.92E-7	4.54E-4	1.38	1570	210	663	122	[A2M - alpha-2-macroglobulin, BNIP1 - bcl2/adenovirus e1b 19kda interacting protein 1, FN1 - fibronectin 1, BET1 - bet1 golgi vesicular membrane trafficking protein, AP3M2 - adaptor-related protein complex 3, mu 2 subunit, DDOST - dolichyl-diphosphooligosaccharide--protein glycosyltransferase subunit (non-catalytic), ARFGAP2 - adp-ribosylation factor gtpase activating protein 2, SCFD1 - sec1 fami…
GO:0006810	transport	9.06E-7	7.54E-4	1.22	1570	468	663	241	[A2M - alpha-2-macroglobulin, BNIP3 - bcl2/adenovirus e1b 19kda interacting protein 3, BNIP1 - bcl2/adenovirus e1b 19kda interacting protein 1, BET1 - bet1 golgi vesicular membrane trafficking protein, AP3M2 - adaptor-related protein complex 3, mu 2 subunit, STARD3 - star-related lipid transfer (start) domain containing 3, ARFGAP2 - adp-ribosylation factor gtpase activating protein 2, PDIA4 - pro…
GO:0006487	protein N-linked glycosylation	2.33E-6	1.76E-3	2.15	1570	22	663	20	[PGM3 - phosphoglucomutase 3, RPN1 - ribophorin i, UGGT2 - udp-glucose glycoprotein glucosyltransferase 2, TMEM165 - transmembrane protein 165, UGGT1 - udp-glucose glycoprotein glucosyltransferase 1, DDOST - dolichyl-diphosphooligosaccharide--protein glycosyltransferase subunit (non-catalytic), ALG12 - alg12, alpha-1,6-mannosyltransferase, MCFD2 - multiple coagulation factor deficiency 2, ST6GAL1…
GO:0036503	ERAD pathway	5.1E-6	3.54E-3	2.14	1570	21	663	19	[SEL1L - sel-1 suppressor of lin-12-like (c. elegans), EDEM1 - er degradation enhancer, mannosidase alpha-like 1, UGGT2 - udp-glucose glycoprotein glucosyltransferase 2, UGGT1 - udp-glucose glycoprotein glucosyltransferase 1, SYVN1 - synovial apoptosis inhibitor 1, synoviolin, DNAJB9 - dnaj (hsp40) homolog, subfamily b, member 9, SEC61B - sec61 beta subunit, DNAJC18 - dnaj (hsp40) homolog, subfam…
GO:0051234	establishment of localization	5.38E-6	3.44E-3	1.20	1570	480	663	243	[A2M - alpha-2-macroglobulin, BNIP3 - bcl2/adenovirus e1b 19kda interacting protein 3, BNIP1 - bcl2/adenovirus e1b 19kda interacting protein 1, BET1 - bet1 golgi vesicular membrane trafficking protein, AP3M2 - adaptor-related protein complex 3, mu 2 subunit, ARFGAP2 - adp-ribosylation factor gtpase activating protein 2, STARD3 - star-related lipid transfer (start) domain containing 3, PDIA4 - pro…
GO:0046907	intracellular transport	6.58E-6	3.91E-3	1.38	1570	166	663	97	[SEL1L - sel-1 suppressor of lin-12-like (c. elegans), SEC13 - sec13 homolog (s. cerevisiae), BET1 - bet1 golgi vesicular membrane trafficking protein, AP3M2 - adaptor-related protein complex 3, mu 2 subunit, ARFGAP2 - adp-ribosylation factor gtpase activating protein 2, SCFD1 - sec1 family domain containing 1, SEC24D - sec24 family, member d (s. cerevisiae), WLS - wntless homolog (drosophila), S…
GO:0006457	protein folding	1.24E-5	6.87E-3	1.84	1570	36	663	28	[PPID - peptidylprolyl isomerase d, PDIA4 - protein disulfide isomerase family a, member 4, PRDX4 - peroxiredoxin 4, ERO1L - ero1-like (s. cerevisiae), DNAJC3 - dnaj (hsp40) homolog, subfamily c, member 3, ATF6 - activating transcription factor 6, DERL1 - derlin 1, GANAB - glucosidase, alpha; neutral ab, UGGT1 - udp-glucose glycoprotein glucosyltransferase 1, P4HB - prolyl 4-hydroxylase, beta pol…
GO:0008104	protein localization	1.35E-5	7.01E-3	1.31	1570	224	663	124	[SEL1L - sel-1 suppressor of lin-12-like (c. elegans), SEC13 - sec13 homolog (s. cerevisiae), BET1 - bet1 golgi vesicular membrane trafficking protein, AP3M2 - adaptor-related protein complex 3, mu 2 subunit, ARFGAP2 - adp-ribosylation factor gtpase activating protein 2, PDIA4 - protein disulfide isomerase family a, member 4, SCFD1 - sec1 family domain containing 1, SEC24D - sec24 family, member …
GO:0033036	macromolecule localization	1.82E-5	8.92E-3	1.31	1570	225	663	124	[SEL1L - sel-1 suppressor of lin-12-like (c. elegans), SEC13 - sec13 homolog (s. cerevisiae), BET1 - bet1 golgi vesicular membrane trafficking protein, AP3M2 - adaptor-related protein complex 3, mu 2 subunit, ARFGAP2 - adp-ribosylation factor gtpase activating protein 2, PDIA4 - protein disulfide isomerase family a, member 4, SCFD1 - sec1 family domain containing 1, SEC24D - sec24 family, member …
GO:0036498	IRE1-mediated unfolded protein response	2.15E-5	9.94E-3	2.22	1570	16	663	15	[EDEM1 - er degradation enhancer, mannosidase alpha-like 1, SRPR - signal recognition particle receptor (docking protein), SERP1 - stress-associated endoplasmic reticulum protein 1, SYVN1 - synovial apoptosis inhibitor 1, synoviolin, DNAJB9 - dnaj (hsp40) homolog, subfamily b, member 9, SSR1 - signal sequence receptor, alpha, KDELR3 - kdel (lys-asp-glu-leu) endoplasmic reticulum protein retention…
GO:0051649	establishment of localization in cell	2.44E-5	1.07E-2	1.34	1570	180	663	102	[SEL1L - sel-1 suppressor of lin-12-like (c. elegans), SEC13 - sec13 homolog (s. cerevisiae), BET1 - bet1 golgi vesicular membrane trafficking protein, AP3M2 - adaptor-related protein complex 3, mu 2 subunit, ARFGAP2 - adp-ribosylation factor gtpase activating protein 2, SCFD1 - sec1 family domain containing 1, SEC24D - sec24 family, member d (s. cerevisiae), WLS - wntless homolog (drosophila), S…
GO:0071702	organic substance transport	3.6E-5	1.49E-2	1.27	1570	255	663	137	[SEL1L - sel-1 suppressor of lin-12-like (c. elegans), SEC13 - sec13 homolog (s. cerevisiae), BET1 - bet1 golgi vesicular membrane trafficking protein, AP3M2 - adaptor-related protein complex 3, mu 2 subunit, STARD3 - star-related lipid transfer (start) domain containing 3, ARFGAP2 - adp-ribosylation factor gtpase activating protein 2, PDIA4 - protein disulfide isomerase family a, member 4, SCFD1…
GO:0051179	localization	4.91E-5	1.94E-2	1.16	1570	529	663	260	[A2M - alpha-2-macroglobulin, BNIP3 - bcl2/adenovirus e1b 19kda interacting protein 3, BNIP1 - bcl2/adenovirus e1b 19kda interacting protein 1, BET1 - bet1 golgi vesicular membrane trafficking protein, AP3M2 - adaptor-related protein complex 3, mu 2 subunit, STARD3 - star-related lipid transfer (start) domain containing 3, ARFGAP2 - adp-ribosylation factor gtpase activating protein 2, PDIA4 - pro…
GO:0030433	ubiquitin-dependent ERAD pathway	5.21E-5	1.97E-2	2.10	1570	18	663	16	[SEL1L - sel-1 suppressor of lin-12-like (c. elegans), EDEM1 - er degradation enhancer, mannosidase alpha-like 1, SYVN1 - synovial apoptosis inhibitor 1, synoviolin, DNAJB9 - dnaj (hsp40) homolog, subfamily b, member 9, SEC61B - sec61 beta subunit, DNAJC18 - dnaj (hsp40) homolog, subfamily c, member 18, RNF121 - ring finger protein 121, UBE2G2 - ubiquitin-conjugating enzyme e2g 2, EDEM2 - er degr…
GO:0006888	ER to Golgi vesicle-mediated transport	5.74E-5	2.08E-2	1.71	1570	43	663	31	[YIF1B - yip1 interacting factor homolog b (s. cerevisiae), BET1 - bet1 golgi vesicular membrane trafficking protein, TMED1 - transmembrane emp24 protein transport domain containing 1, COPG1 - coatomer protein complex, subunit gamma 1, ARFGAP2 - adp-ribosylation factor gtpase activating protein 2, SCFD1 - sec1 family domain containing 1, SEC24D - sec24 family, member d (s. cerevisiae), PROS1 - pr…
GO:0048193	Golgi vesicle transport	9.35E-5	3.24E-2	1.57	1570	62	663	41	[RABEP1 - rabaptin, rab gtpase binding effector protein 1, YIF1B - yip1 interacting factor homolog b (s. cerevisiae), BNIP1 - bcl2/adenovirus e1b 19kda interacting protein 1, ARL1 - adp-ribosylation factor-like 1, BET1 - bet1 golgi vesicular membrane trafficking protein, TMED1 - transmembrane emp24 protein transport domain containing 1, COPG1 - coatomer protein complex, subunit gamma 1, ARFGAP2 -…
GO:0018196	peptidyl-asparagine modification	1.09E-4	3.62E-2	2.20	1570	14	663	13	[RPN1 - ribophorin i, UGGT2 - udp-glucose glycoprotein glucosyltransferase 2, UGGT1 - udp-glucose glycoprotein glucosyltransferase 1, DDOST - dolichyl-diphosphooligosaccharide--protein glycosyltransferase subunit (non-catalytic), MCFD2 - multiple coagulation factor deficiency 2, ST6GAL1 - st6 beta-galactosamide alpha-2,6-sialyltranferase 1, MGAT1 - mannosyl (alpha-1,3-)-glycoprotein beta-1,2-n-ac…
GO:0018279	protein N-linked glycosylation via asparagine	1.09E-4	3.48E-2	2.20	1570	14	663	13	[RPN1 - ribophorin i, UGGT2 - udp-glucose glycoprotein glucosyltransferase 2, UGGT1 - udp-glucose glycoprotein glucosyltransferase 1, DDOST - dolichyl-diphosphooligosaccharide--protein glycosyltransferase subunit (non-catalytic), MCFD2 - multiple coagulation factor deficiency 2, ST6GAL1 - st6 beta-galactosamide alpha-2,6-sialyltranferase 1, MGAT1 - mannosyl (alpha-1,3-)-glycoprotein beta-1,2-n-ac…
GO:0006890	retrograde vesicle-mediated transport, Golgi to ER	1.19E-4	3.67E-2	1.89	1570	25	663	20	[BNIP1 - bcl2/adenovirus e1b 19kda interacting protein 1, ARCN1 - archain 1, COPG1 - coatomer protein complex, subunit gamma 1, ARFGAP2 - adp-ribosylation factor gtpase activating protein 2, SCFD1 - sec1 family domain containing 1, KDELR3 - kdel (lys-asp-glu-leu) endoplasmic reticulum protein retention receptor 3, KIF2A - kinesin heavy chain member 2a, ARF4 - adp-ribosylation factor 4, COPB2 - co…
GO:0032527	protein exit from endoplasmic reticulum	1.73E-4	5.15E-2	2.37	1570	10	663	10	[SEL1L - sel-1 suppressor of lin-12-like (c. elegans), HERPUD1 - homocysteine-inducible, endoplasmic reticulum stress-inducible, ubiquitin-like domain member 1, HSP90B1 - heat shock protein 90kda beta (grp94), member 1, SEC13 - sec13 homolog (s. cerevisiae), SYVN1 - synovial apoptosis inhibitor 1, synoviolin, FAF2 - fas associated factor family member 2, DERL2 - derlin 2, DERL1 - derlin 1, VIMP -…
GO:0006517	protein deglycosylation	1.73E-4	4.97E-2	2.37	1570	10	663	10	[SEL1L - sel-1 suppressor of lin-12-like (c. elegans), EDEM1 - er degradation enhancer, mannosidase alpha-like 1, EDEM2 - er degradation enhancer, mannosidase alpha-like 2, UGGT2 - udp-glucose glycoprotein glucosyltransferase 2, MAN1A2 - mannosidase, alpha, class 1a, member 2, EDEM3 - er degradation enhancer, mannosidase alpha-like 3, UGGT1 - udp-glucose glycoprotein glucosyltransferase 1, SYVN1 …
GO:0045851	pH reduction	1.73E-4	4.8E-2	2.37	1570	10	663	10	[ATP6V0B - atpase, h+ transporting, lysosomal 21kda, v0 subunit b, DMXL1 - dmx-like 1, CLCN3 - chloride channel, voltage-sensitive 3, ATP6V0A1 - atpase, h+ transporting, lysosomal v0 subunit a1, ATP6AP1 - atpase, h+ transporting, lysosomal accessory protein 1, ATP6V1E2 - atpase, h+ transporting, lysosomal 31kda, v1 subunit e2, DMXL2 - dmx-like 2, ATP6V1A - atpase, h+ transporting, lysosomal 70kda…
GO:0030003	cellular cation homeostasis	1.99E-4	5.34E-2	1.58	1570	54	663	36	[DMXL1 - dmx-like 1, BNIP3 - bcl2/adenovirus e1b 19kda interacting protein 3, MCOLN1 - mucolipin 1, STIM2 - stromal interaction molecule 2, TMEM165 - transmembrane protein 165, ATP2A2 - atpase, ca++ transporting, cardiac muscle, slow twitch 2, ERO1L - ero1-like (s. cerevisiae), HERPUD1 - homocysteine-inducible, endoplasmic reticulum stress-inducible, ubiquitin-like domain member 1, ATP6V1E2 - atp…
GO:0070085	glycosylation	2.27E-4	5.91E-2	1.63	1570	45	663	31	[PGM3 - phosphoglucomutase 3, SERP1 - stress-associated endoplasmic reticulum protein 1, UGGT2 - udp-glucose glycoprotein glucosyltransferase 2, NUS1 - nuclear undecaprenyl pyrophosphate synthase 1 homolog (s. cerevisiae), TMEM165 - transmembrane protein 165, DDOST - dolichyl-diphosphooligosaccharide--protein glycosyltransferase subunit (non-catalytic), SDF2 - stromal cell-derived factor 2, C1GAL…
GO:0030641	regulation of cellular pH	2.42E-4	6.11E-2	2.19	1570	13	663	12	[ATP6V0B - atpase, h+ transporting, lysosomal 21kda, v0 subunit b, DMXL1 - dmx-like 1, CLCN3 - chloride channel, voltage-sensitive 3, ATP6V0A1 - atpase, h+ transporting, lysosomal v0 subunit a1, ATP6AP1 - atpase, h+ transporting, lysosomal accessory protein 1, ATP6V1E2 - atpase, h+ transporting, lysosomal 31kda, v1 subunit e2, DMXL2 - dmx-like 2, TMEM165 - transmembrane protein 165, UBE3A - ubiqu…
GO:0006873	cellular ion homeostasis	3.48E-4	8.5E-2	1.55	1570	55	663	36	[DMXL1 - dmx-like 1, BNIP3 - bcl2/adenovirus e1b 19kda interacting protein 3, MCOLN1 - mucolipin 1, STIM2 - stromal interaction molecule 2, TMEM165 - transmembrane protein 165, ATP2A2 - atpase, ca++ transporting, cardiac muscle, slow twitch 2, ERO1L - ero1-like (s. cerevisiae), HERPUD1 - homocysteine-inducible, endoplasmic reticulum stress-inducible, ubiquitin-like domain member 1, ATP6V1E2 - atp…
GO:0006486	protein glycosylation	3.83E-4	9.09E-2	1.61	1570	44	663	30	[PGM3 - phosphoglucomutase 3, SERP1 - stress-associated endoplasmic reticulum protein 1, UGGT2 - udp-glucose glycoprotein glucosyltransferase 2, NUS1 - nuclear undecaprenyl pyrophosphate synthase 1 homolog (s. cerevisiae), TMEM165 - transmembrane protein 165, DDOST - dolichyl-diphosphooligosaccharide--protein glycosyltransferase subunit (non-catalytic), SDF2 - stromal cell-derived factor 2, C1GAL…
GO:0043413	macromolecule glycosylation	3.83E-4	8.84E-2	1.61	1570	44	663	30	[SERP1 - stress-associated endoplasmic reticulum protein 1, PGM3 - phosphoglucomutase 3, NUS1 - nuclear undecaprenyl pyrophosphate synthase 1 homolog (s. cerevisiae), UGGT2 - udp-glucose glycoprotein glucosyltransferase 2, TMEM165 - transmembrane protein 165, DDOST - dolichyl-diphosphooligosaccharide--protein glycosyltransferase subunit (non-catalytic), SDF2 - stromal cell-derived factor 2, C1GAL…
GO:0035966	response to topologically incorrect protein	4.09E-4	9.2E-2	1.97	1570	18	663	15	[SERPINH1 - serpin peptidase inhibitor, clade h (heat shock protein 47), member 1, (collagen binding protein 1), FICD - fic domain containing, EDEM3 - er degradation enhancer, mannosidase alpha-like 3, MANF - mesencephalic astrocyte-derived neurotrophic factor, DNAJC18 - dnaj (hsp40) homolog, subfamily c, member 18, HSPH1 - heat shock 105kda/110kda protein 1, HERPUD1 - homocysteine-inducible, end…
GO:0036507	protein demannosylation	4.14E-4	9.05E-2	2.37	1570	9	663	9	[SEL1L - sel-1 suppressor of lin-12-like (c. elegans), EDEM1 - er degradation enhancer, mannosidase alpha-like 1, EDEM2 - er degradation enhancer, mannosidase alpha-like 2, UGGT2 - udp-glucose glycoprotein glucosyltransferase 2, MAN1A2 - mannosidase, alpha, class 1a, member 2, SYVN1 - synovial apoptosis inhibitor 1, synoviolin, UGGT1 - udp-glucose glycoprotein glucosyltransferase 1, EDEM3 - er de…
GO:0036508	protein alpha-1,2-demannosylation	4.14E-4	8.82E-2	2.37	1570	9	663	9	[SEL1L - sel-1 suppressor of lin-12-like (c. elegans), EDEM1 - er degradation enhancer, mannosidase alpha-like 1, EDEM2 - er degradation enhancer, mannosidase alpha-like 2, UGGT2 - udp-glucose glycoprotein glucosyltransferase 2, MAN1A2 - mannosidase, alpha, class 1a, member 2, EDEM3 - er degradation enhancer, mannosidase alpha-like 3, UGGT1 - udp-glucose glycoprotein glucosyltransferase 1, SYVN1 …
GO:0030970	retrograde protein transport, ER to cytosol	4.14E-4	8.6E-2	2.37	1570	9	663	9	[SEL1L - sel-1 suppressor of lin-12-like (c. elegans), HERPUD1 - homocysteine-inducible, endoplasmic reticulum stress-inducible, ubiquitin-like domain member 1, HSP90B1 - heat shock protein 90kda beta (grp94), member 1, SYVN1 - synovial apoptosis inhibitor 1, synoviolin, FAF2 - fas associated factor family member 2, DERL2 - derlin 2, DERL1 - derlin 1, SEC61B - sec61 beta subunit, VIMP - vcp-inter…
GO:0033572	transferrin transport	4.14E-4	8.39E-2	2.37	1570	9	663	9	[ATP6V0B - atpase, h+ transporting, lysosomal 21kda, v0 subunit b, MCOLN1 - mucolipin 1, ATP6V0A1 - atpase, h+ transporting, lysosomal v0 subunit a1, ATP6AP1 - atpase, h+ transporting, lysosomal accessory protein 1, ATP6V1E2 - atpase, h+ transporting, lysosomal 31kda, v1 subunit e2, CLTC - clathrin, heavy chain (hc), ATP6V1A - atpase, h+ transporting, lysosomal 70kda, v1 subunit a, ATP6V1B2 - atp…
GO:1903513	endoplasmic reticulum to cytosol transport	4.14E-4	8.19E-2	2.37	1570	9	663	9	[SEL1L - sel-1 suppressor of lin-12-like (c. elegans), HERPUD1 - homocysteine-inducible, endoplasmic reticulum stress-inducible, ubiquitin-like domain member 1, HSP90B1 - heat shock protein 90kda beta (grp94), member 1, SYVN1 - synovial apoptosis inhibitor 1, synoviolin, FAF2 - fas associated factor family member 2, DERL2 - derlin 2, DERL1 - derlin 1, VIMP - vcp-interacting membrane protein, SEC6…
GO:0051452	intracellular pH reduction	4.14E-4	0.08	2.37	1570	9	663	9	[ATP6V0B - atpase, h+ transporting, lysosomal 21kda, v0 subunit b, DMXL1 - dmx-like 1, ATP6V0A1 - atpase, h+ transporting, lysosomal v0 subunit a1, CLCN3 - chloride channel, voltage-sensitive 3, ATP6V1E2 - atpase, h+ transporting, lysosomal 31kda, v1 subunit e2, DMXL2 - dmx-like 2, ATP6V1A - atpase, h+ transporting, lysosomal 70kda, v1 subunit a, ATP6V1B2 - atpase, h+ transporting, lysosomal 56/5…
GO:0009100	glycoprotein metabolic process	4.43E-4	8.37E-2	1.85	1570	23	663	18	[SEL1L - sel-1 suppressor of lin-12-like (c. elegans), EDEM1 - er degradation enhancer, mannosidase alpha-like 1, ADAMTS9 - adam metallopeptidase with thrombospondin type 1 motif, 9, UGGT2 - udp-glucose glycoprotein glucosyltransferase 2, MAN1A2 - mannosidase, alpha, class 1a, member 2, EDEM3 - er degradation enhancer, mannosidase alpha-like 3, SYVN1 - synovial apoptosis inhibitor 1, synoviolin, …
GO:0006887	exocytosis	5.3E-4	9.8E-2	1.42	1570	87	663	52	[TMEM30A - transmembrane protein 30a, A2M - alpha-2-macroglobulin, TIMP3 - timp metallopeptidase inhibitor 3, RAB25 - rab25, member ras oncogene family, FN1 - fibronectin 1, DDOST - dolichyl-diphosphooligosaccharide--protein glycosyltransferase subunit (non-catalytic), FUCA1 - fucosidase, alpha-l- 1, tissue, MMRN1 - multimerin 1, BPI - bactericidal/permeability-increasing protein, SDF4 - stromal …
GO:0051453	regulation of intracellular pH	5.37E-4	9.71E-2	2.17	1570	12	663	11	[ATP6V0B - atpase, h+ transporting, lysosomal 21kda, v0 subunit b, DMXL1 - dmx-like 1, CLCN3 - chloride channel, voltage-sensitive 3, ATP6V0A1 - atpase, h+ transporting, lysosomal v0 subunit a1, ATP6V1E2 - atpase, h+ transporting, lysosomal 31kda, v1 subunit e2, DMXL2 - dmx-like 2, TMEM165 - transmembrane protein 165, UBE3A - ubiquitin protein ligase e3a, ATP6V1A - atpase, h+ transporting, lysoso…
GO:0006901	vesicle coating	6.14E-4	1.09E-1	1.89	1570	20	663	16	[STX5 - syntaxin 5, SEC13 - sec13 homolog (s. cerevisiae), BET1 - bet1 golgi vesicular membrane trafficking protein, ARFGAP2 - adp-ribosylation factor gtpase activating protein 2, SCFD1 - sec1 family domain containing 1, SEC24D - sec24 family, member d (s. cerevisiae), MCFD2 - multiple coagulation factor deficiency 2, TFG - trk-fused gene, TMED2 - transmembrane emp24 domain trafficking protein 2,…
GO:1905897	regulation of response to endoplasmic reticulum stress	6.14E-4	1.06E-1	1.89	1570	20	663	16	[EDEM1 - er degradation enhancer, mannosidase alpha-like 1, FICD - fic domain containing, MANF - mesencephalic astrocyte-derived neurotrophic factor, SYVN1 - synovial apoptosis inhibitor 1, synoviolin, DNAJB9 - dnaj (hsp40) homolog, subfamily b, member 9, UBE2G2 - ubiquitin-conjugating enzyme e2g 2, HERPUD1 - homocysteine-inducible, endoplasmic reticulum stress-inducible, ubiquitin-like domain me…
GO:0055080	cation homeostasis	6.83E-4	1.16E-1	1.48	1570	64	663	40	[BNIP3 - bcl2/adenovirus e1b 19kda interacting protein 3, DMXL1 - dmx-like 1, MCOLN1 - mucolipin 1, STIM2 - stromal interaction molecule 2, TMEM165 - transmembrane protein 165, ATP2A2 - atpase, ca++ transporting, cardiac muscle, slow twitch 2, SLC12A9 - solute carrier family 12, member 9, SNX10 - sorting nexin 10, HERPUD1 - homocysteine-inducible, endoplasmic reticulum stress-inducible, ubiquitin…
GO:0006986	response to unfolded protein	8.24E-4	1.37E-1	1.95	1570	17	663	14	[SERPINH1 - serpin peptidase inhibitor, clade h (heat shock protein 47), member 1, (collagen binding protein 1), FICD - fic domain containing, EDEM3 - er degradation enhancer, mannosidase alpha-like 3, MANF - mesencephalic astrocyte-derived neurotrophic factor, HSPH1 - heat shock 105kda/110kda protein 1, HERPUD1 - homocysteine-inducible, endoplasmic reticulum stress-inducible, ubiquitin-like doma…
GO:0051641	cellular localization	9.48E-4	1.55E-1	1.23	1570	223	663	116	[SEL1L - sel-1 suppressor of lin-12-like (c. elegans), SEC13 - sec13 homolog (s. cerevisiae), BET1 - bet1 golgi vesicular membrane trafficking protein, AP3M2 - adaptor-related protein complex 3, mu 2 subunit, ARFGAP2 - adp-ribosylation factor gtpase activating protein 2, SCFD1 - sec1 family domain containing 1, SEC24D - sec24 family, member d (s. cerevisiae), WLS - wntless homolog (drosophila), S…
GO:0022617	extracellular matrix disassembly	9.87E-4	1.58E-1	2.37	1570	8	663	8	[MMP2 - matrix metallopeptidase 2 (gelatinase a, 72kda gelatinase, 72kda type iv collagenase), TLL1 - tolloid-like 1, A2M - alpha-2-macroglobulin, ADAMTS4 - adam metallopeptidase with thrombospondin type 1 motif, 4, FLOT1 - flotillin 1, SH3PXD2B - sh3 and px domains 2b, HTRA1 - htra serine peptidase 1, MMP11 - matrix metallopeptidase 11 (stromelysin 3)]
GO:0043312	neutrophil degranulation	9.93E-4	1.56E-1	1.49	1570	59	663	37	[TMEM30A - transmembrane protein 30a, TUBB - tubulin, beta class i, DDOST - dolichyl-diphosphooligosaccharide--protein glycosyltransferase subunit (non-catalytic), FUCA1 - fucosidase, alpha-l- 1, tissue, ARSB - arylsulfatase b, ARSA - arylsulfatase a, BPI - bactericidal/permeability-increasing protein, ALDOA - aldolase a, fructose-bisphosphate, EPX - eosinophil peroxidase, PRDX4 - peroxiredoxin 4…
