# Supplementary material for: Crosstalk between Thyroid Hormone and Corticosteroid Signaling Targets Cell Proliferation in Xenopus tropicalis Tadpole Liver
Source: Int J Mol Sci. 2022 Nov 8;23(22):13715. doi: 10.3390/ijms232213715 (PMC9692397; doi:10.3390/ijms232213715)
Supplement: Supplementary file 1 [file ijms-23-13715-s001.zip › Table-S7.xlsx]

## Sheet: Feuil1
Table S7: Gene ontology analysis for the down-regulated genes following the T3 treatment
GO Term	Description	P-value	FDR q-value	Enrichment	N	B	n	b	Genes
GO:0019216	regulation of lipid metabolic process	1.05E-5	8.75E-2	1.77	1570	71	499	40	[PRKAG2 - protein kinase, amp-activated, gamma 2 non-catalytic subunit, PDP1 - pyruvate dehyrogenase phosphatase catalytic subunit 1, FGFR4 - fibroblast growth factor receptor 4, ATP1A1 - atpase, na+/k+ transporting, alpha 1 polypeptide, FBXW7 - f-box and wd repeat domain containing 7, e3 ubiquitin protein ligase, SPHK1 - sphingosine kinase 1, NCOA1 - nuclear receptor coactivator 1, EGR1 - early …
GO:0046165	alcohol biosynthetic process	3.76E-5	1.56E-1	2.27	1570	25	499	18	[SPTLC3 - serine palmitoyltransferase, long chain base subunit 3, ISYNA1 - inositol-3-phosphate synthase 1, HSD17B7 - hydroxysteroid (17-beta) dehydrogenase 7, TM7SF2 - transmembrane 7 superfamily member 2, QDPR - quinoid dihydropteridine reductase, MVD - mevalonate (diphospho) decarboxylase, CACNA1H - calcium channel, voltage-dependent, t type, alpha 1h subunit, SPHK1 - sphingosine kinase 1, DHC…
GO:0007165	signal transduction	4.88E-5	1.35E-1	1.25	1570	402	499	160	[MCF2L - mcf.2 cell line derived transforming sequence-like, DEPTOR - dep domain containing mtor-interacting protein, FAM13A - family with sequence similarity 13, member a, GFRA3 - gdnf family receptor alpha 3, SVEP1 - sushi, von willebrand factor type a, egf and pentraxin domain containing 1, CIITA - class ii, major histocompatibility complex, transactivator, CAB39L - calcium binding protein 39-…
GO:1901615	organic hydroxy compound metabolic process	6.86E-5	1.43E-1	1.59	1570	95	499	48	[PRKAG2 - protein kinase, amp-activated, gamma 2 non-catalytic subunit, SPTLC3 - serine palmitoyltransferase, long chain base subunit 3, DIO3 - deiodinase, iodothyronine, type iii, PNKD - paroxysmal nonkinesigenic dyskinesia, RNF180 - ring finger protein 180, PLCH2 - phospholipase c, eta 2, PSAT1 - phosphoserine aminotransferase 1, SPHK1 - sphingosine kinase 1, DHCR24 - 24-dehydrocholesterol redu…
GO:1901617	organic hydroxy compound biosynthetic process	1.21E-4	0.2	1.85	1570	46	499	27	[PRKAG2 - protein kinase, amp-activated, gamma 2 non-catalytic subunit, SPTLC3 - serine palmitoyltransferase, long chain base subunit 3, PSAT1 - phosphoserine aminotransferase 1, SPHK1 - sphingosine kinase 1, DHCR24 - 24-dehydrocholesterol reductase, DHCR7 - 7-dehydrocholesterol reductase, MVK - mevalonate kinase, GCH1 - gtp cyclohydrolase 1, IPMK - inositol polyphosphate multikinase, ITPKB - ino…
GO:0016126	sterol biosynthetic process	1.59E-4	2.21E-1	2.52	1570	15	499	12	[DHCR24 - 24-dehydrocholesterol reductase, PRKAG2 - protein kinase, amp-activated, gamma 2 non-catalytic subunit, DHCR7 - 7-dehydrocholesterol reductase, CYP51A1 - cytochrome p450, family 51, subfamily a, polypeptide 1, HMGCR - 3-hydroxy-3-methylglutaryl-coa reductase, HSD17B7 - hydroxysteroid (17-beta) dehydrogenase 7, TM7SF2 - transmembrane 7 superfamily member 2, MVK - mevalonate kinase, FAXDC…
GO:0006066	alcohol metabolic process	1.63E-4	1.93E-1	1.70	1570	63	499	34	[SPTLC3 - serine palmitoyltransferase, long chain base subunit 3, PLCH2 - phospholipase c, eta 2, SPHK1 - sphingosine kinase 1, MECP2 - methyl cpg binding protein 2 (rett syndrome), DHCR24 - 24-dehydrocholesterol reductase, DHCR7 - 7-dehydrocholesterol reductase, LDLR - low density lipoprotein receptor, MVK - mevalonate kinase, GCH1 - gtp cyclohydrolase 1, FDXR - ferredoxin reductase, ITPKB - ino…
GO:0035556	intracellular signal transduction	2.29E-4	2.38E-1	1.43	1570	143	499	65	[MCF2L - mcf.2 cell line derived transforming sequence-like, ARID3A - at rich interactive domain 3a (bright-like), DEPTOR - dep domain containing mtor-interacting protein, GFRA3 - gdnf family receptor alpha 3, CAB39L - calcium binding protein 39-like, BLNK - b-cell linker, TAOK1 - tao kinase 1, CAMK2D - calcium/calmodulin-dependent protein kinase ii delta, ATP1B1 - atpase, na+/k+ transporting, be…
GO:0010646	regulation of cell communication	2.79E-4	2.58E-1	1.25	1570	331	499	132	[HSPA1A - heat shock 70kda protein 1a, MCF2L - mcf.2 cell line derived transforming sequence-like, DEPTOR - dep domain containing mtor-interacting protein, FAM13A - family with sequence similarity 13, member a, ZFYVE28 - zinc finger, fyve domain containing 28, PLA2R1 - phospholipase a2 receptor 1, 180kda, PNKD - paroxysmal nonkinesigenic dyskinesia, LURAP1L - leucine rich adaptor protein 1-like, …
GO:0043549	regulation of kinase activity	3.12E-4	2.59E-1	1.54	1570	92	499	45	[PKD1 - polycystic kidney disease 1 (autosomal dominant), PRKAG2 - protein kinase, amp-activated, gamma 2 non-catalytic subunit, EFNA1 - ephrin-a1, DEPTOR - dep domain containing mtor-interacting protein, FGFR4 - fibroblast growth factor receptor 4, ZFYVE28 - zinc finger, fyve domain containing 28, CAB39L - calcium binding protein 39-like, EREG - epiregulin, ROR1 - receptor tyrosine kinase-like o…
GO:0120031	plasma membrane bounded cell projection assembly	3.98E-4	3.01E-1	2.06	1570	26	499	17	[CEP250 - centrosomal protein 250kda, CDC14B - cell division cycle 14b, BBS1 - bardet-biedl syndrome 1, ARHGEF26 - rho guanine nucleotide exchange factor (gef) 26, TTC36 - tetratricopeptide repeat domain 36, C2CD3 - c2 calcium-dependent domain containing 3, FGD4 - fyve, rhogef and ph domain containing 4, MYH10 - myosin, heavy chain 10, non-muscle, SRGAP2 - slit-robo rho gtpase activating protein …
GO:0023051	regulation of signaling	0.0004	2.77E-1	1.24	1570	339	499	134	[HSPA1A - heat shock 70kda protein 1a, MCF2L - mcf.2 cell line derived transforming sequence-like, DEPTOR - dep domain containing mtor-interacting protein, FAM13A - family with sequence similarity 13, member a, ZFYVE28 - zinc finger, fyve domain containing 28, PLA2R1 - phospholipase a2 receptor 1, 180kda, PNKD - paroxysmal nonkinesigenic dyskinesia, LURAP1L - leucine rich adaptor protein 1-like, …
GO:0009987	cellular process	4.2E-4	2.69E-1	1.06	1570	1309	499	439	[GFRA3 - gdnf family receptor alpha 3, SVEP1 - sushi, von willebrand factor type a, egf and pentraxin domain containing 1, SLC35G1 - solute carrier family 35, member g1, AKAP12 - a kinase (prka) anchor protein 12, PLXNB1 - plexin b1, PRX - periaxin, RIN1 - ras and rab interactor 1, LDLR - low density lipoprotein receptor, LZTS2 - leucine zipper, putative tumor suppressor 2, GCH1 - gtp cyclohydrol…
GO:0040007	growth	4.68E-4	2.78E-1	1.89	1570	35	499	21	[SORBS2 - sorbin and sh3 domain containing 2, PDLIM5 - pdz and lim domain 5, SOX10 - sry (sex determining region y)-box 10, EREG - epiregulin, SEMA3A - sema domain, immunoglobulin domain (ig), short basic domain, secreted, (semaphorin) 3a, EPB41L5 - erythrocyte membrane protein band 4.1 like 5, SLIT1 - slit homolog 1 (drosophila), SLC25A25 - solute carrier family 25 (mitochondrial carrier; phosph…
GO:0006694	steroid biosynthetic process	5.33E-4	2.95E-1	1.91	1570	33	499	20	[PRKAG2 - protein kinase, amp-activated, gamma 2 non-catalytic subunit, HSD17B7 - hydroxysteroid (17-beta) dehydrogenase 7, TM7SF2 - transmembrane 7 superfamily member 2, FAXDC2 - fatty acid hydroxylase domain containing 2, OSBPL9 - oxysterol binding protein-like 9, MVD - mevalonate (diphospho) decarboxylase, CACNA1H - calcium channel, voltage-dependent, t type, alpha 1h subunit, CYB5R2 - cytochr…
GO:0048589	developmental growth	5.33E-4	2.77E-1	1.91	1570	33	499	20	[SORBS2 - sorbin and sh3 domain containing 2, PDLIM5 - pdz and lim domain 5, SOX10 - sry (sex determining region y)-box 10, SEMA3A - sema domain, immunoglobulin domain (ig), short basic domain, secreted, (semaphorin) 3a, EPB41L5 - erythrocyte membrane protein band 4.1 like 5, SLIT1 - slit homolog 1 (drosophila), SLC25A25 - solute carrier family 25 (mitochondrial carrier; phosphate carrier), membe…
GO:0010941	regulation of cell death	6.09E-4	2.98E-1	1.35	1570	177	499	76	[HSPA1A - heat shock 70kda protein 1a, MCF2L - mcf.2 cell line derived transforming sequence-like, DEPTOR - dep domain containing mtor-interacting protein, PLA2R1 - phospholipase a2 receptor 1, 180kda, FBXW7 - f-box and wd repeat domain containing 7, e3 ubiquitin protein ligase, AKAP12 - a kinase (prka) anchor protein 12, NCOA1 - nuclear receptor coactivator 1, CAMK2D - calcium/calmodulin-depende…
GO:1902533	positive regulation of intracellular signal transduction	7.14E-4	3.3E-1	1.45	1570	113	499	52	[HSPA1A - heat shock 70kda protein 1a, PLA2R1 - phospholipase a2 receptor 1, 180kda, LURAP1L - leucine rich adaptor protein 1-like, FBXW7 - f-box and wd repeat domain containing 7, e3 ubiquitin protein ligase, AKAP12 - a kinase (prka) anchor protein 12, HEXIM1 - hexamethylene bis-acetamide inducible 1, TAOK1 - tao kinase 1, PLXNB1 - plexin b1, GPR137C - g protein-coupled receptor 137c, PLK2 - pol…
GO:0030031	cell projection assembly	7.62E-4	3.33E-1	1.98	1570	27	499	17	[CEP250 - centrosomal protein 250kda, CDC14B - cell division cycle 14b, BBS1 - bardet-biedl syndrome 1, ARHGEF26 - rho guanine nucleotide exchange factor (gef) 26, TTC36 - tetratricopeptide repeat domain 36, C2CD3 - c2 calcium-dependent domain containing 3, FGD4 - fyve, rhogef and ph domain containing 4, MYH10 - myosin, heavy chain 10, non-muscle, SRGAP2 - slit-robo rho gtpase activating protein …
GO:0002009	morphogenesis of an epithelium	7.94E-4	3.3E-1	1.84	1570	36	499	21	[PKD1 - polycystic kidney disease 1 (autosomal dominant), VDR - vitamin d (1,25- dihydroxyvitamin d3) receptor, C2CD3 - c2 calcium-dependent domain containing 3, SOCS3 - suppressor of cytokine signaling 3, SOX10 - sry (sex determining region y)-box 10, SEMA3A - sema domain, immunoglobulin domain (ig), short basic domain, secreted, (semaphorin) 3a, EPB41L5 - erythrocyte membrane protein band 4.1 l…
GO:0009966	regulation of signal transduction	8.27E-4	3.27E-1	1.25	1570	303	499	120	[HSPA1A - heat shock 70kda protein 1a, MCF2L - mcf.2 cell line derived transforming sequence-like, DEPTOR - dep domain containing mtor-interacting protein, FAM13A - family with sequence similarity 13, member a, ZFYVE28 - zinc finger, fyve domain containing 28, PLA2R1 - phospholipase a2 receptor 1, 180kda, LURAP1L - leucine rich adaptor protein 1-like, AKAP12 - a kinase (prka) anchor protein 12, H…
GO:0019751	polyol metabolic process	8.45E-4	3.2E-1	2.01	1570	25	499	16	[SPTLC3 - serine palmitoyltransferase, long chain base subunit 3, ISYNA1 - inositol-3-phosphate synthase 1, DEGS2 - delta(4)-desaturase, sphingolipid 2, GK - glycerol kinase, QDPR - quinoid dihydropteridine reductase, PLCH2 - phospholipase c, eta 2, SPHK1 - sphingosine kinase 1, MECP2 - methyl cpg binding protein 2 (rett syndrome), PLCB3 - phospholipase c, beta 3 (phosphatidylinositol-specific), …
GO:0006695	cholesterol biosynthetic process	8.93E-4	3.23E-1	2.57	1570	11	499	9	[DHCR24 - 24-dehydrocholesterol reductase, DHCR7 - 7-dehydrocholesterol reductase, CYP51A1 - cytochrome p450, family 51, subfamily a, polypeptide 1, HSD17B7 - hydroxysteroid (17-beta) dehydrogenase 7, TM7SF2 - transmembrane 7 superfamily member 2, HMGCR - 3-hydroxy-3-methylglutaryl-coa reductase, MVK - mevalonate kinase, MVD - mevalonate (diphospho) decarboxylase, IDI1 - isopentenyl-diphosphate d…
GO:1902653	secondary alcohol biosynthetic process	8.93E-4	3.09E-1	2.57	1570	11	499	9	[DHCR24 - 24-dehydrocholesterol reductase, CYP51A1 - cytochrome p450, family 51, subfamily a, polypeptide 1, DHCR7 - 7-dehydrocholesterol reductase, HMGCR - 3-hydroxy-3-methylglutaryl-coa reductase, TM7SF2 - transmembrane 7 superfamily member 2, HSD17B7 - hydroxysteroid (17-beta) dehydrogenase 7, MVK - mevalonate kinase, IDI1 - isopentenyl-diphosphate delta isomerase 1, MVD - mevalonate (diphosph…
GO:0051338	regulation of transferase activity	9.63E-4	3.2E-1	1.46	1570	101	499	47	[PKD1 - polycystic kidney disease 1 (autosomal dominant), PRKAG2 - protein kinase, amp-activated, gamma 2 non-catalytic subunit, EFNA1 - ephrin-a1, DEPTOR - dep domain containing mtor-interacting protein, FGFR4 - fibroblast growth factor receptor 4, ZFYVE28 - zinc finger, fyve domain containing 28, EREG - epiregulin, CAB39L - calcium binding protein 39-like, TRIB1 - tribbles homolog 1 (drosophila…
GO:0010562	positive regulation of phosphorus metabolic process	9.95E-4	3.18E-1	1.44	1570	109	499	50	[CAB39L - calcium binding protein 39-like, FBXW7 - f-box and wd repeat domain containing 7, e3 ubiquitin protein ligase, AKAP12 - a kinase (prka) anchor protein 12, TAOK1 - tao kinase 1, PTK2B - protein tyrosine kinase 2 beta, SLC4A4 - solute carrier family 4 (sodium bicarbonate cotransporter), member 4, GLIPR2 - gli pathogenesis-related 2, NOTCH2 - notch 2, ZC3H12A - zinc finger ccch-type contai…
GO:0045937	positive regulation of phosphate metabolic process	9.95E-4	3.06E-1	1.44	1570	109	499	50	[CAB39L - calcium binding protein 39-like, FBXW7 - f-box and wd repeat domain containing 7, e3 ubiquitin protein ligase, AKAP12 - a kinase (prka) anchor protein 12, TAOK1 - tao kinase 1, PTK2B - protein tyrosine kinase 2 beta, SLC4A4 - solute carrier family 4 (sodium bicarbonate cotransporter), member 4, GLIPR2 - gli pathogenesis-related 2, NOTCH2 - notch 2, ZC3H12A - zinc finger ccch-type contai…
