# Supplementary material for: Crosstalk between Thyroid Hormone and Corticosteroid Signaling Targets Cell Proliferation in Xenopus tropicalis Tadpole Liver
Source: Int J Mol Sci. 2022 Nov 8;23(22):13715. doi: 10.3390/ijms232213715 (PMC9692397; doi:10.3390/ijms232213715)
Supplement: Supplementary file 1 [file ijms-23-13715-s001.zip › Table-S8.xlsx]

## Sheet: Feuil1
Table S8: Gene ontology analysis for the down-regulated genes following the T3 + CORT treatment
GO Term	Description	P-value	FDR q-value	Enrichment	N	B	n	b	Genes
GO:1901360	organic cyclic compound metabolic process	3.16E-7	2.57E-3	1.33	1474	295	569	152	[CDC6 - cell division cycle 6, ELL - elongation factor rna polymerase ii, RFC4 - replication factor c (activator 1) 4, 37kda, FOXK2 - forkhead box k2, HSD17B4 - hydroxysteroid (17-beta) dehydrogenase 4, ZNF638 - zinc finger protein 638, DALRD3 - dalr anticodon binding domain containing 3, BRCA2 - breast cancer 2, early onset, HELQ - helicase, polq-like, BRCA1 - breast cancer 1, early onset, LRRC1…
GO:0009058	biosynthetic process	1.29E-6	5.27E-3	1.30	1474	321	569	161	[CDC6 - cell division cycle 6, ELL - elongation factor rna polymerase ii, RFC4 - replication factor c (activator 1) 4, 37kda, FOXK2 - forkhead box k2, HSD17B4 - hydroxysteroid (17-beta) dehydrogenase 4, BRCA1 - breast cancer 1, early onset, PPIP5K2 - diphosphoinositol pentakisphosphate kinase 2, CHAF1B - chromatin assembly factor 1, subunit b (p60), FA2H - fatty acid 2-hydroxylase, EPAS1 - endoth…
GO:1901615	organic hydroxy compound metabolic process	2.49E-6	6.76E-3	1.61	1474	90	569	56	[SPTLC3 - serine palmitoyltransferase, long chain base subunit 3, PNKD - paroxysmal nonkinesigenic dyskinesia, HSD17B4 - hydroxysteroid (17-beta) dehydrogenase 4, RNF180 - ring finger protein 180, PSAT1 - phosphoserine aminotransferase 1, PPIP5K2 - diphosphoinositol pentakisphosphate kinase 2, SCAP - srebf chaperone, LDLR - low density lipoprotein receptor, EPAS1 - endothelial pas domain protein …
GO:0044283	small molecule biosynthetic process	2.81E-6	5.72E-3	1.53	1474	115	569	68	[SPTLC3 - serine palmitoyltransferase, long chain base subunit 3, OGDHL - oxoglutarate dehydrogenase-like, GGTLC2 - gamma-glutamyltransferase light chain 2, FOXK2 - forkhead box k2, HSD17B4 - hydroxysteroid (17-beta) dehydrogenase 4, SYK - spleen tyrosine kinase, RFK - riboflavin kinase, BRCA1 - breast cancer 1, early onset, PDE7B - phosphodiesterase 7b, PSAT1 - phosphoserine aminotransferase 1, …
GO:1901617	organic hydroxy compound biosynthetic process	3.32E-6	5.41E-3	1.88	1474	44	569	32	[PRKAG2 - protein kinase, amp-activated, gamma 2 non-catalytic subunit, SPTLC3 - serine palmitoyltransferase, long chain base subunit 3, HSD17B4 - hydroxysteroid (17-beta) dehydrogenase 4, PSAT1 - phosphoserine aminotransferase 1, SPHK1 - sphingosine kinase 1, PPIP5K2 - diphosphoinositol pentakisphosphate kinase 2, DHCR24 - 24-dehydrocholesterol reductase, DHCR7 - 7-dehydrocholesterol reductase, …
GO:1901576	organic substance biosynthetic process	3.78E-6	5.13E-3	1.29	1474	311	569	155	[CDC6 - cell division cycle 6, ELL - elongation factor rna polymerase ii, RFC4 - replication factor c (activator 1) 4, 37kda, FOXK2 - forkhead box k2, HSD17B4 - hydroxysteroid (17-beta) dehydrogenase 4, BRCA1 - breast cancer 1, early onset, PPIP5K2 - diphosphoinositol pentakisphosphate kinase 2, CHAF1B - chromatin assembly factor 1, subunit b (p60), FA2H - fatty acid 2-hydroxylase, EPAS1 - endoth…
GO:0055114	oxidation-reduction process	6.09E-6	7.09E-3	1.47	1474	136	569	77	[ECI2 - enoyl-coa delta isomerase 2, FOXK2 - forkhead box k2, CYB5B - cytochrome b5 type b (outer mitochondrial membrane), HSD17B4 - hydroxysteroid (17-beta) dehydrogenase 4, CYP2U1 - cytochrome p450, family 2, subfamily u, polypeptide 1, FA2H - fatty acid 2-hydroxylase, PYGB - phosphorylase, glycogen; brain, MTHFD1 - methylenetetrahydrofolate dehydrogenase (nadp+ dependent) 1, methenyltetrahydro…
GO:0044249	cellular biosynthetic process	8.45E-6	8.6E-3	1.30	1474	279	569	140	[CDC6 - cell division cycle 6, ELL - elongation factor rna polymerase ii, RFC4 - replication factor c (activator 1) 4, 37kda, FOXK2 - forkhead box k2, HSD17B4 - hydroxysteroid (17-beta) dehydrogenase 4, BRCA1 - breast cancer 1, early onset, CHAF1B - chromatin assembly factor 1, subunit b (p60), FA2H - fatty acid 2-hydroxylase, EPAS1 - endothelial pas domain protein 1, GSTZ1 - glutathione s-transf…
GO:0034641	cellular nitrogen compound metabolic process	1.36E-5	1.23E-2	1.28	1474	302	569	149	[CDC6 - cell division cycle 6, ELL - elongation factor rna polymerase ii, RFC4 - replication factor c (activator 1) 4, 37kda, FOXK2 - forkhead box k2, HSD17B4 - hydroxysteroid (17-beta) dehydrogenase 4, ZNF638 - zinc finger protein 638, DALRD3 - dalr anticodon binding domain containing 3, BRCA2 - breast cancer 2, early onset, HELQ - helicase, polq-like, BRCA1 - breast cancer 1, early onset, LRRC1…
GO:0006694	steroid biosynthetic process	2.1E-5	1.71E-2	1.99	1474	30	569	23	[PRKAG2 - protein kinase, amp-activated, gamma 2 non-catalytic subunit, HSD17B7 - hydroxysteroid (17-beta) dehydrogenase 7, TM7SF2 - transmembrane 7 superfamily member 2, HSD17B4 - hydroxysteroid (17-beta) dehydrogenase 4, FAXDC2 - fatty acid hydroxylase domain containing 2, OSBPL9 - oxysterol binding protein-like 9, MVD - mevalonate (diphospho) decarboxylase, CYB5R2 - cytochrome b5 reductase 2, …
GO:0046165	alcohol biosynthetic process	2.52E-5	1.86E-2	2.07	1474	25	569	20	[SPTLC3 - serine palmitoyltransferase, long chain base subunit 3, ISYNA1 - inositol-3-phosphate synthase 1, HSD17B7 - hydroxysteroid (17-beta) dehydrogenase 7, TM7SF2 - transmembrane 7 superfamily member 2, QDPR - quinoid dihydropteridine reductase, MVD - mevalonate (diphospho) decarboxylase, CACNA1H - calcium channel, voltage-dependent, t type, alpha 1h subunit, SPHK1 - sphingosine kinase 1, PPI…
GO:0006725	cellular aromatic compound metabolic process	2.78E-5	1.88E-2	1.30	1474	258	569	129	[CDC6 - cell division cycle 6, ELL - elongation factor rna polymerase ii, RFC4 - replication factor c (activator 1) 4, 37kda, FOXK2 - forkhead box k2, HSD17B4 - hydroxysteroid (17-beta) dehydrogenase 4, ZNF638 - zinc finger protein 638, DALRD3 - dalr anticodon binding domain containing 3, BRCA2 - breast cancer 2, early onset, HELQ - helicase, polq-like, BRCA1 - breast cancer 1, early onset, LRRC1…
GO:0022402	cell cycle process	3.56E-5	2.23E-2	1.50	1474	102	569	59	[CDC6 - cell division cycle 6, ARID3A - at rich interactive domain 3a (bright-like), DONSON - downstream neighbor of son, CDC25A - cell division cycle 25a, RFC4 - replication factor c (activator 1) 4, 37kda, CAB39L - calcium binding protein 39-like, KIF20B - kinesin family member 20b, BRCA2 - breast cancer 2, early onset, SPIRE1 - spire actin nucleation factor 1, BRCA1 - breast cancer 1, early on…
GO:1903047	mitotic cell cycle process	1.02E-4	5.96E-2	1.57	1474	71	569	43	[CDC6 - cell division cycle 6, CEP250 - centrosomal protein 250kda, ARID3A - at rich interactive domain 3a (bright-like), DONSON - downstream neighbor of son, KIF14 - kinesin family member 14, CDC25A - cell division cycle 25a, DLG1 - discs, large homolog 1 (drosophila), BRCA2 - breast cancer 2, early onset, KIF18A - kinesin family member 18a, BRCA1 - breast cancer 1, early onset, CDK14 - cyclin-d…
GO:1901362	organic cyclic compound biosynthetic process	1.09E-4	5.94E-2	1.37	1474	151	569	80	[ELL - elongation factor rna polymerase ii, OGDHL - oxoglutarate dehydrogenase-like, RFC4 - replication factor c (activator 1) 4, 37kda, FOXK2 - forkhead box k2, NADK - nad kinase, HSD17B4 - hydroxysteroid (17-beta) dehydrogenase 4, RFK - riboflavin kinase, PDE7B - phosphodiesterase 7b, PSAT1 - phosphoserine aminotransferase 1, PRIM2 - primase, dna, polypeptide 2 (58kda), PRIM1 - primase, dna, po…
GO:0008202	steroid metabolic process	1.11E-4	5.66E-2	1.68	1474	51	569	33	[PRKAG2 - protein kinase, amp-activated, gamma 2 non-catalytic subunit, HSD17B4 - hydroxysteroid (17-beta) dehydrogenase 4, STS - steroid sulfatase (microsomal), isozyme s, DHCR24 - 24-dehydrocholesterol reductase, MECP2 - methyl cpg binding protein 2 (rett syndrome), SCAP - srebf chaperone, DHCR7 - 7-dehydrocholesterol reductase, LDLR - low density lipoprotein receptor, PRLR - prolactin receptor…
GO:0006066	alcohol metabolic process	1.12E-4	5.39E-2	1.61	1474	61	569	38	[SPTLC3 - serine palmitoyltransferase, long chain base subunit 3, PLCH2 - phospholipase c, eta 2, SPHK1 - sphingosine kinase 1, PPIP5K2 - diphosphoinositol pentakisphosphate kinase 2, MECP2 - methyl cpg binding protein 2 (rett syndrome), DHCR24 - 24-dehydrocholesterol reductase, DHCR7 - 7-dehydrocholesterol reductase, SCAP - srebf chaperone, LDLR - low density lipoprotein receptor, MVK - mevalona…
GO:0051054	positive regulation of DNA metabolic process	1.23E-4	5.55E-2	2.16	1474	18	569	15	[POT1 - protection of telomeres 1, RFC4 - replication factor c (activator 1) 4, 37kda, FGFR4 - fibroblast growth factor receptor 4, EREG - epiregulin, DNMT1 - dna (cytosine-5-)-methyltransferase 1, CHTF18 - ctf18, chromosome transmission fidelity factor 18 homolog (s. cerevisiae), SPIRE1 - spire actin nucleation factor 1, BRCA1 - breast cancer 1, early onset, MECP2 - methyl cpg binding protein 2 …
GO:0006629	lipid metabolic process	1.26E-4	5.39E-2	1.34	1474	174	569	90	[ECI2 - enoyl-coa delta isomerase 2, SPTLC3 - serine palmitoyltransferase, long chain base subunit 3, HSD17B4 - hydroxysteroid (17-beta) dehydrogenase 4, BRCA1 - breast cancer 1, early onset, CYP2U1 - cytochrome p450, family 2, subfamily u, polypeptide 1, SCAP - srebf chaperone, LDLR - low density lipoprotein receptor, FA2H - fatty acid 2-hydroxylase, NUDT19 - nudix (nucleoside diphosphate linked…
GO:0046483	heterocycle metabolic process	1.3E-4	5.31E-2	1.27	1474	248	569	122	[CDC6 - cell division cycle 6, ELL - elongation factor rna polymerase ii, RFC4 - replication factor c (activator 1) 4, 37kda, FOXK2 - forkhead box k2, HSD17B4 - hydroxysteroid (17-beta) dehydrogenase 4, DALRD3 - dalr anticodon binding domain containing 3, ZNF638 - zinc finger protein 638, BRCA2 - breast cancer 2, early onset, HELQ - helicase, polq-like, BRCA1 - breast cancer 1, early onset, LRRC1…
GO:0019751	polyol metabolic process	1.43E-4	5.56E-2	1.97	1474	25	569	19	[SPTLC3 - serine palmitoyltransferase, long chain base subunit 3, ISYNA1 - inositol-3-phosphate synthase 1, DEGS2 - delta(4)-desaturase, sphingolipid 2, GK - glycerol kinase, QDPR - quinoid dihydropteridine reductase, PLCH2 - phospholipase c, eta 2, SPHK1 - sphingosine kinase 1, PPIP5K2 - diphosphoinositol pentakisphosphate kinase 2, MECP2 - methyl cpg binding protein 2 (rett syndrome), PLCB3 - p…
GO:0006310	DNA recombination	1.71E-4	6.32E-2	2.25	1474	15	569	13	[MSH3 - muts homolog 3 (e. coli), TRIP13 - thyroid hormone receptor interactor 13, RECQL4 - recq protein-like 4, MMS22L - mms22-like, dna repair protein, BRCA2 - breast cancer 2, early onset, HELQ - helicase, polq-like, BRCA1 - breast cancer 1, early onset, MCM5 - minichromosome maintenance complex component 5, ATAD5 - atpase family, aaa domain containing 5, XRCC4 - x-ray repair complementing def…
GO:0016126	sterol biosynthetic process	1.71E-4	6.04E-2	2.25	1474	15	569	13	[PRKAG2 - protein kinase, amp-activated, gamma 2 non-catalytic subunit, TM7SF2 - transmembrane 7 superfamily member 2, HSD17B7 - hydroxysteroid (17-beta) dehydrogenase 7, FAXDC2 - fatty acid hydroxylase domain containing 2, MVD - mevalonate (diphospho) decarboxylase, CYB5R2 - cytochrome b5 reductase 2, C14orf1 - chromosome 14 open reading frame 1, DHCR24 - 24-dehydrocholesterol reductase, CYP51A1…
GO:0044281	small molecule metabolic process	1.71E-4	5.82E-2	1.25	1474	287	569	138	[FOXK2 - forkhead box k2, PNKD - paroxysmal nonkinesigenic dyskinesia, HSD17B4 - hydroxysteroid (17-beta) dehydrogenase 4, DALRD3 - dalr anticodon binding domain containing 3, BRCA1 - breast cancer 1, early onset, LRRC16A - leucine rich repeat containing 16a, CYP2U1 - cytochrome p450, family 2, subfamily u, polypeptide 1, PPIP5K2 - diphosphoinositol pentakisphosphate kinase 2, SCAP - srebf chaper…
GO:0051052	regulation of DNA metabolic process	2.52E-4	8.19E-2	1.81	1474	33	569	23	[POT1 - protection of telomeres 1, CDC6 - cell division cycle 6, CHEK1 - checkpoint kinase 1, MSH3 - muts homolog 3 (e. coli), DONSON - downstream neighbor of son, RFC4 - replication factor c (activator 1) 4, 37kda, FGFR4 - fibroblast growth factor receptor 4, EREG - epiregulin, DNMT1 - dna (cytosine-5-)-methyltransferase 1, BRCA2 - breast cancer 2, early onset, CHTF18 - ctf18, chromosome transmi…
GO:0008610	lipid biosynthetic process	2.6E-4	8.13E-2	1.47	1474	90	569	51	[SPTLC3 - serine palmitoyltransferase, long chain base subunit 3, HSD17B4 - hydroxysteroid (17-beta) dehydrogenase 4, BRCA1 - breast cancer 1, early onset, FA2H - fatty acid 2-hydroxylase, MTMR4 - myotubularin related protein 4, ABCD3 - atp-binding cassette, sub-family d (ald), member 3, LIPH - lipase, member h, PEX7 - peroxisomal biogenesis factor 7, ISYNA1 - inositol-3-phosphate synthase 1, TM7…
GO:0009893	positive regulation of metabolic process	2.92E-4	8.81E-2	1.21	1474	340	569	159	[CDC6 - cell division cycle 6, ELL - elongation factor rna polymerase ii, RFC4 - replication factor c (activator 1) 4, 37kda, FOXK2 - forkhead box k2, CAB39L - calcium binding protein 39-like, CIITA - class ii, major histocompatibility complex, transactivator, BRCA2 - breast cancer 2, early onset, KLF8 - kruppel-like factor 8, SPIRE1 - spire actin nucleation factor 1, BRCA1 - breast cancer 1, ear…
GO:0006259	DNA metabolic process	3.14E-4	9.13E-2	1.58	1474	59	569	36	[CDC6 - cell division cycle 6, DONSON - downstream neighbor of son, MSH3 - muts homolog 3 (e. coli), RFC4 - replication factor c (activator 1) 4, 37kda, BRCA2 - breast cancer 2, early onset, HELQ - helicase, polq-like, BRCA1 - breast cancer 1, early onset, ZRANB3 - zinc finger, ran-binding domain containing 3, UHRF1 - ubiquitin-like with phd and ring finger domains 1, SPHK1 - sphingosine kinase 1…
GO:0051173	positive regulation of nitrogen compound metabolic process	3.36E-4	9.42E-2	1.23	1474	295	569	140	[CDC6 - cell division cycle 6, ELL - elongation factor rna polymerase ii, RFC4 - replication factor c (activator 1) 4, 37kda, FOXK2 - forkhead box k2, CAB39L - calcium binding protein 39-like, CIITA - class ii, major histocompatibility complex, transactivator, BRCA2 - breast cancer 2, early onset, KLF8 - kruppel-like factor 8, SPIRE1 - spire actin nucleation factor 1, BRCA1 - breast cancer 1, ear…
GO:0019216	regulation of lipid metabolic process	4.19E-4	1.14E-1	1.52	1474	70	569	41	[PRKAG2 - protein kinase, amp-activated, gamma 2 non-catalytic subunit, ADIPOR2 - adiponectin receptor 2, PDP1 - pyruvate dehyrogenase phosphatase catalytic subunit 1, FGFR4 - fibroblast growth factor receptor 4, BRCA1 - breast cancer 1, early onset, FBXW7 - f-box and wd repeat domain containing 7, e3 ubiquitin protein ligase, SPHK1 - sphingosine kinase 1, DAB2IP - dab2 interacting protein, EGR1 …
GO:0051276	chromosome organization	4.32E-4	1.14E-1	1.81	1474	30	569	21	[POT1 - protection of telomeres 1, NCAPG - non-smc condensin i complex, subunit g, MSH3 - muts homolog 3 (e. coli), RFC4 - replication factor c (activator 1) 4, 37kda, TRIP13 - thyroid hormone receptor interactor 13, RECQL4 - recq protein-like 4, BRCA2 - breast cancer 2, early onset, CHTF18 - ctf18, chromosome transmission fidelity factor 18 homolog (s. cerevisiae), KIF18A - kinesin family member…
GO:0045005	DNA-dependent DNA replication maintenance of fidelity	4.78E-4	1.22E-1	2.59	1474	8	569	8	[MSH3 - muts homolog 3 (e. coli), DONSON - downstream neighbor of son, POLE - polymerase (dna directed), epsilon, catalytic subunit, MMS22L - mms22-like, dna repair protein, BRCA2 - breast cancer 2, early onset, DNA2 - dna replication helicase/nuclease 2, ZRANB3 - zinc finger, ran-binding domain containing 3, FANCM - fanconi anemia, complementation group m]
GO:0007010	cytoskeleton organization	4.95E-4	1.22E-1	1.47	1474	81	569	46	[PDLIM5 - pdz and lim domain 5, POF1B - premature ovarian failure, 1b, MAP7D2 - map7 domain containing 2, DLG1 - discs, large homolog 1 (drosophila), PHACTR3 - phosphatase and actin regulator 3, KIF18A - kinesin family member 18a, FRMD3 - ferm domain containing 3, SPIRE1 - spire actin nucleation factor 1, DAAM1 - dishevelled associated activator of morphogenesis 1, NEDD9 - neural precursor cell e…
GO:0090304	nucleic acid metabolic process	7.61E-4	1.82E-1	1.33	1474	142	569	73	[CDC6 - cell division cycle 6, ELL - elongation factor rna polymerase ii, DONSON - downstream neighbor of son, RFC4 - replication factor c (activator 1) 4, 37kda, DALRD3 - dalr anticodon binding domain containing 3, ZNF638 - zinc finger protein 638, BRCA2 - breast cancer 2, early onset, HELQ - helicase, polq-like, BRCA1 - breast cancer 1, early onset, UHRF1 - ubiquitin-like with phd and ring fing…
GO:0008152	metabolic process	8.42E-4	1.96E-1	1.09	1474	838	569	353	[ELL - elongation factor rna polymerase ii, RFC4 - replication factor c (activator 1) 4, 37kda, PLA2R1 - phospholipase a2 receptor 1, 180kda, SVEP1 - sushi, von willebrand factor type a, egf and pentraxin domain containing 1, GFRA3 - gdnf family receptor alpha 3, HSD17B4 - hydroxysteroid (17-beta) dehydrogenase 4, BRCA2 - breast cancer 2, early onset, TRAK1 - trafficking protein, kinesin binding …
GO:0031325	positive regulation of cellular metabolic process	8.44E-4	1.91E-1	1.21	1474	307	569	143	[CDC6 - cell division cycle 6, ELL - elongation factor rna polymerase ii, RFC4 - replication factor c (activator 1) 4, 37kda, FOXK2 - forkhead box k2, CAB39L - calcium binding protein 39-like, CIITA - class ii, major histocompatibility complex, transactivator, BRCA2 - breast cancer 2, early onset, KLF8 - kruppel-like factor 8, SPIRE1 - spire actin nucleation factor 1, BRCA1 - breast cancer 1, ear…
GO:0007031	peroxisome organization	8.83E-4	1.94E-1	2.19	1474	13	569	11	[ECI2 - enoyl-coa delta isomerase 2, PEX7 - peroxisomal biogenesis factor 7, NUDT19 - nudix (nucleoside diphosphate linked moiety x)-type motif 19, EPHX2 - epoxide hydrolase 2, cytoplasmic, HSD17B4 - hydroxysteroid (17-beta) dehydrogenase 4, LONP2 - lon peptidase 2, peroxisomal, CAT - catalase, ABCD3 - atp-binding cassette, sub-family d (ald), member 3, PHYH - phytanoyl-coa 2-hydroxylase, PEX1 - …
GO:0031401	positive regulation of protein modification process	9.47E-4	2.03E-1	1.36	1474	118	569	62	[CDC6 - cell division cycle 6, SYK - spleen tyrosine kinase, CAB39L - calcium binding protein 39-like, BRCA1 - breast cancer 1, early onset, RNF180 - ring finger protein 180, FBXW7 - f-box and wd repeat domain containing 7, e3 ubiquitin protein ligase, AKAP12 - a kinase (prka) anchor protein 12, PTK2B - protein tyrosine kinase 2 beta, SDR16C5 - short chain dehydrogenase/reductase family 16c, memb…
GO:0019439	aromatic compound catabolic process	9.7E-4	2.03E-1	1.63	1474	43	569	27	[OGDHL - oxoglutarate dehydrogenase-like, FOXK2 - forkhead box k2, DIO3 - deiodinase, iodothyronine, type iii, PDE8A - phosphodiesterase 8a, PDE7B - phosphodiesterase 7b, GALT - galactose-1-phosphate uridylyltransferase, ALDOB - aldolase b, fructose-bisphosphate, TAT - tyrosine aminotransferase, FAH - fumarylacetoacetate hydrolase (fumarylacetoacetase), PNP - purine nucleoside phosphorylase, GSTZ…
