# Supplementary material for: Crosstalk between Thyroid Hormone and Corticosteroid Signaling Targets Cell Proliferation in Xenopus tropicalis Tadpole Liver
Source: Int J Mol Sci. 2022 Nov 8;23(22):13715. doi: 10.3390/ijms232213715 (PMC9692397; doi:10.3390/ijms232213715)
Supplement: Supplementary file 1 [file ijms-23-13715-s001.zip › Table-S9.xls]

## Sheet: Feuil1
Table S9: Gene ontology analysis of genes up-regulated belonging to category A
GO Term	Description	P-value	FDR q-value	Enrichment	N	B	n	b	Genes
GO:0015833	peptide transport	2.4E-14	2.1E-10	1.56	1919	206	846	142	[SEL1L - sel-1 suppressor of lin-12-like (c. elegans), ATP6V1F - atpase, h+ transporting, lysosomal 14kda, v1 subunit f, SEC13 - sec13 homolog (s. cerevisiae), KDELR1 - kdel (lys-asp-glu-leu) endoplasmic reticulum protein retention receptor 1, BET1 - bet1 golgi vesicular membrane trafficking protein, AP3M2 - adaptor-related protein complex 3, mu 2 subunit, ARFGAP2 - adp-ribosylation factor gtpase…
GO:0042886	amide transport	3.39E-14	1.49E-10	1.55	1919	212	846	145	[SEL1L - sel-1 suppressor of lin-12-like (c. elegans), ATP6V1F - atpase, h+ transporting, lysosomal 14kda, v1 subunit f, SEC13 - sec13 homolog (s. cerevisiae), KDELR1 - kdel (lys-asp-glu-leu) endoplasmic reticulum protein retention receptor 1, BET1 - bet1 golgi vesicular membrane trafficking protein, AP3M2 - adaptor-related protein complex 3, mu 2 subunit, ARFGAP2 - adp-ribosylation factor gtpase…
GO:0015031	protein transport	6.02E-14	1.76E-10	1.56	1919	202	846	139	[SEL1L - sel-1 suppressor of lin-12-like (c. elegans), ATP6V1F - atpase, h+ transporting, lysosomal 14kda, v1 subunit f, SEC13 - sec13 homolog (s. cerevisiae), KDELR1 - kdel (lys-asp-glu-leu) endoplasmic reticulum protein retention receptor 1, BET1 - bet1 golgi vesicular membrane trafficking protein, AP3M2 - adaptor-related protein complex 3, mu 2 subunit, ARFGAP2 - adp-ribosylation factor gtpase…
GO:0045184	establishment of protein localization	1.16E-13	2.54E-10	1.54	1919	214	846	145	[SEL1L - sel-1 suppressor of lin-12-like (c. elegans), ATP6V1F - atpase, h+ transporting, lysosomal 14kda, v1 subunit f, SEC13 - sec13 homolog (s. cerevisiae), KDELR1 - kdel (lys-asp-glu-leu) endoplasmic reticulum protein retention receptor 1, BET1 - bet1 golgi vesicular membrane trafficking protein, AP3M2 - adaptor-related protein complex 3, mu 2 subunit, ARFGAP2 - adp-ribosylation factor gtpase…
GO:0071705	nitrogen compound transport	8.66E-12	1.52E-8	1.45	1919	248	846	159	[SEL1L - sel-1 suppressor of lin-12-like (c. elegans), ATP6V1F - atpase, h+ transporting, lysosomal 14kda, v1 subunit f, SEC13 - sec13 homolog (s. cerevisiae), KDELR1 - kdel (lys-asp-glu-leu) endoplasmic reticulum protein retention receptor 1, BET1 - bet1 golgi vesicular membrane trafficking protein, AP3M2 - adaptor-related protein complex 3, mu 2 subunit, ARFGAP2 - adp-ribosylation factor gtpase…
GO:0033036	macromolecule localization	1.43E-11	2.09E-8	1.43	1919	272	846	171	[SEL1L - sel-1 suppressor of lin-12-like (c. elegans), ATP6V1F - atpase, h+ transporting, lysosomal 14kda, v1 subunit f, SEC13 - sec13 homolog (s. cerevisiae), DDX1 - dead (asp-glu-ala-asp) box helicase 1, KDELR1 - kdel (lys-asp-glu-leu) endoplasmic reticulum protein retention receptor 1, BET1 - bet1 golgi vesicular membrane trafficking protein, AP3M2 - adaptor-related protein complex 3, mu 2 sub…
GO:0008104	protein localization	5.17E-11	6.47E-8	1.42	1919	269	846	168	[SEL1L - sel-1 suppressor of lin-12-like (c. elegans), ATP6V1F - atpase, h+ transporting, lysosomal 14kda, v1 subunit f, SEC13 - sec13 homolog (s. cerevisiae), KDELR1 - kdel (lys-asp-glu-leu) endoplasmic reticulum protein retention receptor 1, DDX1 - dead (asp-glu-ala-asp) box helicase 1, BET1 - bet1 golgi vesicular membrane trafficking protein, AP3M2 - adaptor-related protein complex 3, mu 2 sub…
GO:0034976	response to endoplasmic reticulum stress	5.26E-10	5.76E-7	1.83	1919	67	846	54	[SEL1L - sel-1 suppressor of lin-12-like (c. elegans), GFPT1 - glutamine--fructose-6-phosphate transaminase 1, UGGT2 - udp-glucose glycoprotein glucosyltransferase 2, ATP2A2 - atpase, ca++ transporting, cardiac muscle, slow twitch 2, PDIA4 - protein disulfide isomerase family a, member 4, SEC61B - sec61 beta subunit, RNF121 - ring finger protein 121, ARFGAP1 - adp-ribosylation factor gtpase activ…
GO:0046907	intracellular transport	5.55E-10	5.41E-7	1.45	1919	209	846	134	[SEL1L - sel-1 suppressor of lin-12-like (c. elegans), SEC13 - sec13 homolog (s. cerevisiae), KDELR1 - kdel (lys-asp-glu-leu) endoplasmic reticulum protein retention receptor 1, BET1 - bet1 golgi vesicular membrane trafficking protein, AP3M2 - adaptor-related protein complex 3, mu 2 subunit, ARFGAP2 - adp-ribosylation factor gtpase activating protein 2, SCFD1 - sec1 family domain containing 1, WL…
GO:0006886	intracellular protein transport	3.92E-9	3.43E-6	1.55	1919	133	846	91	[SEL1L - sel-1 suppressor of lin-12-like (c. elegans), ACOT8 - acyl-coa thioesterase 8, SEC13 - sec13 homolog (s. cerevisiae), AP3M2 - adaptor-related protein complex 3, mu 2 subunit, SCFD1 - sec1 family domain containing 1, WLS - wntless homolog (drosophila), SEC61B - sec61 beta subunit, KIF5B - kinesin family member 5b, VPS37A - vacuolar protein sorting 37 homolog a (s. cerevisiae), TBC1D2B - t…
GO:0006810	transport	8.93E-9	7.11E-6	1.23	1919	549	846	298	[A2M - alpha-2-macroglobulin, BNIP3 - bcl2/adenovirus e1b 19kda interacting protein 3, SLC39A11 - solute carrier family 39, member 11, BNIP1 - bcl2/adenovirus e1b 19kda interacting protein 1, KDELR1 - kdel (lys-asp-glu-leu) endoplasmic reticulum protein retention receptor 1, BET1 - bet1 golgi vesicular membrane trafficking protein, AP3M2 - adaptor-related protein complex 3, mu 2 subunit, ARFGAP2 …
GO:0016192	vesicle-mediated transport	2.22E-8	1.62E-5	1.36	1919	262	846	157	[A2M - alpha-2-macroglobulin, BNIP1 - bcl2/adenovirus e1b 19kda interacting protein 1, FN1 - fibronectin 1, KDELR1 - kdel (lys-asp-glu-leu) endoplasmic reticulum protein retention receptor 1, BET1 - bet1 golgi vesicular membrane trafficking protein, AP3M2 - adaptor-related protein complex 3, mu 2 subunit, DDOST - dolichyl-diphosphooligosaccharide--protein glycosyltransferase subunit (non-catalyti…
GO:0051649	establishment of localization in cell	2.63E-8	1.77E-5	1.38	1919	233	846	142	[SEL1L - sel-1 suppressor of lin-12-like (c. elegans), SEC13 - sec13 homolog (s. cerevisiae), KDELR1 - kdel (lys-asp-glu-leu) endoplasmic reticulum protein retention receptor 1, BET1 - bet1 golgi vesicular membrane trafficking protein, AP3M2 - adaptor-related protein complex 3, mu 2 subunit, ARFGAP2 - adp-ribosylation factor gtpase activating protein 2, SCFD1 - sec1 family domain containing 1, WL…
GO:0051234	establishment of localization	2.8E-8	1.75E-5	1.22	1919	566	846	304	[A2M - alpha-2-macroglobulin, BNIP3 - bcl2/adenovirus e1b 19kda interacting protein 3, SLC39A11 - solute carrier family 39, member 11, BNIP1 - bcl2/adenovirus e1b 19kda interacting protein 1, KDELR1 - kdel (lys-asp-glu-leu) endoplasmic reticulum protein retention receptor 1, BET1 - bet1 golgi vesicular membrane trafficking protein, AP3M2 - adaptor-related protein complex 3, mu 2 subunit, ARFGAP2 …
GO:0071702	organic substance transport	6.96E-8	4.07E-5	1.32	1919	297	846	173	[SEL1L - sel-1 suppressor of lin-12-like (c. elegans), ATP6V1F - atpase, h+ transporting, lysosomal 14kda, v1 subunit f, SEC13 - sec13 homolog (s. cerevisiae), KDELR1 - kdel (lys-asp-glu-leu) endoplasmic reticulum protein retention receptor 1, BET1 - bet1 golgi vesicular membrane trafficking protein, AP3M2 - adaptor-related protein complex 3, mu 2 subunit, ARFGAP2 - adp-ribosylation factor gtpase…
GO:0006888	ER to Golgi vesicle-mediated transport	2.95E-7	1.62E-4	1.81	1919	49	846	39	[TRAPPC6B - trafficking protein particle complex 6b, YIF1B - yip1 interacting factor homolog b (s. cerevisiae), KDELR1 - kdel (lys-asp-glu-leu) endoplasmic reticulum protein retention receptor 1, BET1 - bet1 golgi vesicular membrane trafficking protein, COPG1 - coatomer protein complex, subunit gamma 1, TMED1 - transmembrane emp24 protein transport domain containing 1, ARFGAP2 - adp-ribosylation …
GO:0051179	localization	2.98E-7	1.54E-4	1.19	1919	625	846	327	[A2M - alpha-2-macroglobulin, BNIP3 - bcl2/adenovirus e1b 19kda interacting protein 3, SLC39A11 - solute carrier family 39, member 11, BNIP1 - bcl2/adenovirus e1b 19kda interacting protein 1, KDELR1 - kdel (lys-asp-glu-leu) endoplasmic reticulum protein retention receptor 1, BET1 - bet1 golgi vesicular membrane trafficking protein, AP3M2 - adaptor-related protein complex 3, mu 2 subunit, ARFGAP2 …
GO:0051641	cellular localization	5.4E-7	2.63E-4	1.31	1919	283	846	163	[SEL1L - sel-1 suppressor of lin-12-like (c. elegans), SEC13 - sec13 homolog (s. cerevisiae), KDELR1 - kdel (lys-asp-glu-leu) endoplasmic reticulum protein retention receptor 1, DDX1 - dead (asp-glu-ala-asp) box helicase 1, BET1 - bet1 golgi vesicular membrane trafficking protein, AP3M2 - adaptor-related protein complex 3, mu 2 subunit, ARFGAP2 - adp-ribosylation factor gtpase activating protein …
GO:0036503	ERAD pathway	1.21E-6	5.57E-4	2.08	1919	24	846	22	[CCDC47 - coiled-coil domain containing 47, SEL1L - sel-1 suppressor of lin-12-like (c. elegans), EDEM1 - er degradation enhancer, mannosidase alpha-like 1, UGGT2 - udp-glucose glycoprotein glucosyltransferase 2, UGGT1 - udp-glucose glycoprotein glucosyltransferase 1, SYVN1 - synovial apoptosis inhibitor 1, synoviolin, DNAJB9 - dnaj (hsp40) homolog, subfamily b, member 9, SEC61B - sec61 beta subu…
GO:0048193	Golgi vesicle transport	1.35E-6	5.9E-4	1.60	1919	78	846	55	[RABEP1 - rabaptin, rab gtpase binding effector protein 1, BNIP1 - bcl2/adenovirus e1b 19kda interacting protein 1, KDELR1 - kdel (lys-asp-glu-leu) endoplasmic reticulum protein retention receptor 1, BET1 - bet1 golgi vesicular membrane trafficking protein, ARFGAP2 - adp-ribosylation factor gtpase activating protein 2, SCFD1 - sec1 family domain containing 1, KIF2A - kinesin heavy chain member 2a…
GO:0006457	protein folding	3.01E-6	1.25E-3	1.81	1919	40	846	32	[PPID - peptidylprolyl isomerase d, CHORDC1 - cysteine and histidine-rich domain (chord) containing 1, PDIA4 - protein disulfide isomerase family a, member 4, DNAJA4 - dnaj (hsp40) homolog, subfamily a, member 4, ERO1L - ero1-like (s. cerevisiae), DNAJC3 - dnaj (hsp40) homolog, subfamily c, member 3, DERL1 - derlin 1, PDCL3 - phosducin-like 3, GANAB - glucosidase, alpha; neutral ab, AHSA1 - aha1,…
GO:0016050	vesicle organization	6.08E-6	2.42E-3	1.71	1919	49	846	37	[TRAPPC6B - trafficking protein particle complex 6b, SEC13 - sec13 homolog (s. cerevisiae), BET1 - bet1 golgi vesicular membrane trafficking protein, ARFGAP2 - adp-ribosylation factor gtpase activating protein 2, SCFD1 - sec1 family domain containing 1, SEC23IP - sec23 interacting protein, VPS39 - vacuolar protein sorting 39 homolog (s. cerevisiae), VPS37A - vacuolar protein sorting 37 homolog a …
GO:0006612	protein targeting to membrane	8.68E-6	3.31E-3	2.14	1919	18	846	17	[SRP68 - signal recognition particle 68kda, SRP54 - signal recognition particle 54kda, SRP19 - signal recognition particle 19kda, YIF1B - yip1 interacting factor homolog b (s. cerevisiae), SRP14 - signal recognition particle 14kda (homologous alu rna binding protein), SEC63 - sec63 homolog (s. cerevisiae), SRPR - signal recognition particle receptor (docking protein), SRP72 - signal recognition p…
GO:0030433	ubiquitin-dependent ERAD pathway	1.13E-5	4.11E-3	2.05	1919	21	846	19	[CCDC47 - coiled-coil domain containing 47, SEL1L - sel-1 suppressor of lin-12-like (c. elegans), EDEM1 - er degradation enhancer, mannosidase alpha-like 1, SYVN1 - synovial apoptosis inhibitor 1, synoviolin, DNAJB9 - dnaj (hsp40) homolog, subfamily b, member 9, SEC61B - sec61 beta subunit, DNAJC18 - dnaj (hsp40) homolog, subfamily c, member 18, RNF121 - ring finger protein 121, UFD1L - ubiquitin…
GO:0030968	endoplasmic reticulum unfolded protein response	1.89E-5	6.62E-3	1.78	1919	37	846	29	[GFPT1 - glutamine--fructose-6-phosphate transaminase 1, SERP1 - stress-associated endoplasmic reticulum protein 1, DNAJB9 - dnaj (hsp40) homolog, subfamily b, member 9, KDELR3 - kdel (lys-asp-glu-leu) endoplasmic reticulum protein retention receptor 3, RNF121 - ring finger protein 121, ARFGAP1 - adp-ribosylation factor gtpase activating protein 1, TMED2 - transmembrane emp24 domain trafficking p…
GO:0006487	protein N-linked glycosylation	2.24E-5	7.56E-3	1.92	1919	26	846	22	[GFPT1 - glutamine--fructose-6-phosphate transaminase 1, PGM3 - phosphoglucomutase 3, UGGT2 - udp-glucose glycoprotein glucosyltransferase 2, RPN1 - ribophorin i, TMEM165 - transmembrane protein 165, UGGT1 - udp-glucose glycoprotein glucosyltransferase 1, DDOST - dolichyl-diphosphooligosaccharide--protein glycosyltransferase subunit (non-catalytic), ALG12 - alg12, alpha-1,6-mannosyltransferase, S…
GO:0045047	protein targeting to ER	2.26E-5	7.32E-3	2.27	1919	13	846	13	[SRP68 - signal recognition particle 68kda, SRP54 - signal recognition particle 54kda, SRP19 - signal recognition particle 19kda, SRP14 - signal recognition particle 14kda (homologous alu rna binding protein), EDEM1 - er degradation enhancer, mannosidase alpha-like 1, SEC63 - sec63 homolog (s. cerevisiae), SRPR - signal recognition particle receptor (docking protein), SPCS2 - signal peptidase com…
GO:0072599	establishment of protein localization to endoplasmic reticulum	2.26E-5	7.06E-3	2.27	1919	13	846	13	[SRP68 - signal recognition particle 68kda, SRP54 - signal recognition particle 54kda, SRP19 - signal recognition particle 19kda, SRP14 - signal recognition particle 14kda (homologous alu rna binding protein), EDEM1 - er degradation enhancer, mannosidase alpha-like 1, SEC63 - sec63 homolog (s. cerevisiae), SRPR - signal recognition particle receptor (docking protein), SPCS2 - signal peptidase com…
GO:0070972	protein localization to endoplasmic reticulum	2.26E-5	6.82E-3	2.27	1919	13	846	13	[SRP68 - signal recognition particle 68kda, SRP54 - signal recognition particle 54kda, SRP19 - signal recognition particle 19kda, SRP14 - signal recognition particle 14kda (homologous alu rna binding protein), EDEM1 - er degradation enhancer, mannosidase alpha-like 1, SEC63 - sec63 homolog (s. cerevisiae), SRPR - signal recognition particle receptor (docking protein), SPCS2 - signal peptidase com…
GO:0006901	vesicle coating	4.39E-5	1.28E-2	1.91	1919	25	846	21	[TRAPPC6B - trafficking protein particle complex 6b, STX5 - syntaxin 5, CNIH - cornichon homolog (drosophila), SEC13 - sec13 homolog (s. cerevisiae), BET1 - bet1 golgi vesicular membrane trafficking protein, ARFGAP2 - adp-ribosylation factor gtpase activating protein 2, SCFD1 - sec1 family domain containing 1, SEC23IP - sec23 interacting protein, NAPA - n-ethylmaleimide-sensitive factor attachmen…
GO:0006613	cotranslational protein targeting to membrane	5.16E-5	1.46E-2	2.27	1919	12	846	12	[SRP68 - signal recognition particle 68kda, SSR2 - signal sequence receptor, beta (translocon-associated protein beta), SSR3 - signal sequence receptor, gamma (translocon-associated protein gamma), SRP54 - signal recognition particle 54kda, SRP19 - signal recognition particle 19kda, SRP14 - signal recognition particle 14kda (homologous alu rna binding protein), SEC63 - sec63 homolog (s. cerevisia…
GO:0006890	retrograde vesicle-mediated transport, Golgi to ER	8.17E-5	2.24E-2	1.77	1919	32	846	25	[BNIP1 - bcl2/adenovirus e1b 19kda interacting protein 1, KDELR1 - kdel (lys-asp-glu-leu) endoplasmic reticulum protein retention receptor 1, COPG1 - coatomer protein complex, subunit gamma 1, ARFGAP2 - adp-ribosylation factor gtpase activating protein 2, SCFD1 - sec1 family domain containing 1, RAB6C - rab6c, member ras oncogene family, KDELR3 - kdel (lys-asp-glu-leu) endoplasmic reticulum prote…
GO:0090150	establishment of protein localization to membrane	1.11E-4	2.95E-2	1.73	1919	34	846	26	[YIF1B - yip1 interacting factor homolog b (s. cerevisiae), EMC9 - er membrane protein complex subunit 9, VPS37A - vacuolar protein sorting 37 homolog a (s. cerevisiae), SSR2 - signal sequence receptor, beta (translocon-associated protein beta), ZDHHC21 - zinc finger, dhhc-type containing 21, RAB3IP - rab3a interacting protein, SSR3 - signal sequence receptor, gamma (translocon-associated protein…
GO:0032527	protein exit from endoplasmic reticulum	1.18E-4	3.04E-2	2.27	1919	11	846	11	[SEL1L - sel-1 suppressor of lin-12-like (c. elegans), HERPUD1 - homocysteine-inducible, endoplasmic reticulum stress-inducible, ubiquitin-like domain member 1, HSP90B1 - heat shock protein 90kda beta (grp94), member 1, SEC13 - sec13 homolog (s. cerevisiae), SYVN1 - synovial apoptosis inhibitor 1, synoviolin, FAF2 - fas associated factor family member 2, DERL2 - derlin 2, DERL1 - derlin 1, VIMP -…
GO:0007030	Golgi organization	1.34E-4	3.35E-2	1.83	1919	26	846	21	[GORASP2 - golgi reassembly stacking protein 2, 55kda, STX5 - syntaxin 5, ARL1 - adp-ribosylation factor-like 1, VAMP4 - vesicle-associated membrane protein 4, GOLGA8M - golgin a8 family, member m, RAB2A - rab2a, member ras oncogene family, TMED1 - transmembrane emp24 protein transport domain containing 1, SEC23IP - sec23 interacting protein, GOLGA5 - golgin a5, RAB30 - rab30, member ras oncogene…
GO:0048208	COPII vesicle coating	1.64E-4	3.99E-2	1.87	1919	23	846	19	[TRAPPC6B - trafficking protein particle complex 6b, STX5 - syntaxin 5, CNIH - cornichon homolog (drosophila), SEC13 - sec13 homolog (s. cerevisiae), BET1 - bet1 golgi vesicular membrane trafficking protein, SCFD1 - sec1 family domain containing 1, SEC23IP - sec23 interacting protein, NAPA - n-ethylmaleimide-sensitive factor attachment protein, alpha, SEC22B - sec22 vesicle trafficking protein ho…
GO:0018196	peptidyl-asparagine modification	1.88E-4	4.45E-2	2.11	1919	14	846	13	[RPN1 - ribophorin i, UGGT2 - udp-glucose glycoprotein glucosyltransferase 2, UGGT1 - udp-glucose glycoprotein glucosyltransferase 1, DDOST - dolichyl-diphosphooligosaccharide--protein glycosyltransferase subunit (non-catalytic), MCFD2 - multiple coagulation factor deficiency 2, ST6GAL1 - st6 beta-galactosamide alpha-2,6-sialyltranferase 1, MGAT1 - mannosyl (alpha-1,3-)-glycoprotein beta-1,2-n-ac…
GO:0018279	protein N-linked glycosylation via asparagine	1.88E-4	4.33E-2	2.11	1919	14	846	13	[RPN1 - ribophorin i, UGGT2 - udp-glucose glycoprotein glucosyltransferase 2, UGGT1 - udp-glucose glycoprotein glucosyltransferase 1, DDOST - dolichyl-diphosphooligosaccharide--protein glycosyltransferase subunit (non-catalytic), MCFD2 - multiple coagulation factor deficiency 2, ST6GAL1 - st6 beta-galactosamide alpha-2,6-sialyltranferase 1, MGAT1 - mannosyl (alpha-1,3-)-glycoprotein beta-1,2-n-ac…
GO:0070085	glycosylation	2.08E-4	4.68E-2	1.55	1919	54	846	37	[GFPT1 - glutamine--fructose-6-phosphate transaminase 1, PGM3 - phosphoglucomutase 3, SERP1 - stress-associated endoplasmic reticulum protein 1, UGGT2 - udp-glucose glycoprotein glucosyltransferase 2, NUS1 - nuclear undecaprenyl pyrophosphate synthase 1 homolog (s. cerevisiae), TMEM165 - transmembrane protein 165, DDOST - dolichyl-diphosphooligosaccharide--protein glycosyltransferase subunit (non…
GO:0006517	protein deglycosylation	2.69E-4	5.9E-2	2.27	1919	10	846	10	[SEL1L - sel-1 suppressor of lin-12-like (c. elegans), EDEM1 - er degradation enhancer, mannosidase alpha-like 1, EDEM2 - er degradation enhancer, mannosidase alpha-like 2, UGGT2 - udp-glucose glycoprotein glucosyltransferase 2, MAN1A2 - mannosidase, alpha, class 1a, member 2, EDEM3 - er degradation enhancer, mannosidase alpha-like 3, UGGT1 - udp-glucose glycoprotein glucosyltransferase 1, SYVN1 …
GO:0030970	retrograde protein transport, ER to cytosol	2.69E-4	5.75E-2	2.27	1919	10	846	10	[SEL1L - sel-1 suppressor of lin-12-like (c. elegans), HERPUD1 - homocysteine-inducible, endoplasmic reticulum stress-inducible, ubiquitin-like domain member 1, HSP90B1 - heat shock protein 90kda beta (grp94), member 1, SYVN1 - synovial apoptosis inhibitor 1, synoviolin, FAF2 - fas associated factor family member 2, DERL2 - derlin 2, DERL1 - derlin 1, SEC61B - sec61 beta subunit, VIMP - vcp-inter…
GO:1903513	endoplasmic reticulum to cytosol transport	2.69E-4	5.62E-2	2.27	1919	10	846	10	[SEL1L - sel-1 suppressor of lin-12-like (c. elegans), HERPUD1 - homocysteine-inducible, endoplasmic reticulum stress-inducible, ubiquitin-like domain member 1, HSP90B1 - heat shock protein 90kda beta (grp94), member 1, SYVN1 - synovial apoptosis inhibitor 1, synoviolin, FAF2 - fas associated factor family member 2, DERL2 - derlin 2, DERL1 - derlin 1, VIMP - vcp-interacting membrane protein, SEC6…
GO:0030003	cellular cation homeostasis	2.79E-4	5.68E-2	1.47	1919	71	846	46	[CCDC47 - coiled-coil domain containing 47, MCOLN1 - mucolipin 1, ATP6V1F - atpase, h+ transporting, lysosomal 14kda, v1 subunit f, DMXL1 - dmx-like 1, BNIP3 - bcl2/adenovirus e1b 19kda interacting protein 3, STIM2 - stromal interaction molecule 2, TMEM165 - transmembrane protein 165, ATP2A2 - atpase, ca++ transporting, cardiac muscle, slow twitch 2, SLC30A5 - solute carrier family 30 (zinc trans…
GO:1905897	regulation of response to endoplasmic reticulum stress	3.13E-4	6.24E-2	1.86	1919	22	846	18	[USP14 - ubiquitin specific peptidase 14 (trna-guanine transglycosylase), EDEM1 - er degradation enhancer, mannosidase alpha-like 1, FICD - fic domain containing, MANF - mesencephalic astrocyte-derived neurotrophic factor, SYVN1 - synovial apoptosis inhibitor 1, synoviolin, CAV1 - caveolin 1, caveolae protein, 22kda, DNAJB9 - dnaj (hsp40) homolog, subfamily b, member 9, UBE2G2 - ubiquitin-conjuga…
GO:0006486	protein glycosylation	3.33E-4	6.48E-2	1.54	1919	53	846	36	[GFPT1 - glutamine--fructose-6-phosphate transaminase 1, PGM3 - phosphoglucomutase 3, SERP1 - stress-associated endoplasmic reticulum protein 1, UGGT2 - udp-glucose glycoprotein glucosyltransferase 2, NUS1 - nuclear undecaprenyl pyrophosphate synthase 1 homolog (s. cerevisiae), TMEM165 - transmembrane protein 165, DDOST - dolichyl-diphosphooligosaccharide--protein glycosyltransferase subunit (non…
GO:0043413	macromolecule glycosylation	3.33E-4	6.34E-2	1.54	1919	53	846	36	[GFPT1 - glutamine--fructose-6-phosphate transaminase 1, PGM3 - phosphoglucomutase 3, SERP1 - stress-associated endoplasmic reticulum protein 1, UGGT2 - udp-glucose glycoprotein glucosyltransferase 2, NUS1 - nuclear undecaprenyl pyrophosphate synthase 1 homolog (s. cerevisiae), TMEM165 - transmembrane protein 165, DDOST - dolichyl-diphosphooligosaccharide--protein glycosyltransferase subunit (non…
GO:0006873	cellular ion homeostasis	4.49E-4	8.38E-2	1.45	1919	72	846	46	[CCDC47 - coiled-coil domain containing 47, MCOLN1 - mucolipin 1, ATP6V1F - atpase, h+ transporting, lysosomal 14kda, v1 subunit f, DMXL1 - dmx-like 1, BNIP3 - bcl2/adenovirus e1b 19kda interacting protein 3, STIM2 - stromal interaction molecule 2, TMEM165 - transmembrane protein 165, ATP2A2 - atpase, ca++ transporting, cardiac muscle, slow twitch 2, SLC30A5 - solute carrier family 30 (zinc trans…
GO:0016241	regulation of macroautophagy	4.64E-4	8.46E-2	1.80	1919	24	846	19	[LAMTOR2 - late endosomal/lysosomal adaptor, mapk and mtor activator 2, ATP6V0B - atpase, h+ transporting, lysosomal 21kda, v0 subunit b, BNIP3 - bcl2/adenovirus e1b 19kda interacting protein 3, ATP6V0A1 - atpase, h+ transporting, lysosomal v0 subunit a1, VPS26A - vacuolar protein sorting 26 homolog a (s. pombe), VPS26B - vacuolar protein sorting 26 homolog b (s. pombe), SCFD1 - sec1 family domai…
GO:0009100	glycoprotein metabolic process	4.73E-4	8.46E-2	1.72	1919	29	846	22	[SEL1L - sel-1 suppressor of lin-12-like (c. elegans), EDEM1 - er degradation enhancer, mannosidase alpha-like 1, ADAMTS9 - adam metallopeptidase with thrombospondin type 1 motif, 9, UGGT2 - udp-glucose glycoprotein glucosyltransferase 2, MAN1A2 - mannosidase, alpha, class 1a, member 2, SYVN1 - synovial apoptosis inhibitor 1, synoviolin, EDEM3 - er degradation enhancer, mannosidase alpha-like 3, …
GO:0006614	SRP-dependent cotranslational protein targeting to membrane	6.14E-4	1.08E-1	2.27	1919	9	846	9	[SRP68 - signal recognition particle 68kda, SRP54 - signal recognition particle 54kda, SSR3 - signal sequence receptor, gamma (translocon-associated protein gamma), SRP19 - signal recognition particle 19kda, SRP14 - signal recognition particle 14kda (homologous alu rna binding protein), SRPR - signal recognition particle receptor (docking protein), SEC63 - sec63 homolog (s. cerevisiae), SRP72 - s…
GO:0006891	intra-Golgi vesicle-mediated transport	6.14E-4	1.06E-1	2.27	1919	9	846	9	[COPB2 - coatomer protein complex, subunit beta 2 (beta prime), COPB1 - coatomer protein complex, subunit beta 1, COPA - coatomer protein complex, subunit alpha, COPG1 - coatomer protein complex, subunit gamma 1, RAB6C - rab6c, member ras oncogene family, COPE - coatomer protein complex, subunit epsilon, GOLGA5 - golgin a5, NAPA - n-ethylmaleimide-sensitive factor attachment protein, alpha, GOLGA…
GO:0036507	protein demannosylation	6.14E-4	1.04E-1	2.27	1919	9	846	9	[SEL1L - sel-1 suppressor of lin-12-like (c. elegans), EDEM1 - er degradation enhancer, mannosidase alpha-like 1, EDEM2 - er degradation enhancer, mannosidase alpha-like 2, UGGT2 - udp-glucose glycoprotein glucosyltransferase 2, MAN1A2 - mannosidase, alpha, class 1a, member 2, SYVN1 - synovial apoptosis inhibitor 1, synoviolin, UGGT1 - udp-glucose glycoprotein glucosyltransferase 1, EDEM3 - er de…
GO:0036508	protein alpha-1,2-demannosylation	6.14E-4	1.02E-1	2.27	1919	9	846	9	[SEL1L - sel-1 suppressor of lin-12-like (c. elegans), EDEM1 - er degradation enhancer, mannosidase alpha-like 1, EDEM2 - er degradation enhancer, mannosidase alpha-like 2, UGGT2 - udp-glucose glycoprotein glucosyltransferase 2, MAN1A2 - mannosidase, alpha, class 1a, member 2, EDEM3 - er degradation enhancer, mannosidase alpha-like 3, UGGT1 - udp-glucose glycoprotein glucosyltransferase 1, SYVN1 …
GO:0036498	IRE1-mediated unfolded protein response	7.28E-4	1.18E-1	1.89	1919	18	846	15	[GFPT1 - glutamine--fructose-6-phosphate transaminase 1, EDEM1 - er degradation enhancer, mannosidase alpha-like 1, SERP1 - stress-associated endoplasmic reticulum protein 1, SRPR - signal recognition particle receptor (docking protein), SYVN1 - synovial apoptosis inhibitor 1, synoviolin, DNAJB9 - dnaj (hsp40) homolog, subfamily b, member 9, SSR1 - signal sequence receptor, alpha, KDELR3 - kdel (…
GO:0061077	chaperone-mediated protein folding	8.38E-4	1.34E-1	1.97	1919	15	846	13	[PPID - peptidylprolyl isomerase d, CHORDC1 - cysteine and histidine-rich domain (chord) containing 1, CCT2 - chaperonin containing tcp1, subunit 2 (beta), PDIA4 - protein disulfide isomerase family a, member 4, DNAJC18 - dnaj (hsp40) homolog, subfamily c, member 18, TOR2A - torsin family 2, member a, HSPH1 - heat shock 105kda/110kda protein 1, ERO1L - ero1-like (s. cerevisiae), HSPA13 - heat sho…
GO:0006040	amino sugar metabolic process	8.47E-4	1.33E-1	2.08	1919	12	846	11	[UAP1L1 - udp-n-acteylglucosamine pyrophosphorylase 1-like 1, ST6GAL1 - st6 beta-galactosamide alpha-2,6-sialyltranferase 1, NPL - n-acetylneuraminate pyruvate lyase (dihydrodipicolinate synthase), MGAT1 - mannosyl (alpha-1,3-)-glycoprotein beta-1,2-n-acetylglucosaminyltransferase, GFPT1 - glutamine--fructose-6-phosphate transaminase 1, AMDHD2 - amidohydrolase domain containing 2, PGM3 - phosphog…
GO:0032386	regulation of intracellular transport	9.83E-4	1.51E-1	1.48	1919	55	846	36	[TMEM30A - transmembrane protein 30a, ZNF259 - zinc finger protein 259, NUS1 - nuclear undecaprenyl pyrophosphate synthase 1 homolog (s. cerevisiae), ATP2A2 - atpase, ca++ transporting, cardiac muscle, slow twitch 2, SCFD1 - sec1 family domain containing 1, CDH3 - cadherin 3, type 1, p-cadherin (placental), KIF5B - kinesin family member 5b, MTMR2 - myotubularin related protein 2, EDEM2 - er degra…
